# Supplementary material for: Germline β−1,3-glucan deposits are required for female gametogenesis in Arabidopsis thaliana
Source: Nat Commun. 2024 Jul 12;15:5875. doi: 10.1038/s41467-024-50143-0 (PMC11245613; doi:10.1038/s41467-024-50143-0)
Supplement: Supplementary file 4 — Supplementary Dataset 1 [file 41467_2024_50143_MOESM4_ESM.xlsx]

## Sheet: N_M_DEG
	Normalised reads									Mean			NUC vs MMC				STK vs MMC				STK vs NUC
Id	M35	M46	M79	N05	N26	N39	S35	S47	S68	MMC	NUC	STK	FC_NM	log2FC_NM	p_NM	padj_N_M	FC_SM	log2FC_SM	p_SM	padj_SM	FC_SN	log2FC_SN	p_SN	padj_SN	Annotation	Gene Model Description	Gene Name
AT5G40940	1241	412	597	0	0	0	0	0	0	750	0	0	0	-11.106	4.2177e-08	3.49814e-06	0.001	-10.73	1.18266e-07	1.8094e-05	1	0	1	1	putative fasciclin-like arabinogalactan protein 20	Fasciclin-like arabinogalactan protein. Possibly involved in embryogenesis and seed development.	PUTATIVE FASCICLIN-LIKE ARABINOGALACTAN PROTEIN 20 (FLA20)
AT1G61450	848	1392	423	0	0	0	0	46	23	888	0	23	0	-11.152	2.11495e-08	2.07433e-06	0.036	-4.796	0.00749721	0.056064	81.898	6.356	0.00143567	0.0206437	CAP-gly domain linker;(source:Araport11) protein_coding	CAP-gly domain linker;(source:Araport11)	0
AT5G50170	2109	3098	933	1	0	0	0	14	0	2047	0	5	0	-11.107	1.45107e-08	1.59146e-06	0.004	-7.855	2.66063e-05	0.000985755	9.524	3.252	0.0996041	0.350514	C2 calcium/lipid-binding and GRAM domain containing protein	C2 calcium/lipid-binding and GRAM domain containing protein;(source:Araport11)	0
AT3G11900	1056	577	1295	0	0	0	0	2	0	976	0	1	0	-11.52	3.37366e-09	5.4145e-07	0.001	-9.535	2.55834e-07	3.22578e-05	3.957	1.985	0.331188	0.675271	aromatic and neutral transporter 1	encodes an amino acid transporter that transports aromatic and neutral amino acids, IAA, and 2,4-D. Expressed in all tissues with highest abundance in flowers and cauline leaves. a member of a small gene family in Arabidopsis and represents a new class of amino acid transporters.	AROMATIC AND NEUTRAL TRANSPORTER 1 (ANT1)
AT2G36900	1036	653	862	0	0	0	1	104	77	850	0	61	0	-11.23	3.14479e-09	5.11359e-07	0.088	-3.509	0.0351884	0.166727	211.007	7.721	4.70656e-05	0.0020035	membrin 11	member of Membrin Gene Family	MEMBRIN 11 (MEMB11)
AT5G38640	1726	1210	1263	1	0	0	400	290	597	1400	0	429	0	-11.277	1.44741e-13	1.97745e-10	0.324	-1.624	0.209613	0.486854	805.372	9.654	2.5043e-10	5.92717e-07	NagB/RpiA/CoA transferase-like superfamily protein	NagB/RpiA/CoA transferase-like superfamily protein;(source:Araport11)	0
AT5G26600	1773	2008	2303	0	0	0	141	338	132	2028	0	204	0	-12.669	8.08514e-14	1.25399e-10	0.114	-3.132	0.0241468	0.128076	742.84	9.537	1.90317e-08	1.29193e-05	Pyridoxal phosphate (PLP)-dependent transferases superfamily protein	Pyridoxal phosphate (PLP)-dependent transferases superfamily protein;(source:Araport11)	0
AT3G07485	236	801	30	0	0	0	0	35	0	356	0	12	0.001	-9.488	2.20807e-05	0.000435205	0.051	-4.301	0.0417521	0.187091	36.427	5.187	0.0206356	0.125618	#N/A	None;(source:Araport11)	0
AT3G44765	894	1394	1971	1	0	0	0	553	0	1420	0	184	0.001	-9.418	1.1587e-05	0.00026468	0.169	-2.569	0.224329	0.506397	115.275	6.849	0.00143005	0.020613	other RNA	other_RNA;(source:Araport11)	0
AT5G50940	586	25	92	0	0	0	0	0	0	234	0	0	0.001	-9.436	9.80459e-06	0.000233909	0.002	-9.07	2.14138e-05	0.00083909	1	0	1	1	RNA-binding KH domain-containing protein	RNA-binding KH domain-containing protein;(source:Araport11)	0
AT4G15240	601	1116	82	0	0	0	0	0	48	600	0	16	0.001	-10.08	5.66618e-06	0.000150263	0.042	-4.564	0.0298254	0.148196	45.761	5.516	0.0131454	0.091669	Protein of unknown function (DUF604)	glycosyltransferase (DUF604);(source:Araport11)	0
AT5G15860	310	221	85	0	0	0	0	0	0	205	0	0	0.001	-9.429	3.77644e-06	0.000110853	0.002	-9.055	9.00818e-06	0.000448122	1	0	1	1	prenylcysteine methylesterase	Encodes a protein with prenylcysteine methylesterase activity.	PRENYLCYSTEINE METHYLESTERASE (PCME)
AT1G70220	205	296	127	0	0	0	0	0	0	209	0	0	0.001	-9.475	2.90059e-06	9.0064e-05	0.002	-9.1	7.04469e-06	0.000378541	1	0	1	1	RNA-processing, Lsm domain	RNA-processing, Lsm domain-containing protein;(source:Araport11)	0
AT5G51330	1492	1948	2794	1	0	0	0	0	380	2078	0	127	0.001	-10.02	2.38555e-06	7.67723e-05	0.086	-3.533	0.0905252	0.300688	89.743	6.488	0.00226009	0.0276586	SWITCH1	Encodes novel protein involved in sister chromatid cohesion and meiotic chromosome organization during both male and female meiosis. Gene has two alternate transcripts which produce two similar proteins, one 57 aa shorter than the other.	SWITCH1 (SWI1)
AT1G03070	234	261	153	0	0	0	0	0	0	216	0	0	0.001	-9.527	2.36902e-06	7.64396e-05	0.002	-9.151	5.82046e-06	0.000329438	1	0	1	1	Bax inhibitor-1 family protein	Bax inhibitor-1 family protein;(source:Araport11)	LIFEGUARD 4 (LFG4)
AT2G42865	783	174	291	0	0	0	0	125	355	416	0	160	0.001	-9.855	1.92398e-06	6.47864e-05	0.424	-1.238	0.516439	0.774293	392.843	8.618	3.1429e-05	0.00154328	#N/A	hypothetical protein;(source:Araport11)	0
AT3G47610	182	582	228	0	0	0	45	120	0	331	0	55	0.001	-9.765	1.6483e-06	5.73794e-05	0.197	-2.342	0.206056	0.483323	171.607	7.423	0.000271626	0.0063652	transcription regulators;zinc ion binding	transcription regulator/ zinc ion binding protein;(source:Araport11)	0
AT4G17380	1193	990	1102	1	0	0	0	72	0	1095	0	24	0.001	-9.884	1.46739e-06	5.24103e-05	0.034	-4.875	0.0140049	0.0872563	32.192	5.009	0.0148112	0.100215	MUTS-like protein 4	Encodes the Arabidopsis homolog of MSH4, a meiosis-specific member of the MutS-homolog family of genes. It is expressed only in floral tissues and only during early meiotic prophase I, preceding the synapsis of homologous chromosomes. It is involved in the early steps of recombination.	MUTS-LIKE PROTEIN 4 (MSH4)
AT4G13370	536	360	129	0	0	0	0	60	6	342	0	22	0.001	-9.849	1.33211e-06	4.88493e-05	0.084	-3.566	0.0544247	0.221437	77.888	6.283	0.0020743	0.0261698	Plant protein of unknown function (DUF936)	Member of a novel, plant specific family of microtubule associated proteins.	CORTICAL MICROTUBULE DISORDERING3 (CORD3)
AT4G14490	2187	1393	1636	1	0	0	0	134	0	1739	0	45	0.001	-10.21	9.30173e-07	3.73952e-05	0.04	-4.646	0.0219452	0.119381	47.31	5.564	0.00754989	0.0620885	SMAD/FHA domain-containing protein	SMAD/FHA domain-containing protein;(source:Araport11)	0
AT3G19790	170	118	339	0	0	0	0	6	1	209	0	2	0.001	-9.508	8.27249e-07	3.43456e-05	0.015	-6.028	0.000592418	0.00916701	11.156	3.48	0.0766718	0.300249	hypothetical protein;(source:Araport11) protein_coding	hypothetical protein;(source:Araport11)	0
AT1G80290	285	214	308	0	0	0	0	3	0	269	0	1	0.001	-9.787	7.89646e-07	3.34727e-05	0.006	-7.343	8.11108e-05	0.00217005	5.443	2.444	0.233253	0.572288	Nucleotide-diphospho-sugar transferases superfamily protein	a member of the Glycosyltransferase Family 64 (according to CAZy Database)	0
AT3G01015	290	240	122	0	0	0	0	0	2	217	0	1	0.001	-9.6	7.56527e-07	3.235e-05	0.005	-7.749	3.22928e-05	0.00111148	3.606	1.85	0.367531	0.70802	TPX2 (targeting protein for Xklp2) protein family	MDP60 is a member of the TPX2 protein family. It co-localizes with microtubules and appears to function to destabilize them during light mediated hypocotyl growth.	MICROTUBULE DESTABILIZING PROTEIN60 (MD60)
AT2G38650	824	605	334	1	0	0	0	247	198	588	0	148	0.001	-9.419	6.01852e-07	2.69481e-05	0.287	-1.803	0.31206	0.603139	196.132	7.616	5.47925e-05	0.00221302	galacturonosyltransferase 7	galacturonosyltransferase 7;(source:Araport11)	GALACTURONOSYLTRANSFERASE 7 (GAUT7)
AT5G25310	646	1217	396	1	0	0	0	14	0	753	0	5	0.001	-9.872	5.38259e-07	2.46363e-05	0.011	-6.562	0.000453552	0.00758004	9.914	3.31	0.0954096	0.340699	Exostosin family protein	Exostosin family protein;(source:Araport11)	0
AT1G23700	713	1132	269	1	0	0	0	0	0	705	0	0	0.001	-9.442	4.4229e-07	2.09418e-05	0.001	-10.68	5.97921e-08	1.1365e-05	0.424	-1.238	0.547377	0.833305	Protein kinase superfamily protein	Protein kinase superfamily protein;(source:Araport11)	0
AT3G09480	405	415	308	0	0	0	4	0	0	376	0	1	0.001	-10.152	4.32622e-07	2.07223e-05	0.007	-7.257	0.00010415	0.00256547	7.436	2.895	0.15898	0.462935	Histone superfamily protein	Histone superfamily protein;(source:Araport11)	0
AT4G17760	401	708	177	1	0	0	0	0	0	429	0	0	0.001	-9.618	4.19963e-07	2.04961e-05	0.001	-10.133	1.51211e-07	2.13964e-05	0.7	-0.515	0.80473	0.956364	damaged DNA binding;exodeoxyribonuclease IIIs	PCNA domain-containing protein;(source:Araport11)	0
AT1G26840	700	398	584	1	0	0	7	0	0	561	0	2	0.001	-9.705	3.83422e-07	1.94993e-05	0.007	-7.067	8.66338e-05	0.00224701	6.224	2.638	0.174268	0.488283	origin recognition complex protein 6	Origin Recognition Complex subunit 6. Involved in the initiation of DNA replication. Regulated transcriptionally during cell cycle, peaking at G1/S-phase. Target of E2F/DF family of transcription factors. It acts downstream of BRP4, and is, at least in part, involved in the BRP4-mediated mitotic cell-cycle progression.	ORIGIN RECOGNITION COMPLEX PROTEIN 6 (ORC6)
AT2G13680	4970	4022	2871	6	0	0	0	5	0	3954	2	2	0.001	-9.729	3.76941e-07	1.93288e-05	0.001	-9.908	2.72764e-07	3.30824e-05	0.883	-0.179	0.926837	0.988298	callose synthase 5	Responsible for the synthesis of callose deposited at the primary cell wall of meiocytes, tetrads and microspores. Required for exine formation during microgametogenesis and for pollen viability. Highest expression in meiocytes, tetrads, microspores and mature pollen.	CALLOSE SYNTHASE 5 (CALS5)
AT1G28120	371	414	419	1	0	0	0	0	0	401	0	0	0.001	-9.584	3.11925e-07	1.65673e-05	0.001	-10.094	1.07384e-07	1.68832e-05	0.702	-0.51	0.804601	0.956364	ubiquitin thioesterase otubain-like protein;(source:Araport11) protein_coding OTU DOMAIN CONTAINING DUB 1 (OTU1) OTU DOMAIN CONTAINING DUB 1 (OTU1)	ubiquitin thioesterase otubain-like protein;(source:Araport11)	OTU DOMAIN CONTAINING DUB 1 (OTU1)
AT1G10417	846	1473	476	1	0	0	223	10	0	932	0	78	0.001	-9.914	2.9436e-07	1.59549e-05	0.107	-3.23	0.0796044	0.280743	102.802	6.684	0.000550694	0.010701	Encodes protein with unknown function whose expression is repressed by inoculation with Agrobacterium tumerifaciens. protein_coding	Encodes protein with unknown function whose expression is repressed by inoculation with Agrobacterium tumerifaciens.	0
AT1G14750	1780	2727	1658	3	0	0	0	0	0	2055	1	0	0.001	-9.642	2.8432e-07	1.56161e-05	0	-11.909	4.15482e-09	1.76372e-06	0.208	-2.267	0.271378	0.616574	Cyclin family protein	Encodes a meiotic cyclin-like protein, distinct from all other known Arabidopsis cyclins. It is not required for meiotic DSB formation but is necessary for meiotic DSB repair via the homologous chromosome.	SOLO DANCERS (SDS)
AT3G21000	718	212	419	0	0	0	0	0	0	450	0	0	0.001	-10.445	2.68177e-07	1.49084e-05	0.001	-10.069	7.05832e-07	6.37868e-05	1	0	1	1	Gag-Pol-related retrotransposon family protein	Gag-Pol-related retrotransposon family protein;(source:Araport11)	0
AT1G67370	6091	7382	5723	4	0	0	0	21	0	6399	1	7	0.001	-10.376	2.5088e-07	1.42875e-05	0.003	-8.557	1.88215e-05	0.00075852	3.528	1.819	0.367751	0.708106	DNA-binding HORMA family protein	meiotic asynaptic mutant 1 (ASY1). ASY1 protein is initially distributed as numerous foci throughout the chromatin. During early G2, the foci are juxtaposed to the nascent chromosome axes to form a continuous axis associated signal.	ASYNAPTIC 1 (ASY1)
AT3G59450	306	424	131	0	0	0	1	0	0	287	0	0	0.001	-10.007	2.00015e-07	1.18836e-05	0.002	-8.813	4.21217e-06	0.000254227	2.289	1.195	0.568719	0.842014	Calcium-binding EF-hand family protein	Calcium-binding EF-hand family protein;(source:Araport11)	0
AT4G26020	594	644	221	0	0	0	0	0	0	486	0	0	0.001	-10.55	1.94133e-07	1.15899e-05	0.001	-10.175	5.17638e-07	5.07087e-05	1	0	1	1	4/1 protein short form protein;(source:Araport11) protein_coding	4/1 protein short form protein;(source:Araport11)	0
AT4G21460	281	170	100	0	0	0	8	92	19	184	0	40	0.001	-9.403	1.91198e-07	1.1526e-05	0.24	-2.056	0.183392	0.455974	162.782	7.347	4.81053e-05	0.00201817	Ribosomal protein S24/S35, mitochondrial	Ribosomal protein S24/S35;(source:Araport11)	0
AT4G14805	994	633	678	1	0	0	0	0	0	768	0	0	0.001	-9.597	1.85271e-07	1.13123e-05	0.001	-10.835	2.51713e-08	5.93622e-06	0.424	-1.238	0.542785	0.833069	Bifunctional inhibitor/lipid-transfer protein/seed storage 2S albumin superfamily protein	Bifunctional inhibitor/lipid-transfer protein/seed storage 2S albumin superfamily protein;(source:Araport11)	0
AT3G52115	747	671	1128	1	0	0	0	3	79	849	0	27	0.001	-9.989	1.64559e-07	1.0323e-05	0.045	-4.489	0.0125809	0.0809759	45.245	5.5	0.00400306	0.0408129	gamma response gene 1	Induced in response to ionizing radiation, shows basal expression in mitotically active cells and high expression in endoreduplicating cells. May be involved in DNA damage-induced growth arrest. Protein sequence contains a PEST destruction box.	GAMMA RESPONSE GENE 1 (GR1)
AT1G73010	296	918	365	0	0	0	0	0	0	526	0	0	0.001	-10.643	1.60974e-07	1.02799e-05	0.001	-10.268	4.30635e-07	4.45865e-05	1	0	1	1	phosphate starvation-induced gene 2	Encodes PPsPase1, a pyrophosphate-specific phosphatase catalyzing the specific cleavage of pyrophosphate (Km 38.8 uM) with an alkaline catalytic pH optimum. Expression is upregulated in the shoot of cax1/cax3 mutant.	PHOSPHATE STARVATION-INDUCED GENE 2 (PS2)
AT1G67460	486	460	437	0	0	0	0	0	0	461	0	0	0.001	-10.515	1.6221e-07	1.02799e-05	0.001	-10.138	4.40931e-07	4.4922e-05	1	0	1	1	Minichromosome maintenance (MCM2/3/5) family protein	Minichromosome maintenance (MCM2/3/5) family protein;(source:Araport11)	0
AT1G66810	2044	1425	679	2	0	0	0	0	0	1383	1	0	0.001	-9.802	1.43243e-07	9.56862e-06	0	-11.49	8.06081e-09	2.77444e-06	0.31	-1.688	0.410384	0.743491	Zinc finger C-x8-C-x5-C-x3-H type family protein	Encodes a tandem CCCH zinc finger (TZF) protein that can bind DNA and RNA, function as a transcriptional activator, and is involved in secondary wall biosynthesis.	(ATC3H14)
AT3G13210	169	147	386	0	0	0	0	1	1	234	0	1	0.001	-9.84	9.02915e-08	6.52527e-06	0.004	-7.894	6.42394e-06	0.000352624	3.853	1.946	0.322236	0.667367	crooked neck protein, putative / cell cycle protein, putative	crooked neck protein, putative / cell cycle protein;(source:Araport11)	0
AT3G05635	399	932	138	1	0	0	203	15	5	490	0	74	0.001	-9.531	8.12217e-08	5.93928e-06	0.175	-2.513	0.122139	0.361729	129.611	7.018	7.89619e-05	0.0028576	#N/A	None;(source:Araport11)	0
AT1G06687	134	405	484	0	0	0	1	31	53	341	0	28	0.001	-10.103	8.05428e-08	5.92469e-06	0.101	-3.31	0.0450156	0.196663	110.908	6.793	0.000315532	0.00712886	#N/A	None;(source:Araport11)	0
AT1G70360	624	587	512	0	0	0	0	0	0	574	0	0	0.001	-10.798	7.41504e-08	5.5875e-06	0.001	-10.421	2.06959e-07	2.77434e-05	1	0	1	1	F-box family protein	F-box family protein;(source:Araport11)	0
AT5G02430	2339	3842	846	3	0	0	0	28	4	2342	1	11	0.001	-9.931	6.96712e-08	5.34781e-06	0.008	-7.007	0.000104857	0.00257791	7.589	2.924	0.113888	0.380612	Transducin/WD40 repeat-like superfamily protein	Transducin/WD40 repeat-like superfamily protein;(source:Araport11)	0
AT2G46040	518	267	872	1	0	0	145	1	162	552	0	103	0.001	-9.659	5.23122e-08	4.19788e-06	0.211	-2.244	0.168021	0.434995	170.687	7.415	2.9559e-05	0.00147595	ARID/BRIGHT DNA-binding domain;ELM2 domain protein	Encodes a transcriptional activator that is involved in pollen development. ARID1 is expressed in nuclear bodies of microspore, vegetative and generative cells, and binds to and activates DUO during microgametogenesis.	AT-RICH INTERACTING DOMAIN 1 (ARID1)
AT4G19590	228	354	928	0	0	0	131	13	2	503	0	49	0.001	-10.507	4.96795e-08	4.06582e-06	0.117	-3.095	4.40931e-07	0.260072	170.362	7.412	0.000121518	0.0037965	Chaperone DnaJ-domain superfamily protein	Chaperone DnaJ-domain superfamily protein;(source:Araport11)	0
AT1G06320	559	713	703	1	0	0	0	0	0	658	0	0	0.001	-10.22	4.32507e-08	3.56328e-06	0.001	-10.739	1.54087e-08	4.17511e-06	0.698	-0.518	0.801046	0.954352	hypothetical protein;(source:Araport11) protein_coding	hypothetical protein;(source:Araport11)	0
AT5G11780	2517	2339	972	1	0	0	417	25	0	1943	0	147	0.001	-10.712	2.96319e-08	2.67293e-06	0.098	-3.356	0.0703306	0.260722	163.81	7.356	0.000141359	0.00417167	SNF2 domain protein;(source:Araport11) protein_coding	SNF2 domain protein;(source:Araport11)	0
AT2G36660	5468	3656	3041	1	5	0	102	0	65	4055	2	56	0.001	-9.688	2.32093e-08	2.20631e-06	0.02	-5.643	0.000991934	0.0131586	16.509	4.045	0.0198087	0.122411	poly(A) binding protein 7	polyadenylate-binding protein, putative / PABP, putative. Member of the class III family of PABP proteins.	POLY(A) BINDING PROTEIN 7 (PAB7)
AT1G09970	1153	1339	656	1	1	0	84	14	0	1049	1	33	0.001	-9.903	1.92532e-08	1.93337e-06	0.041	-4.598	0.00586494	0.0471528	39.532	5.305	0.00266064	0.0310819	Leucine-rich receptor-like protein kinase family protein	RLK7 belongs to a leucine-rich repeat class of receptor-likekinase (LRR-RLKs). It is involved in the control of germination speed and the tolerance to oxidant stress. The mRNA is cell-to-cell mobile.	(LRR XI-23)
AT2G28090	801	365	593	1	0	0	0	1	0	586	0	0	0.001	-10.159	1.31307e-08	1.46401e-06	0.001	-9.791	5.29492e-08	1.0374e-05	1.291	0.368	0.852429	0.961598	Heavy metal transport/detoxification superfamily protein	Heavy metal transport/detoxification superfamily protein;(source:Araport11)	0
AT5G41970	261	273	326	0	0	0	58	428	143	287	0	210	0.001	-9.998	1.10989e-08	1.31885e-06	0.746	-0.423	0.77262	0.914009	762.376	9.574	4.47317e-08	2.03598e-05	Metal-dependent protein hydrolase	Metal-dependent protein hydrolase;(source:Araport11)	0
AT5G11110	1334	1184	1153	3	0	0	0	1	1	1224	1	1	0.001	-9.498	1.09068e-08	1.3086e-06	0.001	-9.986	6.93469e-09	2.59745e-06	0.713	-0.487	0.785312	0.947284	sucrose phosphate synthase 2F	Encodes a protein with putative sucrose-phosphate synthase activity.Involved in pollen exine formation.	SUCROSE PHOSPHATE SYNTHASE 2F (SPS2F)
AT1G75780	1294	1568	1036	1	0	1	37	0	5	1299	1	14	0.001	-9.801	1.0009e-08	1.22466e-06	0.016	-6.004	0.000251637	0.00483349	13.891	3.796	0.0270945	0.151315	tubulin beta-1 chain	beta tubulin gene downregulated by phytochrome A (phyA)-mediated far-red light high-irradiance and the phytochrome B (phyB)-mediated red light high-irradiance responses	TUBULIN BETA-1 CHAIN (TUB1)
AT5G40260	646	1559	973	1	0	0	0	0	0	1059	0	0	0.001	-10.809	7.55067e-09	9.52155e-07	0	-11.338	2.87979e-09	1.38049e-06	0.693	-0.528	0.797652	0.95213	Nodulin MtN3 family protein	Encodes RPG1 (RUPTURED POLLEN GRAIN1), a member of the MtN3/saliva gene family. Crucial for exine pattern formation and cell integrity of microspores.	(SWEET8)
AT5G53160	1468	1276	497	1	0	0	0	1	0	1080	0	0	0.001	-10.132	7.38591e-09	9.44774e-07	0.001	-10.467	1.07797e-08	3.19253e-06	0.793	-0.335	0.862408	0.964716	regulatory components of ABA receptor 3	Encodes RCAR3, a regulatory component of ABA receptor. Interacts with protein phosphatase 2Cs ABI1 and ABI2. Stimulates ABA signaling. The mRNA is cell-to-cell mobile.	REGULATORY COMPONENTS OF ABA RECEPTOR 3 (RCAR3)
AT1G63440	1528	1423	463	2	0	0	0	1	1	1138	1	1	0.001	-9.758	6.13777e-09	8.35182e-07	0.001	-9.906	9.01906e-09	2.89234e-06	0.903	-0.148	0.934747	0.989996	heavy metal atpase 5	The Arabidopsis P-type ATPase HMA5 is involved in Cu detoxification. hma5 mutant plants exhibit Cu hypersensitivity, which is especially dramatic in roots where HMA5 is mostly expressed.	HEAVY METAL ATPASE 5 (HMA5)
AT5G11300	506	1565	712	1	1	0	0	0	0	928	1	0	0.001	-10.089	5.60689e-09	7.96436e-07	0	-11.255	9.34853e-10	7.00315e-07	0.445	-1.167	0.549987	0.833305	mitotic-like cyclin 3B from Arabidopsis	mitotic-like cyclin, core cell cycle gene that is expressed only in roots (RT_PCR), portions with mitotic activity only (whole mount in situ).	MITOTIC-LIKE CYCLIN 3B FROM ARABIDOPSIS (CYC3B)
AT1G49660	265	444	119	0	0	0	134	126	205	276	0	155	0.001	-10.012	5.17621e-09	7.4381e-07	0.581	-0.784	0.579479	0.819015	599.643	9.228	7.30815e-08	2.73597e-05	carboxyesterase 5	Encodes a protein with carboxylesterase whose activity was tested using pNA.	CARBOXYESTERASE 5 (CXE5)
AT1G68200	2433	1813	1317	1	0	0	0	0	0	1854	0	0	0.001	-10.733	4.98939e-09	7.25399e-07	0	-11.974	7.42251e-10	5.90785e-07	0.423	-1.241	0.541193	0.83175	Zinc finger C-x8-C-x5-C-x3-H type family protein	Zinc finger C-x8-C-x5-C-x3-H type family protein;(source:Araport11)	CALLOSE DEFECTIVE MICROSPORE1 (CDM1)
AT2G46980	4719	5329	6303	3	0	0	52	109	0	5450	1	54	0.001	-10.864	4.44967e-09	6.70598e-07	0.015	-6.014	0.000940407	0.0126577	28.836	4.85	0.00888262	0.06966	Encodes ASY3, a coiled-coil domain protein that is required for normal meiosis. protein_coding ASYNAPTIC 3 (ASY3) ARABIDOPSIS THALIANA ASYNAPTIC 3 (ATASY3);ASYNAPTIC 3 (ASY3)	Encodes ASY3, a coiled-coil domain protein that is required for normal meiosis.	ASYNAPTIC 3 (ASY3)
AT3G03060	262	863	248	1	0	0	220	112	66	458	0	133	0.001	-9.746	1.22984e-09	2.20266e-07	0.311	-1.687	0.222131	0.50461	266.805	8.06	5.09314e-07	9.72132e-05	P-loop containing nucleoside triphosphate hydrolases superfamily protein	P-loop containing nucleoside triphosphate hydrolases superfamily protein;(source:Araport11)	0
AT3G45770	789	407	560	0	1	0	6	39	73	585	0	39	0.001	-10.16	9.26481e-10	1.84669e-07	0.079	-3.655	0.0108536	0.0725185	90.804	6.505	9.13686e-05	0.00314319	Polyketide synthase, enoylreductase family protein	Polyketide synthase, enoylreductase family protein;(source:Araport11)	0
AT5G33300	1755	1493	745	1	0	0	4	17	116	1331	0	46	0.001	-10.276	7.87611e-10	1.59562e-07	0.044	-4.517	0.00393802	0.0354172	54.156	5.759	0.000581508	0.0110415	chromosome-associated kinesin-related	chromosome-associated kinesin-like protein;(source:Araport11)	0
AT5G10390	549	157	820	1	0	0	97	79	142	509	0	106	0.001	-9.92	4.65926e-10	1.04689e-07	0.228	-2.134	0.11713	0.352863	220.64	7.786	1.02483e-06	0.000148478	Histone superfamily protein	Histone superfamily protein;(source:Araport11)	(HTR13)
AT5G47090	865	471	814	1	0	1	86	7	143	717	1	79	0.001	-9.706	4.43497e-10	1.02614e-07	0.125	-3.001	0.0336539	0.161951	104.319	6.705	1.66967e-05	0.00100497	coiled-coil protein;(source:Araport11) protein_coding	coiled-coil protein;(source:Araport11)	0
AT3G43210	951	1448	439	1	0	1	187	106	10	946	1	101	0.001	-9.573	4.36222e-10	1.02614e-07	0.122	-3.033	0.0344259	0.164139	93.047	6.54	2.04679e-05	0.00115098	ATP binding microtubule motor family protein	Encodes a kinesin TETRASPORE. Required for cytokinesis in pollen. In mutants, all four microspore nuclei remain within the same cytoplasm after meiosis.	TETRASPORE (TES)
AT1G76740	1200	3009	1436	4	0	1	17	92	18	1882	2	42	0.001	-9.431	3.67395e-10	9.08053e-08	0.029	-5.118	0.000455454	0.00760184	19.874	4.313	0.00423563	0.0424204	hypothetical protein;(source:Araport11) protein_coding	hypothetical protein;(source:Araport11)	0
AT4G01210	640	1003	1616	1	0	0	1850	755	144	1086	0	916	0.001	-10.006	3.02267e-10	8.12046e-08	0.853	-0.23	0.876382	0.958608	876.409	9.775	7.60916e-10	1.28638e-06	glycosyl transferase family 1 protein	glycosyl transferase family 1 protein;(source:Araport11)	0
AT5G27000	2311	1938	1335	3	0	0	123	30	228	1861	1	127	0.001	-9.989	1.96201e-10	5.84327e-08	0.081	-3.619	0.0160846	0.0960774	82.708	6.37	4.98934e-05	0.00207901	kinesin 4	Encodes a kinesin-like protein that binds microtubules in an ATP-dependent manner.	KINESIN 4 (ATK4)
AT5G49060	876	1093	383	1	0	0	231	341	312	784	0	295	0.001	-9.78	7.81031e-11	2.83882e-08	0.396	-1.336	0.326303	0.616938	348.425	8.445	1.96508e-08	1.29193e-05	Heat shock protein DnaJ, N-terminal with domain of unknown function (DUF1977)	DnaJ heat shock amino-terminal domain protein (DUF1977);(source:Araport11)	0
AT1G33615	741	1017	497	1	0	0	101	40	163	752	0	101	0.001	-10.456	3.54065e-11	1.49252e-08	0.15	-2.736	0.0422809	0.188797	210.873	7.72	1.02883e-06	0.000148478	other RNA	None;(source:Araport11)	0
AT4G21820	1094	2061	643	3	1	0	750	389	403	1266	1	514	0.001	-9.4	3.47507e-11	1.49252e-08	0.426	-1.231	0.360772	0.650966	287.852	8.169	8.5767e-09	7.4941e-06	binding;calmodulin binding	binding / calmodulin binding protein;(source:Araport11)	0
AT2G18876	1880	1537	1705	2	1	0	102	91	9	1707	1	67	0.001	-10.073	1.04061e-11	6.39688e-09	0.047	-4.397	0.00166786	0.0191636	51.156	5.677	0.000129631	0.00393347	Afadin/alpha-actinin-binding protein	Encodes a microtubule-associated protein.	0
AT2G18230	793	737	1221	0	1	0	19	27	20	917	0	22	0.001	-10.933	3.50728e-12	2.28121e-09	0.029	-5.111	8.48297e-05	0.00222534	56.562	5.822	0.000224256	0.00565851	pyrophosphorylase 2	Encodes a protein that might have inorganic pyrophosphatase activity.	PYROPHOSPHORYLASE 2 (PPa2)
AT5G02370	203	140	326	0	0	0	0	128	0	223	0	43	0.002	-8.724	0.000102924	0.00137655	0.237	-2.074	0.330834	0.621319	100.413	6.65	0.00308828	0.0343089	ATP binding microtubule motor family protein	ATP binding microtubule motor family protein;(source:Araport11)	0
AT5G07840	163	121	290	0	0	0	0	52	0	191	0	17	0.002	-8.788	7.22221e-05	0.00104145	0.123	-3.021	0.146224	0.401328	54.474	5.768	0.0092919	0.0717903	Ankyrin repeat family protein	Ankyrin repeat family protein;(source:Araport11)	PHYTOCHROME INTERACTING ANKYRIN-REPEAT PROTEIN 1 (PIA1)
AT4G22550	358	79	124	0	0	0	0	39	0	187	0	13	0.002	-8.784	7.07604e-05	0.00102516	0.098	-3.353	0.106109	0.333125	43.132	5.431	0.014202	0.0971749	Phosphatidic acid phosphatase (PAP2) family protein	Phosphatidic acid phosphatase (PAP2) family protein;(source:Araport11)	LIPID PHOSPHATE PHOSPHATASE BETA (LPPBETA)
AT1G49910	198	575	41	0	0	0	0	70	0	271	0	23	0.002	-9.024	6.11297e-05	0.000924652	0.119	-3.072	0.150402	0.408308	61.922	5.952	0.00825494	0.0660507	Transducin/WD40 repeat-like superfamily protein	Encodes a homolog of the yeast and human BUB3 (BUDDING UNINHIBITED BY BENZYMIDAZOL 3) protein. Yeast and human BUB3s function in spindle assembly checkpoint control.	BUB (BUDDING UNINHIBITED BY BENZYMIDAZOL) 3.2 (BUB3.2)
AT5G56420	0	627	61	0	0	0	94	41	1	229	0	45	0.002	-8.934	4.65225e-05	0.000748601	0.241	-2.053	0.319187	0.609971	117.885	6.881	0.00171746	0.0230626	F-box/RNI-like/FBD-like domains-containing protein	F-box/RNI-like/FBD-like domains-containing protein;(source:Araport11)	0
AT1G48140	21	46	344	0	0	0	0	0	0	137	0	0	0.002	-8.766	3.9264e-05	0.00066017	0.003	-8.399	8.16033e-05	0.0021741	1	0	1	1	dolichol-phosphate mannosyltransferase-related	Encodes a subunit of the dolichol phosphate mannase synthase (DPMS) complex that may serve as membrane anchors for the catalytic core, DPMS1, or provide catalytic assistance. It is localized in the ER and mediates isoprenyl-linked glycan biogenesis.	DOLICHOL PHOSPHATE MANNOSE SYNTHASE 3 (DPMS3)
AT2G16430	116	146	399	0	0	0	0	0	34	220	0	11	0.002	-9.035	3.69179e-05	0.000636306	0.074	-3.762	0.0665009	0.251377	38.664	5.273	0.0162911	0.10736	purple acid phosphatase 10	Encodes an acid phosphatase involved plant acclimation to Pi deprivation.	PURPLE ACID PHOSPHATASE 10 (PAP10)
AT4G09810	267	540	3	1	0	0	0	0	0	270	0	0	0.002	-8.721	2.67954e-05	0.000497204	0.002	-9.251	1.13824e-05	0.00051955	0.692	-0.531	0.811093	0.95819	Nucleotide-sugar transporter family protein	Nucleotide-sugar transporter family protein. Can function in yeast as glucose transporter.	UDP-RHA/UDP-GAL TRANSPORTER 5 (URGT5)
AT3G53920	212	384	124	0	0	0	1	0	160	240	0	54	0.002	-9.103	2.31827e-05	0.000450991	0.266	-1.911	0.339933	0.630138	146.178	7.192	0.000832133	0.0140005	RNApolymerase sigma-subunit C	Encodes a sigma-like transcription factor, Sigma 3 (SIG3 or SIGC). As a subunit of chloroplast RNA polymerase, SIG3 confers the ability to recognize promoter sequences on the core enzyme. SIG3 transcribes specifically the psbN gene in plastids.	RNAPOLYMERASE SIGMA-SUBUNIT C (SIGC)
AT5G49010	155	407	67	0	0	0	0	14	0	210	0	5	0.002	-9.1	2.30217e-05	0.000448741	0.035	-4.835	0.0160925	0.0960796	19.231	4.265	0.0485256	0.224405	DNA replication protein-related	Similar to the SLD5 component of GINS complex, which in other organism was shown to be involved in the initiation of DNA replication.	SYNTHETIC LETHALITY WITH DPB11-1 5 (SLD5)
AT3G58970	145	310	34	0	0	0	0	115	15	163	0	43	0.002	-8.805	2.30092e-05	0.000448741	0.305	-1.713	0.368994	0.657927	136.44	7.092	0.000654264	0.0119116	magnesium transporter 6	Transmembrane magnesium transporter. One of nine family members.	MAGNESIUM TRANSPORTER 6 (MGT6)
AT3G19260	308	341	96	0	0	0	0	0	24	248	0	8	0.002	-9.247	1.98357e-05	0.000401194	0.049	-4.341	0.0320141	0.156207	29.982	4.906	0.0240556	0.139546	LAG1 homologue 2	LAG1 homolog. Loss of function mutant is sensitive to AAL-toxin. LOH2 is presumed to function in sphingolipid metabolism. It encodes a ceramide synthase essential for production of LCFA-ceramides (mainly C16).	LAG1 HOMOLOGUE 2 (LOH2)
AT3G44763	174	275	110	0	0	0	466	0	97	186	0	188	0.002	-8.88	1.88891e-05	0.0003852	1.006	0.009	0.996109	1	474.126	8.889	1.84829e-05	0.00105665	#N/A	hypothetical protein;(source:Araport11)	0
AT4G32590	296	264	107	0	0	0	0	7	237	222	0	81	0.002	-9.077	1.75174e-05	0.000363832	0.407	-1.296	0.506986	0.769795	220.028	7.782	0.000232786	0.00578389	2Fe-2S ferredoxin-like superfamily protein	2Fe-2S ferredoxin-like superfamily protein;(source:Araport11)	0
AT5G02590	86	48	292	0	0	0	0	4	0	142	0	1	0.002	-8.839	1.74116e-05	0.000362242	0.015	-6.08	0.00168675	0.0192825	6.767	2.758	0.190318	0.512398	Tetratricopeptide repeat (TPR)-like superfamily protein	Tetratricopeptide repeat (TPR)-like superfamily protein;(source:Araport11)	0
AT1G67570	52	87	289	0	0	0	0	0	0	143	0	0	0.002	-8.921	1.60455e-05	0.000342349	0.003	-8.548	3.56793e-05	0.00121167	1	0	1	1	Protein of unknown function (DUF3537)	zinc finger CONSTANS-like protein (DUF3537);(source:Araport11)	0
AT3G60660	104	514	726	1	0	0	0	0	45	448	0	15	0.002	-8.893	1.5372e-05	0.000330952	0.049	-4.337	0.028306	0.143103	23.516	4.556	0.0271098	0.151329	spindle/kinetochore-associated-like protein;(source:Araport11) protein_coding	spindle/kinetochore-associated-like protein;(source:Araport11)	0
AT4G18750	401	820	1	1	0	0	0	0	0	407	0	0	0.002	-9.147	1.48408e-05	0.000320536	0.001	-9.698	6.37659e-06	0.000352624	0.683	-0.551	0.806489	0.956864	Pentatricopeptide repeat (PPR) superfamily protein	Encodes a pentatricopeptide (PPR) protein involved in leaf and root development. dot4 mutants have an aberrant midgap venation pattern in juvenile leaves and cotyledons.	DEFECTIVELY ORGANIZED TRIBUTARIES 4 (DOT4)
AT3G46617	265	700	107	1	0	0	110	1	0	357	0	37	0.002	-8.679	1.39262e-05	0.000306229	0.132	-2.917	0.126167	0.368667	54.292	5.763	0.00394923	0.0404283	#N/A	hypothetical protein;(source:Araport11)	0
AT2G31250	179	188	58	0	0	0	0	0	0	142	0	0	0.002	-8.953	1.18583e-05	0.00026889	0.003	-8.579	2.7033e-05	0.000989982	1	0	1	1	Glutamyl-tRNA reductase family protein	Glutamyl-tRNA reductase family protein;(source:Araport11)	(HEMA3)
AT5G20165	138	501	17	0	0	0	0	48	78	219	0	42	0.002	-9.162	1.14283e-05	0.000263001	0.228	-2.132	0.26613	0.553779	130.747	7.031	0.000765333	0.0133226	kish-A-like protein;(source:Araport11) protein_coding	kish-A-like protein;(source:Araport11)	0
AT3G25580	169	98	106	0	0	0	0	3	0	124	0	1	0.002	-8.776	1.08693e-05	0.000252487	0.012	-6.329	0.000768141	0.0109193	5.453	2.447	0.235889	0.575383	Thioredoxin superfamily protein	Thioredoxin superfamily protein;(source:Araport11)	0
AT1G65520	199	240	48	0	0	0	0	0	0	162	0	0	0.002	-9.103	9.57974e-06	0.000229431	0.002	-8.73	2.18601e-05	0.000848745	1	0	1	1	delta(3), delta(2)-enoyl CoA isomerase 1	encodes a peroxisomal delta3, delta2-enoyl CoA isomerase, involved in unsaturated fatty acid degradation	DELTA(3), DELTA(2)-ENOYL COA ISOMERASE 1 (ECI1)
AT3G44769	34	805	220	0	0	1	0	5	110	353	0	38	0.002	-8.806	9.56491e-06	0.000229431	0.137	-2.869	0.128558	0.372681	61.254	5.937	0.00286712	0.0328138	#N/A	hypothetical protein;(source:Araport11)	0
AT5G67220	80	397	115	0	0	0	15	0	85	197	0	33	0.002	-9.121	8.25794e-06	0.000204103	0.202	-2.311	0.214969	0.49496	112.198	6.81	0.000882004	0.0145993	FMN-linked oxidoreductases superfamily protein	FMN-linked oxidoreductases superfamily protein;(source:Araport11)	0
AT2G02150	128	176	305	0	0	0	0	5	73	203	0	26	0.002	-9.158	8.07323e-06	0.000199938	0.157	-2.675	0.153051	0.412684	89.429	6.483	0.00160213	0.0220975	Tetratricopeptide repeat (TPR)-like superfamily protein	Tetratricopeptide repeat (TPR)-like superfamily protein;(source:Araport11)	EMBRYO DEFECTIVE 2794 (EMB2794)
AT5G61370	82	210	462	0	0	0	19	0	203	251	0	74	0.002	-9.311	8.00524e-06	0.000199302	0.335	-1.58	0.408986	0.693349	212.404	7.731	0.000210334	0.0054347	Pentatricopeptide repeat (PPR) superfamily protein	Pentatricopeptide repeat (PPR) superfamily protein;(source:Araport11)	0
AT3G18440	154	112	75	0	0	0	0	0	2	114	0	1	0.002	-8.758	6.79519e-06	0.000173502	0.008	-6.908	0.000229448	0.00446307	3.606	1.85	0.369366	0.7089	aluminum-activated malate transporter 9	Belongs to the aluminum-activated malate transporter family. Encodes a vacuolar malate channel. Expressed in all parts of plants. Almost exclusively expressed in mesophyll cells of leaves. The mRNA is cell-to-cell mobile.	ALUMINUM-ACTIVATED MALATE TRANSPORTER 9 (ALMT9)
AT3G12430	208	52	295	0	0	0	0	0	0	185	0	0	0.002	-9.265	6.7556e-06	0.000173207	0.002	-8.892	1.56015e-05	0.000659971	1	0	1	1	Polynucleotidyl transferase, ribonuclease H-like superfamily protein	Polynucleotidyl transferase, ribonuclease H-like superfamily protein;(source:Araport11)	0
AT1G20440	0	458	220	0	0	0	6	7	5	226	0	6	0.002	-9.326	6.69929e-06	0.000172479	0.039	-4.694	0.0138596	0.086674	24.786	4.631	0.026141	0.147803	cold-regulated 47	Belongs to the dehydrin protein family, which contains highly conserved stretches of 7-17 residues that are repetitively scattered in their sequences, the K-, S-, Y- and lysine rich segments. Cold regulated gene, amino acid sequence homology with Group II LEA (late embryogenesis abundant) proteins. Also responds to osmotic stress, ABA, dehydration and inhibits e.coli growth while overexpressed. C…	COLD-REGULATED 47 (COR47)
AT5G64990	264	89	170	0	0	0	0	12	46	174	0	19	0.002	-9.059	6.03994e-06	0.000158475	0.138	-2.861	0.113875	0.347083	73.427	6.198	0.00199869	0.0254601	RAB GTPase homolog H1A	RAB GTPase homolog H1A;(source:Araport11)	RAB GTPASE HOMOLOG H1A (RABH1a)
AT2G42340	103	173	235	0	0	0	0	0	0	170	0	0	0.002	-9.209	5.59016e-06	0.000148886	0.002	-8.834	1.32332e-05	0.000583129	1	0	1	1	hypothetical protein;(source:Araport11) protein_coding	hypothetical protein;(source:Araport11)	0
AT5G06820	971	442	1513	1	2	0	0	23	0	975	1	8	0.002	-8.661	4.53428e-06	0.000126775	0.013	-6.223	0.000817098	0.0113848	5.419	2.438	0.199111	0.523626	STRUBBELIG-receptor family 2	STRUBBELIG-receptor family 2;(source:Araport11)	STRUBBELIG-RECEPTOR FAMILY 2 (SRF2)
AT5G43660	482	379	358	1	0	0	18	0	0	406	0	6	0.002	-9.081	4.37516e-06	0.000123726	0.023	-5.445	0.00365789	0.0335131	12.437	3.637	0.0675643	0.278868	2-oxoglutarate (2OG) and Fe(II)-dependent oxygenase superfamily protein	Belongs to the 2-oxoglutarate (2OG) and Fe(II)-dependent oxygenase superfamily proteins and contains an oxoglutarate/iron-dependent oxygenase domain (InterPro:IPR005123) of the prolyl 4-hydroxylase, alpha subunit subtype (P4Hc; InterPro:IPR006620).	CUPULIFORMIS3 (CP3)
AT1G06733	100	209	252	0	0	0	0	0	0	187	0	0	0.002	-9.325	4.34087e-06	0.00012332	0.002	-8.95	1.03621e-05	0.000488744	1	0	1	1	#N/A	None;(source:Araport11)	0
AT5G14870	154	119	299	0	0	0	0	0	0	191	0	0	0.002	-9.348	4.15331e-06	0.000118264	0.002	-8.973	9.92527e-06	0.000476975	1	0	1	1	cyclic nucleotide-gated channel 18	Encodes a member of the cyclic nucleotide gated channel family that is asymmetrically localized to the plasma membrane at the growing tip of the pollen tube and is involved in pollen tube growth and pollen tube guidance to ovules. It likely directly transduces a cNMP signal into an ion flux that can produce a localized signal capable of regulating the pollen tip-growth machinery. Also functions a…	CYCLIC NUCLEOTIDE-GATED CHANNEL 18 (CNGC18)
AT5G43280	62	33	356	0	0	0	0	1	3	150	0	1	0.002	-9.057	3.75253e-06	0.000110414	0.014	-6.12	0.000734276	0.0105661	7.656	2.937	0.144086	0.438558	delta(3,5),delta(2,4)-dienoyl-CoA isomerase 1	Encodes the peroxisomal delta 3,5-delta2,4-dienoyl-CoA isomerase, a enzyme involved in degradation of unsaturated fatty acids. Gene expression is induced upon seed germination.	DELTA(3,5),DELTA(2,4)-DIENOYL-COA ISOMERASE 1 (DCI1)
AT1G80230	166	177	57	0	0	0	4	347	102	133	0	151	0.002	-8.8	3.44504e-06	0.000103084	1.124	0.169	0.919343	0.974841	501.112	8.969	2.22105e-06	0.000257686	Rubredoxin-like superfamily protein	Rubredoxin-like superfamily protein;(source:Araport11)	0
AT3G57440	698	1094	551	3	0	0	0	0	0	781	1	0	0.002	-8.693	3.38986e-06	0.000101927	0.001	-10.712	9.89367e-08	1.63631e-05	0.247	-2.019	0.326198	0.671811	hypothetical protein;(source:Araport11) protein_coding	hypothetical protein;(source:Araport11)	0
AT2G29940	1261	1503	190	3	0	0	0	0	0	985	1	0	0.002	-8.923	3.38035e-06	0.000101889	0.001	-10.93	1.00895e-07	1.64437e-05	0.249	-2.007	0.337899	0.680659	pleiotropic drug resistance 3	pleiotropic drug resistance 3;(source:Araport11)	ATP-BINDING CASSETTE G31 (ABCG31)
AT3G53030	744	411	487	1	0	0	190	135	0	547	0	108	0.002	-8.696	3.24899e-06	9.93837e-05	0.231	-2.112	0.240903	0.524248	95.903	6.584	0.000427437	0.00902104	ser/arg-rich protein kinase 4	Encodes a protein kinase SRPK4 that specifically targets Arabidopsis Ser/Arg-rich (SR) slicing factors involved in RNA metabolism. In vitro kinase assay showed that SRPK4 phosphorylates the SR protein RSp31.	SER/ARG-RICH PROTEIN KINASE 4 (SRPK4)
AT5G09430	375	80	322	1	0	0	0	0	0	259	0	0	0.002	-8.956	3.05048e-06	9.37758e-05	0.001	-9.464	1.10137e-06	8.71178e-05	0.703	-0.508	0.808752	0.957025	alpha/beta-Hydrolases superfamily protein	alpha/beta-Hydrolases superfamily protein;(source:Araport11)	0
AT5G38380	312	162	52	0	0	0	10	2	0	175	0	4	0.002	-9.194	2.96325e-06	9.15495e-05	0.032	-4.981	0.00524791	0.0435654	18.554	4.214	0.0339712	0.175141	zinc transporter;(source:Araport11) protein_coding	zinc transporter;(source:Araport11)	0
AT5G09270	158	71	338	1	0	0	1	0	0	189	0	0	0.002	-8.645	2.49002e-06	7.91046e-05	0.003	-8.323	6.77246e-06	0.000366615	1.25	0.322	0.873948	0.968833	transmembrane protein;(source:Araport11) protein_coding	transmembrane protein;(source:Araport11)	0
AT1G48740	615	566	576	2	0	0	0	0	0	586	1	0	0.002	-8.72	2.43642e-06	7.80034e-05	0.001	-10.413	1.4014e-07	2.07521e-05	0.309	-1.693	0.406589	0.739947	2-oxoglutarate (2OG) and Fe(II)-dependent oxygenase superfamily protein	Belongs to the 2-oxoglutarate (2OG) and Fe(II)-dependent oxygenase superfamily proteins and contains an oxoglutarate/iron-dependent oxygenase domain (InterPro:IPR005123) of the prolyl 4-hydroxylase, alpha subunit subtype (P4Hc; InterPro:IPR006620).	CUPULIFORMIS4 (CP4)
AT5G60250	1224	986	1155	3	0	0	0	0	0	1122	1	0	0.002	-8.867	2.31065e-06	7.53429e-05	0	-11.14	3.70009e-08	7.5197e-06	0.207	-2.273	0.269901	0.614935	zinc finger (C3HC4-type RING finger) family protein	zinc finger (C3HC4-type RING finger) family protein;(source:Araport11)	0
AT2G20270	166	65	87	0	0	0	1	0	2	106	0	1	0.002	-8.777	2.17107e-06	7.13566e-05	0.012	-6.418	0.000206661	0.00412924	5.129	2.359	0.226096	0.562258	Thioredoxin superfamily protein	Thioredoxin superfamily protein;(source:Araport11)	CHLOROPLAST GRX 12 (GRXS12)
AT4G04020	101	147	276	0	1	0	0	1	0	175	0	0	0.002	-8.651	2.10185e-06	6.94177e-05	0.003	-8.228	6.79396e-06	0.000366615	1.341	0.423	0.833988	0.961598	fibrillin	Fibrillin precursor protein. The fibrillin preprotein, but not the mature protein interacts with ABI2. Regulated by abscisic acid response regulators. Involved in abscisic acid-mediated photoprotection. The mRNA is cell-to-cell mobile.	FIBRILLIN (FIB)
AT1G26670	174	192	229	0	0	0	0	7	25	198	0	11	0.002	-9.319	2.05602e-06	6.83017e-05	0.069	-3.851	0.0289113	0.145241	44.242	5.467	0.00551985	0.0504416	Vesicle transport v-SNARE family protein	member of VTI1 Gene Family. Normally localizes to the transgolgi network and plasma membrane. A dominant mutation (zip1) alters the subcellular localization of VTI12 and suppresses loss of function mutation (zag1) of VTI11. Interacts with members of the SYP family. Involved in protein trafficking to protein storage vacuoles.	VESICLE TRANSPORT V-SNARE 1B (VTI1B)
AT3G01345	355	155	290	1	0	0	0	0	0	267	0	0	0.002	-9.037	1.79011e-06	6.07753e-05	0.001	-9.541	6.23995e-07	5.88635e-05	0.705	-0.504	0.808221	0.957025	Expressed protein	Expressed protein;(source:Araport11)	0
AT4G13690	461	1488	362	2	0	0	0	0	0	770	1	0	0.002	-9.019	1.76572e-06	6.02783e-05	0.001	-10.706	1.02007e-07	1.64437e-05	0.311	-1.687	0.414865	0.745778	RNA-binding protein;(source:Araport11) protein_coding	RNA-binding protein;(source:Araport11)	0
AT5G39350	965	102	201	1	0	0	0	84	60	423	0	48	0.002	-9.096	1.74797e-06	5.98378e-05	0.139	-2.843	0.112041	0.344232	76.281	6.253	0.00102448	0.0160366	Tetratricopeptide repeat (TPR)-like superfamily protein	Tetratricopeptide repeat (TPR)-like superfamily protein;(source:Araport11)	0
AT1G62914	256	245	45	0	1	0	0	2	3	182	0	2	0.002	-8.646	1.70295e-06	5.84586e-05	0.013	-6.222	0.000152755	0.00333677	5.365	2.424	0.192297	0.514735	pentatricopeptide (PPR) repeat-containing protein	pentatricopeptide (PPR) repeat-containing protein;(source:Araport11)	0
AT1G07420	307	529	461	1	0	0	0	0	0	432	0	0	0.002	-8.851	1.67783e-06	5.78895e-05	0.001	-10.088	2.23387e-07	2.93282e-05	0.424	-1.238	0.54417	0.833095	sterol 4-alpha-methyl-oxidase 2-1	Arabidopsis thaliana sterol 4-alpha-methyl-oxidase mRNA. The sterol 4alpha-methyl oxidase2 family proteins SMO2-1 and SMO2-2 function partially through effects on auxin accumulation, auxin response and PIN1 expression to regulate embryogenesis in Arabidopsis.	STEROL 4-ALPHA-METHYL-OXIDASE 2-1 (SMO2-1)
AT4G13670	325	391	84	1	0	0	0	0	2	267	0	1	0.002	-8.961	1.55421e-06	5.4565e-05	0.005	-7.565	2.16307e-05	0.000842406	2.632	1.396	0.474525	0.787923	plastid transcriptionally active 5	plastid transcriptionally active 5;(source:Araport11)	PLASTID TRANSCRIPTIONALLY ACTIVE 5 (PTAC5)
AT3G49170	908	1116	326	1	0	0	0	142	275	783	0	139	0.002	-9.073	1.52503e-06	5.36982e-05	0.21	-2.252	0.217535	0.498705	113.066	6.821	0.000302238	0.00687823	Tetratricopeptide repeat (TPR)-like superfamily protein	Tetratricopeptide repeat (TPR)-like superfamily protein;(source:Araport11)	EMBRYO DEFECTIVE 2261 (EMB2261)
AT3G05720	1170	1235	796	2	0	0	224	153	0	1067	1	126	0.002	-9.041	1.45812e-06	5.22304e-05	0.145	-2.781	0.129171	0.373524	76.642	6.26	0.000856093	0.0143296	importin alpha isoform 7	Putative importin alpha isoform. When overexpressed can rescue the impa-4 decreased transformation susceptibility phenotype.	IMPORTIN ALPHA ISOFORM 7 (IMPA-7)
AT3G16160	285	524	428	1	0	0	0	0	8	412	0	3	0.002	-9.301	1.27282e-06	4.75212e-05	0.011	-6.571	0.000275568	0.00521027	6.635	2.73	0.16116	0.466529	Tesmin/TSO1-like CXC domain-containing protein	Tesmin/TSO1-like CXC domain-containing protein;(source:Araport11)	0
AT3G12470	670	620	237	1	0	0	0	0	0	509	0	0	0.002	-9.041	1.18887e-06	4.46567e-05	0.001	-10.278	1.59268e-07	2.22888e-05	0.424	-1.237	0.546234	0.833305	Polynucleotidyl transferase, ribonuclease H-like superfamily protein	Polynucleotidyl transferase, ribonuclease H-like superfamily protein;(source:Araport11)	0
AT2G34580	217	284	367	1	0	0	0	0	0	289	0	0	0.002	-9.154	1.17944e-06	4.45735e-05	0.001	-9.659	4.06006e-07	4.30765e-05	0.704	-0.505	0.807219	0.9569	cytomegalovirus UL139 protein;(source:Araport11) protein_coding	cytomegalovirus UL139 protein;(source:Araport11)	0
AT5G52290	939	866	727	1	0	0	51	0	1	844	0	17	0.002	-9.288	1.14164e-06	4.34105e-05	0.031	-5.033	0.0063666	0.0498983	19.089	4.255	0.0261941	0.147951	shortage in chiasmata 1	Encodes a protein with similarity to XPF endonucleases. Loss of function mutations have defects in meiosis- specifically a reduction in the number of chiasmata. As a result both pollen and embryo sacs are abnormal and plants have severely reduced fertility.	SHORTAGE IN CHIASMATA 1 (SHOC1)
AT4G29420	559	160	255	1	0	0	0	0	0	325	0	0	0.002	-9.267	1.12198e-06	4.29153e-05	0.001	-9.777	3.99227e-07	4.29194e-05	0.702	-0.51	0.806761	0.956864	F-box/RNI-like superfamily protein	F-box/RNI-like superfamily protein;(source:Araport11)	0
AT1G77860	1297	1160	739	3	0	0	0	0	0	1065	1	0	0.002	-9.098	1.09567e-06	4.21817e-05	0	-11.115	3.07127e-08	6.86187e-06	0.247	-2.017	0.325784	0.671076	Rhomboid-related intramembrane serine protease family protein	Mutant has Altered morphology of pollen exine wall; Seven-Path Transmembrane Protein	KOMPEITO (KOM)
AT2G37200	120	178	316	0	0	0	455	239	3	205	0	232	0.002	-9.315	1.05139e-06	4.07305e-05	1.125	0.169	0.919703	0.975003	716.102	9.484	6.65343e-07	0.000114111	Uncharacterised protein family (UPF0497)	Uncharacterized protein family (UPF0497);(source:Araport11)	CASP-LIKE PROTEIN 5A1 (CASPL5A1)
AT2G42260	204	314	392	1	0	0	0	0	0	303	0	0	0.002	-9.21	1.03298e-06	4.03042e-05	0.001	-9.717	3.56623e-07	3.89919e-05	0.704	-0.507	0.806793	0.956864	uv-b-insensitive 4	Encodes a novel plant-specific protein of unknown function. The UVI4 gene is expressed mainly in actively dividing cells. The hypocotyl cells in mutant seedlings undergo one extra round of endoreduplication. The uvi4 mutation also promoted the progression of endo-reduplication during leaf development.	UV-B-INSENSITIVE 4 (UVI4)
AT3G04620	280	260	348	1	0	0	0	0	0	296	0	0	0.002	-9.189	1.02272e-06	4.01231e-05	0.001	-9.695	3.50463e-07	3.88099e-05	0.704	-0.505	0.806979	0.9569	Alba DNA/RNA-binding protein	Target promoter of the male germline-specific transcription factor DUO1.	D NUCLDUO1-ACTIVATEEIC ACID BINDING PROTEIN 1 (DAN1)
AT2G27680	657	418	204	1	0	0	73	9	0	426	0	27	0.002	-9.207	1.01931e-06	4.01165e-05	0.083	-3.597	0.0408636	0.184801	48.865	5.611	0.00294266	0.0334198	NAD(P)-linked oxidoreductase superfamily protein	NAD(P)-linked oxidoreductase superfamily protein;(source:Araport11)	0
AT5G62820	219	660	172	1	0	0	0	0	0	350	0	0	0.002	-9.348	9.92953e-07	3.93299e-05	0.001	-9.861	3.5823e-07	3.89919e-05	0.701	-0.513	0.806388	0.956864	Uncharacterised protein family (UPF0497)	Uncharacterized protein family (UPF0497);(source:Araport11)	CASP-LIKE PROTEIN 4A2 (CASPL4A2)
AT4G32500	488	551	463	1	0	0	0	0	0	501	0	0	0.002	-9.048	8.95441e-07	3.62815e-05	0.001	-10.286	1.19348e-07	1.8094e-05	0.424	-1.238	0.543063	0.833077	K+ transporter 5	Encodes AKT5, a member of the Shaker family potassium ion (K+) channel. This family includes five groups based on phylogenetic analysis (FEBS Letters (2007) 581: 2357): I (inward rectifying channel): AKT1 (AT2G26650), AKT5 (AT4G32500) and SPIK (also known as AKT6, AT2G25600); II (inward rectifying channel): KAT1 (AT5G46240) and KAT2 (AT4G18290); III (weakly inward rectifying channel): AKT2 (AT4G2…	K+ TRANSPORTER 5 (KT5)
AT5G56930	149	584	278	1	0	0	1356	5	288	337	0	550	0.002	-8.858	7.65512e-07	3.26214e-05	1.568	0.649	0.696574	0.880309	727.791	9.507	1.11426e-07	3.21613e-05	CCCH-type zinc finger family protein	CCCH-type zinc finger family protein;(source:Araport11)	EMBRYO DEFECTIVE 1789 (emb1789)
AT3G46614	123	192	107	0	0	0	0	1	2	141	0	1	0.002	-9.161	6.73364e-07	2.94633e-05	0.009	-6.762	7.99446e-05	0.00214788	5.276	2.399	0.215487	0.548993	Unknown gene other_rna	Unknown gene	0
AT2G20250	418	672	480	2	0	0	1	0	0	523	1	0	0.002	-8.678	6.74714e-07	2.94633e-05	0.001	-9.555	2.96459e-07	3.47241e-05	0.545	-0.876	0.651016	0.883312	hypothetical protein;(source:Araport11) protein_coding	hypothetical protein;(source:Araport11)	0
AT1G09190	310	242	446	1	0	0	32	0	16	333	0	16	0.002	-9.089	5.67399e-07	2.56847e-05	0.062	-4.016	0.0156208	0.0943694	33.649	5.072	0.00539041	0.0497971	Tetratricopeptide repeat (TPR)-like superfamily protein	Tetratricopeptide repeat (TPR)-like superfamily protein;(source:Araport11)	0
AT1G49938	308	219	129	1	0	0	0	3	1	219	0	1	0.002	-8.848	5.31636e-07	2.44759e-05	0.008	-6.94	1.98159e-05	0.000788612	3.753	1.908	0.299475	0.643356	hypothetical protein;(source:Araport11) long_noncoding_rna	hypothetical protein;(source:Araport11)	0
AT2G22140	1158	1245	383	1	0	0	140	105	0	929	0	82	0.002	-9.38	4.9498e-07	2.29961e-05	0.11	-3.179	0.077269	0.275899	73.525	6.2	0.000893942	0.0146959	essential meiotic endonuclease 1B	Forms a complex with MUS81 that functions as endonuclease in DNA recombination and repair processes.	ESSENTIAL MEIOTIC ENDONUCLEASE 1B (EME1B)
AT3G16380	767	112	701	1	0	1	0	0	0	527	1	0	0.002	-8.82	4.78975e-07	2.25064e-05	0.001	-10.427	3.266e-08	7.17112e-06	0.328	-1.608	0.413422	0.744777	poly(A) binding protein 6	polyadenylate-binding protein, putative / PABP, putative, similar to polyadenylate-binding protein (poly(A)-binding protein) from {Arabidopsis thaliana} SP:P42731, (Cucumis sativus) GI:7528270, {Homo sapiens} SP:Q13310, {Arabidopsis thaliana} SP:Q05196; contains InterPro entry IPR000504: RNA-binding region RNP-1 (RNA recognition motif) (RRM). Member of the class III family of PABP proteins.	POLY(A) BINDING PROTEIN 6 (PAB6)
AT4G33870	1024	1319	609	2	0	0	0	0	0	984	1	0	0.002	-9.377	4.34465e-07	2.07302e-05	0	-11.067	2.4544e-08	5.89751e-06	0.31	-1.69	0.408537	0.741848	Peroxidase superfamily protein	Peroxidase superfamily protein;(source:Araport11)	0
AT1G10710	296	385	494	1	0	0	0	0	1	392	0	0	0.002	-8.832	4.20809e-07	2.04961e-05	0.002	-9.267	4.77405e-07	4.74981e-05	0.74	-0.435	0.823287	0.960961	poor homologous synapsis 1	Computational predictions suggested the presence of a small cysteine-rich protein beginning in intron 9 (Silverstein 2007), but subsequent analysis revealed that this region contains a tenth exon for the At1g10710 gene. PHS1 regulates recombination and pairing of homologous chromosomes during meiotic prophase by controlling transport of RAD50 from cytoplasm to the nucleus.	POOR HOMOLOGOUS SYNAPSIS 1 (PHS1)
AT3G43520	311	76	157	0	0	0	49	10	2	181	0	20	0.002	-9.351	4.12907e-07	2.04877e-05	0.133	-2.911	0.0696959	0.259298	86.832	6.44	0.000503473	0.0100474	Transmembrane proteins 14C	Transmembrane proteins 14C;(source:Araport11)	0
AT3G27180	232	407	487	1	0	0	21	0	7	375	0	9	0.002	-9.303	2.62236e-07	1.48149e-05	0.034	-4.89	0.00297604	0.0289404	21.302	4.413	0.0151518	0.101995	S-adenosyl-L-methionine-dependent methyltransferases superfamily protein	S-adenosyl-L-methionine-dependent methyltransferases superfamily protein;(source:Araport11)	0
AT5G14960	420	282	735	1	1	0	0	0	0	479	1	0	0.002	-8.769	2.62539e-07	1.48149e-05	0.001	-10.37	1.84761e-08	4.90193e-06	0.33	-1.601	0.406677	0.739947	DP-E2F-like 2	DP-E2F-like 2;(source:Araport11)	DP-E2F-LIKE 2 (DEL2)
AT3G17470	227	496	144	1	0	0	39	24	1	289	0	21	0.002	-9.029	2.24118e-07	1.28821e-05	0.089	-3.489	0.0251903	0.132179	46.523	5.54	0.00153137	0.0214718	Ca2+-activated RelA/spot homolog	Ca2+-activated RelA/spot-like protein;(source:Araport11)	CA2+-ACTIVATED RELA/SPOT HOMOLOG (CRSH)
AT3G22300	79	120	111	0	0	0	28	22	15	103	0	22	0.002	-8.812	2.16226e-07	1.25452e-05	0.228	-2.13	0.128407	0.372598	102.687	6.682	8.76786e-05	0.00306979	ribosomal protein S10	Nuclear-encoded gene for mitochondrial ribosomal small subunit protein S10	RIBOSOMAL PROTEIN S10 (RPS10)
AT5G54520	790	135	661	1	0	1	0	18	2	529	1	7	0.002	-9.123	2.06301e-07	1.20519e-05	0.018	-5.836	0.000437643	0.00738196	9.761	3.287	0.0635433	0.268006	Transducin/WD40 repeat-like superfamily protein	Transducin/WD40 repeat-like superfamily protein;(source:Araport11)	0
AT5G03780	1779	1217	1071	3	0	0	0	14	24	1356	1	13	0.002	-9.315	2.0133e-07	1.19045e-05	0.015	-6.104	0.000487121	0.00803561	9.262	3.211	0.0742593	0.294203	TRF-like 10	Encodes a protein whose sequence is similar to human telomere proteins. This belongs to TRFL family 2, which do not show DNA binding in vitro.	TRF-LIKE 10 (TRFL10)
AT1G60460	423	586	220	1	0	1	0	0	0	410	1	0	0.002	-9.013	1.93042e-07	1.15807e-05	0.001	-10.192	2.78541e-08	6.33431e-06	0.442	-1.179	0.54573	0.833239	Encodes a structural homolog of the archaeal topo VIB subunit that forms a complex with the two Arabidopsis thaliana SPO11 orthologs required for meiotic DSB formation (SPO11-1 and SPO11-2) and is essential for meiotic DSB formation. protein_coding MEIOTIC TOPOISOMERASE VIB-LIKE (MTOPVIB) MEIOTIC TOPOISOMERASE VIB-LIKE (MTOPVIB)	Encodes a structural homolog of the archaeal topo VIB subunit that forms a complex with the two Arabidopsis thaliana SPO11 orthologs required for meiotic DSB formation (SPO11-1 and SPO11-2) and is essential for meiotic DSB formation.	MEIOTIC TOPOISOMERASE VIB-LIKE (MTOPVIB)
AT2G25290	929	1301	608	2	1	1	0	131	157	946	1	96	0.002	-8.76	1.49866e-07	9.79917e-06	0.121	-3.044	0.0600561	0.236346	52.55	5.716	0.000614333	0.011485	Octicosapeptide/Phox/Bem1p (PB1) domain-containing protein / tetratricopeptide repeat (TPR)-containing protein	Encodes one of the 36 carboxylate clamp (CC)-tetratricopeptide repeat (TPR) proteins (Prasad 2010, Pubmed ID: 20856808) with potential to interact with Hsp90/Hsp70 as co-chaperones.	PHOX1 (Phox1)
AT2G45280	415	102	395	1	0	0	2	1	0	304	0	1	0.002	-9.299	1.28645e-07	8.78341e-06	0.005	-7.786	2.35769e-06	0.000156381	2.852	1.512	0.41569	0.745957	RAS associated with diabetes protein 51C	Encodes a protein similar to RAD51C involved in double stranded break repair via homologous recombination. Sensitive to DSB induced by Mitomycin C and gamma irradiation, interacts with Atxrcc3 in yeast two-hybrid assay. Required for female meiosis but not critical for mitosis under normal conditions.	RAS ASSOCIATED WITH DIABETES PROTEIN 51C (RAD51C)
AT5G10110	242	251	38	0	0	0	236	324	574	177	0	378	0.002	-9.331	1.12117e-07	7.87237e-06	2.036	1.026	0.487232	0.755774	1311.24	10.357	3.82937e-09	4.53167e-06	DNA-directed RNA polymerase subunit beta;(source:Araport11) protein_coding	DNA-directed RNA polymerase subunit beta;(source:Araport11)	0
AT2G21380	3598	4175	2087	5	0	2	686	1	56	3287	2	248	0.002	-9.342	6.94917e-08	5.34781e-06	0.094	-3.408	0.0465386	0.199909	61.148	5.934	0.000615939	0.0114969	Kinesin motor family protein	Kinesin motor family protein;(source:Araport11)	KINESIN 7.2 (KIN7.2)
AT1G77550	463	1091	344	1	0	0	24	905	1023	633	0	651	0.002	-9.167	4.18211e-08	3.49206e-06	1.026	0.037	0.981312	0.995551	589.701	9.204	3.68446e-08	1.95892e-05	tubulin-tyrosine ligases;tubulin-tyrosine ligases	tubulin-tyrosine ligase;(source:Araport11)	0
AT5G01810	372	532	233	1	0	1	71	7	278	379	1	119	0.002	-8.785	3.97146e-08	3.36159e-06	0.338	-1.567	0.285334	0.574139	148.93	7.218	6.45631e-06	0.000538056	CBL-interacting protein kinase 15	Encodes a CBL-interacting serine/threonine protein kinase, also has similarities to SOS2 kinase.	CBL-INTERACTING PROTEIN KINASE 15 (CIPK15)
AT3G19910	1057	878	947	2	0	0	4	297	118	961	1	140	0.002	-9.285	3.60215e-08	3.11296e-06	0.169	-2.569	0.111894	0.34403	105.147	6.716	6.79407e-05	0.00261042	RING/U-box superfamily protein	RING/U-box superfamily protein;(source:Araport11)	(CTL18)
AT1G75150	377	488	774	2	0	0	83	35	9	546	1	42	0.002	-8.759	3.26769e-08	2.84381e-06	0.092	-3.446	0.021038	0.116083	39.74	5.313	0.00081921	0.013949	DNA ligase-like protein;(source:Araport11) protein_coding	DNA ligase-like protein;(source:Araport11)	0
AT3G27020	2469	1482	841	5	0	0	104	33	255	1597	2	131	0.002	-8.993	3.124e-08	2.74334e-06	0.099	-3.341	0.0355365	0.167925	50.278	5.652	0.00050841	0.0101118	YELLOW STRIPE like 6	Arabidopsis thaliana metal-nicotianamine transporter YSL6	YELLOW STRIPE LIKE 6 (YSL6)
AT4G09080	715	405	303	1	0	0	8	71	10	474	0	30	0.002	-9.037	2.69562e-08	2.486e-06	0.075	-3.728	0.0129677	0.0823249	39.624	5.308	0.00112052	0.0171543	Outer membrane OMP85 family protein	Component of the translocon outer membrane (TOC) complex. Forms the outer envelope translocation channel (beta-barrel). Plays a role in preprotein conductance. Imported into chloroplast. Knockout mutants have abnormal etioplasts.	TRANSLOCON AT THE OUTER ENVELOPE MEMBRANE OF CHLOROPLASTS 75-IV (TOC75-IV)
AT5G37247	509	968	314	1	0	0	2	55	13	597	0	23	0.002	-9.29	2.27761e-08	2.18191e-06	0.05	-4.329	0.00514802	0.04316	31.136	4.961	0.00291939	0.0332513	#N/A	hypothetical protein;(source:Araport11)	0
AT1G19835	281	480	349	1	0	0	98	1426	193	370	0	572	0.002	-9.27	2.22582e-08	2.14896e-06	1.505	0.589	0.690086	0.877158	928.857	9.859	2.68206e-09	3.52661e-06	Plant protein of unknown function (DUF869)	TCS1 encodes a coiled-coil domain protein that binds to microtubules and co-localizes with the cortical microtubules. Mutants have defects in trichome branching and hypocotyl elongation. TCS1 interacts with ZWI and appears to be involved in microtubule assembly.	TRICHOME CELL SHAPE 1 (TCS1)
AT1G79060	427	295	267	1	0	0	19	78	57	330	0	51	0.002	-8.653	2.02984e-08	2.00678e-06	0.174	-2.526	0.0701328	0.260391	69.921	6.128	7.29164e-05	0.00270931	TPRXL;(source:Araport11) protein_coding	TPRXL;(source:Araport11)	0
AT3G27060	680	635	1220	3	0	0	332	969	538	845	1	613	0.002	-8.654	1.93994e-08	1.93337e-06	0.741	-0.433	0.770737	0.913706	298.47	8.221	9.47999e-08	2.95227e-05	Ferritin/ribonucleotide reductase-like family protein	Encodes one of the 3 ribonucleotide reductase (RNR) small subunit genes. TSO2 transcription occurs predominantly at the S-phase of the cell cycle and its expression pattern is consistent with its role in dNDP biosynthesis during DNA replication in actively dividing cells. Critical for cell cycle progression, DNA damage repair and plant development.	TSO MEANING 'UGLY' IN CHINESE 2 (TSO2)
AT1G49870	805	912	547	2	0	0	40	404	702	755	1	382	0.002	-9.06	1.69771e-08	1.76037e-06	0.53	-0.915	0.548846	0.797471	283.018	8.145	3.97639e-07	8.40296e-05	myosin-2 heavy chain-like protein;(source:Araport11) protein_coding	myosin-2 heavy chain-like protein;(source:Araport11)	0
AT1G47200	321	196	198	0	1	0	621	816	198	238	0	545	0.002	-8.949	1.63113e-08	1.72286e-06	2.188	1.129	0.400728	0.686626	1081.2	10.078	1.98998e-10	5.88735e-07	WPP domain protein 2	WPP family members contains an NE targeting domain. This domain, called the WPP domain after a highly conserved Trp-Pro-Pro motif, is necessary for NE targeting of WPP1. RNAi suppression of WPP2 resulted in reduced mitotic activity.	WPP DOMAIN PROTEIN 2 (WPP2)
AT1G08880	558	639	929	2	0	0	98	175	13	709	1	95	0.002	-9.047	1.54148e-08	1.67101e-06	0.154	-2.701	0.0743614	0.269783	81.374	6.346	7.32618e-05	0.00270931	Histone superfamily protein	Encodes HTA5, a histone H2A protein. H2AX is a meiosis-specific isoform of histone H2A. Upon DSB formation, rapid accumulation of phosphorylated H2AX (&#947;-H2AX) occurs around the break site. _x0001_H2AX foci accumulate in early G2. Immunolocalization studies in spread preparations of wild-type meiocytes at G2/early leptotene revealed the accumulation of numerous rather diffuse &#947;-H2AX foci…	(H2AXA)
AT5G60990	523	390	208	1	0	0	2203	301	303	374	0	936	0.002	-9.303	1.14713e-08	1.34159e-06	2.368	1.243	0.389433	0.676593	1495.82	10.547	9.69636e-11	4.71943e-07	DEA(D/H)-box RNA helicase family protein	DEA(D/H)-box RNA helicase family protein;(source:Araport11)	RNA HELICASE10 (RH10)
AT2G02370	364	241	158	1	0	0	175	80	73	254	0	109	0.002	-9.036	1.07449e-08	1.30182e-06	0.45	-1.151	0.387517	0.674922	236.267	7.884	6.09696e-07	0.00010932	SNARE associated Golgi protein family	SNARE associated Golgi protein family;(source:Araport11)	0
AT3G27325	492	766	1117	3	0	0	124	271	425	792	1	273	0.002	-8.883	7.41569e-09	9.44774e-07	0.37	-1.436	0.326992	0.617749	174.497	7.447	1.26125e-06	0.00016961	hydrolases, acting on ester bonds	hydrolases, acting on ester bond;(source:Araport11)	0
AT4G15890	702	942	369	2	0	0	70	150	52	671	1	91	0.002	-9.076	3.04772e-09	5.02183e-07	0.153	-2.713	0.0582065	0.230922	82.336	6.363	3.27477e-05	0.0015948	binding	CAP-3D is a subunit of condensin. It a target of MMD1 regulation and also involved in meiotic chromosome condensation. Mutants have reduced fertility. Required for the correct spatial relationship between centromeres and rDNA arrays.	CONDENSIN (CAP-D3)
AT4G17170	496	443	532	0	1	0	140	29	210	490	0	126	0.002	-9.275	2.42994e-09	4.17072e-07	0.278	-1.846	0.187812	0.46058	172.373	7.429	1.78191e-06	0.00022197	RAB GTPase homolog B1C	member of RAB gene family	RAB GTPASE HOMOLOG B1C (RABB1C)
AT3G19590	766	730	595	2	0	0	112	187	409	697	1	236	0.002	-9.109	2.01659e-09	3.51e-07	0.361	-1.47	0.301102	0.591341	199.326	7.639	4.96548e-07	9.63302e-05	Transducin/WD40 repeat-like superfamily protein	Encodes a protein that may have a role in the spindle assembly checkpoint.	BUB (BUDDING UNINHIBITED BY BENZYMIDAZOL) 3.1 (BUB3.1)
AT1G09320	651	273	371	1	0	1	72	22	37	432	1	44	0.002	-8.732	1.14597e-09	2.12488e-07	0.114	-3.132	0.0162416	0.0966982	48.51	5.6	9.78264e-05	0.00330765	agenet domain-containing protein	Heterochromatin-binding protein which can bind to three H3K9me2 tails. Preferentially binds to long TEs. Required for transcriptional silencing, non-CG DNA methylation, and H3K9 dimethylation at some loci.	AGENET DOMAIN (AGD)-CONTAINING P1 (AGDP1)
AT5G51600	1283	2198	995	1	1	2	280	740	171	1492	1	397	0.002	-9.272	3.81463e-13	3.62625e-10	0.282	-1.826	0.132164	0.378483	174.317	7.446	5.53281e-09	5.53029e-06	Microtubule associated protein (MAP65/ASE1) family protein	Mutant has defective roots. Essential for giant cell ontogenesis. Role in organizing the mitotic microtubule array during both early and late mitosis in all plant organs.	PLEIADE (PLE)
AT2G23040	167	605	0	1	0	0	0	0	0	257	0	0	0.003	-8.307	0.000218292	0.00241928	0.002	-8.872	0.000100532	0.00251033	0.676	-0.565	0.810561	0.958039	hypothetical protein;(source:Araport11) long_noncoding_rna	hypothetical protein;(source:Araport11)	0
AT2G17570	23	2	523	0	0	0	582	66	0	183	0	216	0.003	-8.229	0.00019309	0.00220537	1.16	0.214	0.919258	0.974831	347.997	8.443	0.000130638	0.0039438	Undecaprenyl pyrophosphate synthetase family protein	Undecaprenyl pyrophosphate synthetase family protein;(source:Araport11)	CIS-PRENYLTRANSFERASE 1 (CPT1)
AT4G36750	133	336	8	0	0	0	35	0	0	159	0	12	0.003	-8.506	0.000159939	0.00191952	0.104	-3.267	0.124826	0.366685	37.768	5.239	0.020299	0.124466	Quinone reductase family protein	Quinone reductase family protein;(source:Araport11)	0
AT4G11210	267	1	93	0	0	0	0	0	0	120	0	0	0.003	-8.448	0.000144574	0.00177247	0.004	-8.09	0.000273844	0.00519093	1	0	1	1	Disease resistance-responsive (dirigent-like protein) family protein	Disease resistance-responsive (dirigent-like protein) family protein;(source:Araport11)	0
AT1G53260	133	46	212	0	0	0	0	0	34	130	0	11	0.003	-8.373	0.000139684	0.00172622	0.119	-3.066	0.136786	0.386417	39.579	5.307	0.0160063	0.106376	hypothetical protein;(source:Araport11) protein_coding	hypothetical protein;(source:Araport11)	0
AT4G33500	141	141	35	0	0	0	0	0	17	106	0	6	0.003	-8.224	0.000137676	0.00170824	0.077	-3.692	0.0670348	0.25272	23.136	4.532	0.0365178	0.18423	Protein phosphatase 2C family protein	Protein phosphatase 2C family protein;(source:Araport11)	PROBABLE PROTEIN PHOSPHATASE (PP2C62)
AT5G33399	2	305	60	0	0	0	0	0	0	122	0	0	0.003	-8.487	0.000124474	0.00159062	0.004	-8.128	0.000238315	0.0046194	1	0	1	1	other_RNA;(source:Araport11) other_rna	other_RNA;(source:Araport11)	0
AT1G06693	191	173	10	0	0	0	0	32	348	125	0	127	0.003	-8.278	0.000107992	0.00142582	1.013	0.019	0.992356	1	314.527	8.297	0.000103927	0.00339988	#N/A	None;(source:Araport11)	0
AT1G77138	328	2	19	0	0	0	2	0	0	116	0	1	0.003	-8.453	9.21264e-05	0.00126325	0.01	-6.646	0.00156943	0.0182028	3.498	1.806	0.41992	0.749003	other RNA	other_RNA;(source:Araport11)	0
AT5G17080	73	17	167	0	0	0	0	0	0	86	0	0	0.003	-8.228	8.68738e-05	0.00120088	0.004	-7.858	0.000178152	0.00370712	1	0	1	1	Cysteine proteinases superfamily protein	Cysteine proteinases superfamily protein;(source:Araport11)	0
AT1G51310	24	40	268	0	0	0	110	0	195	111	0	102	0.003	-8.253	8.28779e-05	0.00116123	0.929	-0.107	0.955768	0.987725	283.309	8.146	0.000102183	0.00337776	transferases;tRNA (5-methylaminomethyl-2-thiouridylate)-methyltransferases	tRNA (5-methylaminomethyl-2-thiouridylate)-methyltransferase;(source:Araport11)	0
AT3G23710	54	135	83	0	0	0	0	6	0	91	0	2	0.003	-8.23	6.91263e-05	0.00100738	0.032	-4.984	0.00990656	0.0682188	9.492	3.247	0.122466	0.398148	Tic22-like family protein	Tic22-like family protein;(source:Araport11)	TRANSLOCON AT THE INNER ENVELOPE MEMBRANE OF CHLOROPLASTS 22-III (Tic22-III)
AT5G55200	217	7	119	0	0	0	0	0	0	114	0	0	0.003	-8.525	6.78208e-05	0.000993045	0.004	-8.158	0.000137494	0.00310119	1	0	1	1	Co-chaperone GrpE family protein	Co-chaperone GrpE family protein;(source:Araport11)	MITOCHONDRIAL GRPE 1 (MGE1)
AT2G18460	142	75	31	0	0	0	0	0	0	83	0	0	0.003	-8.235	6.71512e-05	0.000987454	0.004	-7.863	0.000141307	0.00316265	1	0	1	1	like COV 3	like COV 3;(source:Araport11)	LIKE COV 3 (LCV3)
AT5G10890	148	16	120	0	0	0	0	0	0	95	0	0	0.003	-8.363	6.48135e-05	0.000963857	0.004	-7.993	0.000134683	0.00305737	1	0	1	1	myosin heavy chain-related	myosin heavy chain-like protein;(source:Araport11)	0
AT3G43700	160	54	87	0	0	0	166	49	0	100	0	72	0.003	-8.218	6.31054e-05	0.000946086	0.741	-0.432	0.817538	0.935767	220.641	7.786	0.000150324	0.00431991	BTB-POZ and MATH domain 6	Encodes a member of the MATH-BTB domain proteins (BPMs) that directly interact with and target for proteasomal degradation the class I homeobox-leucine zipper (HD-ZIP) transcription factor ATHB6. Known members include AT5G19000 (BPM1), AT3G06190 (BPM2), AT2G39760 (BPM3), AT3G03740 (BPM4), AT5G21010 (BPM5) and AT3G43700 (BPM6).	BTB-POZ AND MATH DOMAIN 6 (BPM6)
AT3G13620	153	19	106	0	0	0	0	0	0	93	0	0	0.003	-8.348	6.2541e-05	0.000941681	0.004	-7.978	0.000130674	0.00298232	1	0	1	1	Amino acid permease family protein	Encodes POLYAMINE UPTAKE TRANSPORTER 4, an amino acid permease family protein.	POLYAMINE UPTAKE TRANSPORTER 4 (PUT4)
AT5G64540	2904	1883	1334	3	0	0	0	205	0	2040	1	68	0.003	-8.626	5.68671e-05	0.000877358	0.054	-4.224	0.0473689	0.202159	21.154	4.403	0.0400019	0.196678	mucin-like protein;(source:Araport11) protein_coding	mucin-like protein;(source:Araport11)	0
AT1G70190	42	606	140	1	0	0	0	244	4	263	0	83	0.003	-8.168	5.14909e-05	0.000811639	0.357	-1.487	0.442423	0.71983	102.584	6.681	0.000930402	0.0150005	Ribosomal protein L7/L12, oligomerisation;Ribosomal protein L7/L12, C-terminal/adaptor protein ClpS-like	ribosomal protein L7/L12 domain-containing protein;(source:Araport11)	0
AT5G56940	82	192	69	0	0	0	254	0	142	114	0	132	0.003	-8.35	4.96803e-05	0.000788125	1.139	0.187	0.920582	0.975271	371.548	8.537	3.34179e-05	0.00159926	Ribosomal protein S16 family protein	Ribosomal protein S16 family protein;(source:Araport11)	0
AT5G07250	172	133	16	0	0	0	0	0	0	107	0	0	0.003	-8.514	4.92014e-05	0.000782536	0.004	-8.144	0.000103164	0.00255107	1	0	1	1	RHOMBOID-like protein 3	RHOMBOID-like protein 3;(source:Araport11)	RHOMBOID-LIKE PROTEIN 3 (RBL3)
AT1G32415	225	70	31	0	0	0	17	66	0	109	0	28	0.003	-8.37	4.4357e-05	0.000722219	0.293	-1.769	0.343999	0.634885	97.053	6.601	0.00129276	0.0191711	pentatricopeptide (PPR) repeat-containing protein	pentatricopeptide (PPR) repeat-containing protein;(source:Araport11)	0
AT4G14455	68	68	129	0	0	0	0	0	0	88	0	0	0.003	-8.356	4.21895e-05	0.000696099	0.004	-7.982	9.1674e-05	0.00234431	1	0	1	1	Target SNARE coiled-coil domain protein	Encodes a Bet1/Sft1-like SNARE protein, which can only partially suppresses the temperature-sensitive growth defect in <i>sft1-1</i> yeast cells; however, it cannot support the deletion of the yeast BET1 gene (<i>bet1&#916;</i>). In yeast, Bet1p is the v-SNARE (soluble N-ethylmaleimide-sensitive factor adaptor protein receptor, V-type) involved in trafficking between the ER and Golgi.	(ATBET12)
AT1G68872	151	142	43	0	0	0	0	87	16	112	0	34	0.003	-8.411	3.80838e-05	0.000647024	0.346	-1.533	0.409627	0.693989	117.626	6.878	0.000762725	0.0133128	Unknown gene other_rna	Unknown gene	0
AT3G22880	697	1155	854	2	0	0	0	62	0	902	1	21	0.003	-8.565	3.20879e-05	0.000568903	0.037	-4.77	0.0187873	0.107773	13.884	3.795	0.0657951	0.274258	DNA repair (Rad51) family protein	Expression of the AtDMC1 is restricted to pollen mother cells in anthers and to megaspore mother cells in ovules. Similar to meiosis-specific yeast DMC gene.	DISRUPTION OF MEIOTIC CONTROL 1 (DMC1)
AT3G57790	164	65	66	0	0	0	0	23	2	98	0	8	0.003	-8.362	3.09737e-05	0.000554743	0.11	-3.18	0.0809899	0.283899	36.294	5.182	0.0101356	0.0762522	Pectin lyase-like superfamily protein	Pectin lyase-like superfamily protein;(source:Araport11)	0
AT1G06010	183	45	25	0	0	0	0	6	1	84	0	2	0.003	-8.264	3.06297e-05	0.000551782	0.036	-4.796	0.00850095	0.0611982	11.064	3.468	0.0855003	0.319829	basic leucine zipper/W2 domain protein;(source:Araport11) protein_coding	basic leucine zipper/W2 domain protein;(source:Araport11)	0
AT3G54060	104	36	193	0	0	0	0	0	0	111	0	0	0.003	-8.607	3.05263e-05	0.000550722	0.003	-8.234	6.63472e-05	0.00187097	1	0	1	1	myosin-M heavy protein;(source:Araport11) protein_coding	myosin-M heavy protein;(source:Araport11)	0
AT5G10260	139	65	92	0	0	0	0	0	0	99	0	0	0.003	-8.5	3.02426e-05	0.000548003	0.004	-8.125	6.67061e-05	0.00187528	1	0	1	1	RAB GTPase homolog H1E	RAB GTPase homolog H1E;(source:Araport11)	RAB GTPASE HOMOLOG H1E (RABH1e)
AT1G35670	239	229	151	1	0	0	0	0	15	206	0	5	0.003	-8.28	2.7801e-05	0.000511257	0.036	-4.809	0.00987683	0.0681373	11.091	3.471	0.0811636	0.310035	calcium-dependent protein kinase 2	Encodes a Ca(2+)-dependent, calmodulin-independent protein kinase that is rapidly induced by drought and high-salt stress but not by low-temperature stress or heat stress. Positive regulator of ABA signaling. Phosphorylates ABA responsive transcription factors ABF1 and ABF4.	CALCIUM-DEPENDENT PROTEIN KINASE 2 (CDPK2)
AT2G47800	390	529	458	1	0	0	416	0	8	459	0	141	0.003	-8.24	2.66072e-05	0.000494454	0.349	-1.52	0.42619	0.707274	105.471	6.721	0.000613908	0.011485	multidrug resistance-associated protein 4	Encodes a plasma membrane localized ATPase transporter involved in multidrug transport. The expression of this gene is upregulated by herbicide safeners such as benoxacor, fluxofenim and fenclorim. The mRNA is cell-to-cell mobile.	ATP-BINDING CASSETTE C4 (ABCC4)
AT1G63990	95	150	67	0	0	0	0	0	0	104	0	0	0.003	-8.569	2.59679e-05	0.000484759	0.003	-8.195	5.76327e-05	0.00169896	1	0	1	1	sporulation 11-2	Encodes AtSPO11-2, one of the three Arabidopsis homologues of the archaeal DNA topoisomerase VIA subunit (topo VIA). Required for meiotic recombination. Plants homozygous for atspo11-2 exhibit a severe sterility phenotype. Both male and female meiosis are severely disrupted in the atspo11-2 mutant, and this is associated with severe defects in synapsis during the first meiotic division and reduce…	SPORULATION 11-2 (SPO11-2)
AT3G07730	497	28	88	1	0	0	5	0	0	204	0	2	0.003	-8.358	2.47119e-05	0.000469831	0.014	-6.199	0.00101953	0.0133906	4.465	2.159	0.285603	0.629038	hypothetical protein;(source:Araport11) protein_coding	hypothetical protein;(source:Araport11)	0
AT1G77410	860	707	604	2	0	0	0	28	0	724	1	9	0.003	-8.483	2.42274e-05	0.00046347	0.022	-5.519	0.00520014	0.0434082	7.803	2.964	0.141537	0.435162	beta-galactosidase 16	beta-galactosidase 16;(source:Araport11)	BETA-GALACTOSIDASE 16 (BGAL16)
AT1G29120	387	283	270	1	0	0	0	35	0	313	0	12	0.003	-8.574	2.36931e-05	0.000454859	0.055	-4.197	0.0302454	0.149641	20.778	4.377	0.0314319	0.16725	Hydrolase-like protein family	Hydrolase-like protein family;(source:Araport11)	UP9 (UP9)
AT5G40400	145	100	75	0	0	0	0	0	0	107	0	0	0.003	-8.604	2.32216e-05	0.000450991	0.003	-8.229	5.18762e-05	0.00156922	1	0	1	1	Pentatricopeptide repeat (PPR) superfamily protein	Pentatricopeptide repeat (PPR) superfamily protein;(source:Araport11)	0
AT2G39805	85	98	135	0	0	0	0	0	0	106	0	0	0.003	-8.599	2.27712e-05	0.000445969	0.003	-8.224	5.1004e-05	0.00155391	1	0	1	1	Integral membrane Yip1 family protein	Integral membrane Yip1 family protein;(source:Araport11)	0
AT5G14140	294	509	173	1	1	0	0	0	35	325	1	12	0.003	-8.196	2.05833e-05	0.00041166	0.051	-4.293	0.0204838	0.113963	14.959	3.903	0.0432889	0.208039	zinc ion binding;nucleic acid binding;zinc ion binding	nucleic acid binding / zinc ion binding protein;(source:Araport11)	0
AT5G57490	987	870	1069	3	0	0	0	60	1	975	1	20	0.003	-8.331	1.88635e-05	0.0003852	0.032	-4.959	0.00988486	0.0681558	10.352	3.372	0.0839549	0.315741	voltage dependent anion channel 4	Encodes a voltage-dependent anion channel (VDAC: AT3G01280/VDAC1, AT5G67500/VDAC2, AT5G15090/VDAC3, AT5G57490/VDAC4, AT5G15090/VDAC5). VDACs are reported to be porin-type, beta-barrel diffusion pores. They are prominently localized in the outer mitochondrial membrane and are involved in metabolite exchange between the organelle and the cytosol.	VOLTAGE DEPENDENT ANION CHANNEL 4 (VDAC4)
AT3G57430	99	64	210	0	0	0	5	35	0	124	0	13	0.003	-8.626	1.85451e-05	0.000380698	0.134	-2.895	0.113286	0.346159	53.13	5.731	0.00454619	0.0441705	Tetratricopeptide repeat (TPR)-like superfamily protein	Encodes a chloroplast RNA editing factor.	ORGANELLE TRANSCRIPT PROCESSING 84 (OTP84)
AT4G22960	1259	377	497	3	0	0	0	0	0	711	1	0	0.003	-8.247	1.48386e-05	0.000320536	0.001	-10.517	2.7204e-07	3.30824e-05	0.207	-2.27	0.275333	0.619523	Protein of unknown function (DUF544)	FAM63A-like protein (DUF544);(source:Araport11)	0
AT5G25570	399	949	176	1	0	0	0	0	16	508	0	5	0.003	-8.598	1.46954e-05	0.000318606	0.018	-5.778	0.00277021	0.0273942	7.063	2.82	0.157782	0.460467	polyamine-modulated factor 1-binding protein;(source:Araport11) protein_coding	polyamine-modulated factor 1-binding protein;(source:Araport11)	0
AT3G24715	485	556	414	2	0	0	7	0	0	485	1	2	0.003	-8.27	1.37042e-05	0.000301884	0.009	-6.784	0.000288963	0.00540373	2.8	1.486	0.441442	0.764044	Protein kinase superfamily protein with octicosapeptide/Phox/Bem1p domain	#N/A	#N/A
AT1G71100	200	267	158	1	0	0	152	148	0	208	0	100	0.003	-8.206	1.33085e-05	0.000295401	0.514	-0.961	0.585924	0.822789	151.71	7.245	0.000120827	0.00379276	Ribose 5-phosphate isomerase, type A protein	Encodes a ribose 5-phosphate isomerase involved in the formation of uridine used for the synthesis of UDP-sugars. Mutants of this gene are affected in cellulose biosynthesis.	RADIAL SWELLING 10 (RSW10)
AT5G37420	184	65	374	1	0	0	6	0	0	208	0	2	0.003	-8.448	1.30457e-05	0.000291534	0.015	-6.076	0.000888871	0.0121418	5.178	2.372	0.229753	0.567856	Family of unknown function (DUF577)	Note that previous reports (Plant Cell 2003,15:1538; PNAS 2003, 100:13407) have incorrectly named AT5G37420 as AGL105. AT5G37415 has now been named as AGL105 based on Plant Cell 2003, 15:1538 where the GenBank accession number given for AGL105 is AY141227 (Supplemental Table 3), which corresponds to AT5G37415.	0
AT4G28230	803	652	430	1	0	0	5	331	0	628	0	112	0.003	-8.615	1.2409e-05	0.000278818	0.214	-2.222	0.247532	0.532126	84.028	6.393	0.00118616	0.0179273	hypothetical protein;(source:Araport11) protein_coding	hypothetical protein;(source:Araport11)	0
AT2G24030	121	71	91	0	0	0	0	0	2	94	0	1	0.003	-8.512	1.23136e-05	0.000277179	0.01	-6.661	0.000387454	0.00673155	3.607	1.851	0.369587	0.709008	zinc ion binding;nucleic acid binding	zinc ion binding / nucleic acid binding protein;(source:Araport11)	0
AT2G02061	296	89	109	1	0	0	0	0	0	165	0	0	0.003	-8.394	1.2302e-05	0.000277179	0.002	-8.885	4.56379e-06	0.000270325	0.712	-0.49	0.815248	0.959819	Nucleotide-diphospho-sugar transferase family protein	Nucleotide-diphospho-sugar transferase family protein;(source:Araport11)	0
AT5G21050	33	209	69	0	0	0	0	1	0	104	0	0	0.003	-8.627	1.20119e-05	0.000271874	0.006	-7.436	0.000156683	0.00338428	2.283	1.191	0.577098	0.845298	hyccin;(source:Araport11) protein_coding	hyccin;(source:Araport11)	0
AT5G51510	190	29	75	0	0	0	0	6	2	98	0	3	0.003	-8.512	1.13784e-05	0.00026283	0.037	-4.742	0.007071	0.0537928	13.642	3.77	0.0555068	0.245008	jagunal-like protein;(source:Araport11) protein_coding	jagunal-like protein;(source:Araport11)	0
AT4G05460	59	111	170	0	0	0	4	15	0	113	0	6	0.003	-8.627	1.06192e-05	0.000248547	0.073	-3.782	0.032067	0.156345	28.741	4.845	0.0139721	0.096187	RNI-like superfamily protein	Encodes a SKP1/ASK-Interacting protein.	SKP1/ASK-INTERACTING PROTEIN 19 (SKIP19)
AT1G67020	273	154	83	1	0	0	0	0	0	170	0	0	0.003	-8.447	1.00478e-05	0.000236966	0.002	-8.937	3.69299e-06	0.000228302	0.712	-0.49	0.814906	0.959782	transmembrane protein;(source:Araport11) protein_coding	transmembrane protein;(source:Araport11)	0
AT5G17290	577	334	264	1	0	0	0	7	0	392	0	2	0.003	-8.472	9.19328e-06	0.00022233	0.011	-6.523	0.000440684	0.00741363	3.861	1.949	0.314812	0.659027	autophagy protein Apg5 family	Autophagy protein ATG5. Forms a conjugate with ATG12 with an essential role in plant nutrient recycling. Mutants missing ATG5 display early senescence and are hypersensitive to nitrogen or carbon starvation, accompanied by a more rapid loss of organellar and cytoplasmic proteins.	AUTOPHAGY 5 (APG5)
AT2G02360	627	997	326	2	0	0	0	0	9	650	1	3	0.003	-8.572	9.14892e-06	0.000222038	0.009	-6.814	0.000335863	0.00610445	3.382	1.758	0.368165	0.708203	phloem protein 2-B10	Encodes an F-box protein containing a Nictaba-related lectin domain that can act as a carbohydrate-binding protein.Expression is induced by SA and pathogenic bacteria.	PHLOEM PROTEIN 2-B10 (PP2-B10)
AT4G32510	248	277	270	1	0	0	0	0	0	265	0	0	0.003	-8.223	8.79161e-06	0.000215142	0.001	-9.46	1.17548e-06	9.0726e-05	0.424	-1.237	0.544436	0.833095	HCO3- transporter family	HCO3- transporter family;(source:Araport11)	0
AT4G25070	873	731	665	3	0	0	0	0	0	756	1	0	0.003	-8.357	8.71727e-06	0.000213746	0.001	-10.634	1.51006e-07	2.13964e-05	0.206	-2.276	0.269608	0.614628	caldesmon-like protein;(source:Araport11) protein_coding	caldesmon-like protein;(source:Araport11)	0
AT4G33070	397	243	807	2	0	0	0	0	0	482	1	0	0.003	-8.436	6.88997e-06	0.000175198	0.001	-10.127	4.09286e-07	4.30765e-05	0.31	-1.691	0.41186	0.744423	Thiamine pyrophosphate dependent pyruvate decarboxylase family protein	Thiamine pyrophosphate dependent pyruvate decarboxylase family protein;(source:Araport11)	PYRUVATE DECARBOXYLASE 1 (PDC1)
AT3G48800	228	239	300	1	0	0	0	186	115	256	0	100	0.003	-8.465	6.75056e-06	0.000173207	0.427	-1.229	0.485178	0.754885	150.737	7.236	0.000119674	0.0037766	Sterile alpha motif (SAM) domain-containing protein	Sterile alpha motif (SAM) domain-containing protein;(source:Araport11)	0
AT5G24205	163	203	62	1	0	0	0	5	1	143	0	2	0.003	-8.201	5.95871e-06	0.000156676	0.018	-5.79	0.000490616	0.00806871	5.32	2.411	0.194738	0.518024	other RNA	other_RNA;(source:Araport11)	0
AT5G10910	300	326	273	1	0	0	0	0	0	300	0	0	0.003	-8.382	5.76245e-06	0.000152163	0.001	-9.62	7.67781e-07	6.79007e-05	0.424	-1.238	0.544192	0.833095	mraW methylase family protein	mraW methylase family protein;(source:Araport11)	0
AT3G04850	408	1040	580	2	0	1	0	0	16	676	1	5	0.003	-8.417	5.52292e-06	0.000147413	0.013	-6.227	0.000613415	0.00936672	4.562	2.19	0.24081	0.58132	Tesmin/TSO1-like CXC domain-containing protein	Tesmin/TSO1-like CXC domain-containing protein;(source:Araport11)	0
AT4G29940	73	85	71	0	0	0	394	288	22	76	0	235	0.003	-8.197	5.16921e-06	0.000140076	2.848	1.51	0.3244	0.61532	835.795	9.707	6.58553e-08	2.68735e-05	pathogenesis related homeodomain protein A	Homeodomain protein (PRHA). Expression of the gene differs in various vegetative and floral plant tissues and is positively influenced by the phytohormone auxin. It is often associated with regions of developing vascular tissue. The prha promoter is highly responsive to the synthetic auxin, naphthalene acetic acid, in transient assays using tobacco protoplasts. The PRHA protein has the capacity t…	PATHOGENESIS RELATED HOMEODOMAIN PROTEIN A (PRHA)
AT5G15050	42	351	301	1	0	1	0	0	0	231	1	0	0.003	-8.194	4.98339e-06	0.000136249	0.002	-9.371	7.11247e-07	6.37868e-05	0.442	-1.176	0.556362	0.837084	Core-2/I-branching beta-1,6-N-acetylglucosaminyltransferase family protein	Encodes GlcAT14B. Has glucuronosyltransferase activity adding glucuronic acid residues to beta-1,3- and beta-1,6-linked galactans.	GLCA TRANSFERASE 14B (GLCAT14B)
AT4G14180	461	400	638	2	0	0	0	0	0	500	1	0	0.003	-8.509	4.50976e-06	0.000126743	0.001	-10.203	2.6293e-07	3.25089e-05	0.309	-1.694	0.407458	0.740912	putative recombination initiation defect 1	Encodes a protein that is involved in meiotic recombination and is required for meiotic double strand break repair.	PUTATIVE RECOMBINATION INITIATION DEFECT 1 (PRD1)
AT1G22403	74	183	190	1	0	0	0	1	0	149	0	0	0.003	-8.377	4.1449e-06	0.000118264	0.004	-8.023	1.16981e-05	0.00052828	1.278	0.354	0.860736	0.963849	other RNA	other_RNA;(source:Araport11)	0
AT5G62310	267	418	321	1	0	0	0	0	0	335	0	0	0.003	-8.525	4.05423e-06	0.000116517	0.001	-9.762	5.39875e-07	5.20857e-05	0.424	-1.237	0.544438	0.833095	AGC (cAMP-dependent, cGMP-dependent and protein kinase C) kinase family protein	Encodes a protein with a serine/threonine kinase domain. There are two other closely related members in Arabidopsis. Knock-out mutation results in incomplete root hair elongation. Expression is found all organs examined but is especially strong in elongating root hairs.	INCOMPLETE ROOT HAIR ELONGATION (IRE)
AT5G51690	136	453	189	1	0	0	11	0	60	259	0	24	0.003	-8.632	4.03231e-06	0.000116439	0.113	-3.149	0.0697305	0.259351	44.73	5.483	0.00347232	0.0368864	1-amino-cyclopropane-1-carboxylate synthase 12	Encodes an aminotransferase with broad specificity for aspartate and aromatic amino aids such as tyrosine and phenylalanine. It does not act on branched chain amino acids and does not have ACC synthase activity.	1-AMINO-CYCLOPROPANE-1-CARBOXYLATE SYNTHASE 12 (ACS12)
AT4G35130	223	47	239	1	0	0	0	1	0	170	0	0	0.003	-8.5	3.99677e-06	0.000116217	0.004	-8.15	1.10275e-05	0.000510674	1.274	0.35	0.86327	0.964956	Tetratricopeptide repeat (TPR)-like superfamily protein	Tetratricopeptide repeat (TPR)-like superfamily protein;(source:Araport11)	0
AT1G09290	423	42	61	1	0	0	57	7	3	175	0	22	0.003	-8.313	3.28699e-06	0.00010021	0.15	-2.733	0.090162	0.300344	47.828	5.58	0.00183564	0.0241635	hypothetical protein;(source:Araport11) protein_coding	hypothetical protein;(source:Araport11)	0
AT5G57150	88	357	192	1	0	0	0	1	8	212	0	3	0.003	-8.623	2.66782e-06	8.38905e-05	0.02	-5.647	0.000812701	0.0113606	7.865	2.976	0.110826	0.374183	basic helix-loop-helix (bHLH) DNA-binding superfamily protein	basic helix-loop-helix (bHLH) DNA-binding superfamily protein;(source:Araport11)	0
AT5G52520	688	416	255	1	0	0	58	40	0	453	0	33	0.003	-8.624	2.47942e-06	7.89709e-05	0.092	-3.45	0.0488377	0.206044	36.115	5.175	0.00477711	0.0457012	Class II aaRS and biotin synthetases superfamily protein	Encodes a chloroplast and mitochondria localized prolyl-tRNA synthetase.	OVULE ABORTION 6 (OVA6)
AT3G27320	211	310	21	1	0	0	57	53	2	181	0	37	0.003	-8.345	2.34581e-06	7.60881e-05	0.234	-2.098	0.187474	0.460157	75.997	6.248	0.000415159	0.008874	alpha/beta-Hydrolases superfamily protein	alpha/beta-Hydrolases superfamily protein;(source:Araport11)	0
AT1G66620	331	110	479	1	0	1	63	32	0	307	1	32	0.003	-8.327	2.28478e-06	7.46966e-05	0.125	-3.005	0.0703148	0.260722	40.018	5.323	0.00256158	0.0303137	Protein with RING/U-box and TRAF-like domains	Protein with RING/U-box and TRAF-like domain;(source:Araport11)	0
AT4G28310	39	586	160	1	0	0	207	72	2	262	0	94	0.003	-8.636	2.07554e-06	6.87654e-05	0.389	-1.362	0.417064	0.699579	154.712	7.273	6.44438e-05	0.00252526	microtubule-associated protein;(source:Araport11) protein_coding	microtubule-associated protein;(source:Araport11)	0
AT3G63480	1192	1899	1118	2	0	4	0	171	133	1403	2	101	0.003	-8.333	2.03343e-06	6.77335e-05	0.091	-3.45	0.0463857	0.199548	29.5	4.883	0.00540503	0.0498286	ATP binding microtubule motor family protein	Encodes a protein with sequence similarity to rice kinesin protein. Homozygous loss of function mutations have reduced seed set due to defects in megagametogenesis and reduced pollen viability.	KINESIN 1 (KIN-1)
AT3G57860	761	822	663	1	0	3	6	0	0	749	1	2	0.003	-8.341	1.8378e-06	6.20532e-05	0.005	-7.779	8.31238e-06	0.000423433	1.477	0.563	0.753351	0.932548	UV-B-insensitive 4-like	Encodes a protein that controls entry into the second meiotic division. Negatively regulates the Anaphase-Promoting Complex/Cyclosome.	UV-B-INSENSITIVE 4-LIKE (UVI4-LIKE)
AT4G11230	795	1297	305	3	0	1	0	0	0	799	1	0	0.003	-8.377	1.61902e-06	5.65195e-05	0.001	-10.878	1.50057e-08	4.15429e-06	0.177	-2.501	0.202018	0.528449	Riboflavin synthase-like superfamily protein	NADPH-oxidase RbohI is expressed highly in seeds and roots. Mutants have inreased sensitivity to osmotic stress suggesting a role in mediating cellular response to stress in roots.	(RBOHI)
AT3G08800	819	559	628	1	0	1	1	35	0	669	1	12	0.003	-8.531	1.49722e-06	5.31684e-05	0.025	-5.299	0.0021151	0.0225593	9.392	3.231	0.0695961	0.282927	ARM repeat superfamily protein	Encodes a nuclear and endosome localized protein with ARM and HEAT domains that interacts with SHR and other non-cell-autonomous proteins and may be involved in their intercellular movement. Hypomorphic mutant phenotypes suggest involvement of the protein in root patterning.	SHORT-ROOT INTERACTING EMBRYONIC LETHAL (SIEL)
ATMG00080	90	68	60	0	0	0	136	135	46	73	0	106	0.003	-8.267	1.41452e-06	5.11998e-05	1.426	0.512	0.717333	0.890287	439.373	8.779	2.97049e-07	6.50977e-05	ribosomal protein L16	encodes a mitochondrial ribosomal protein L16, which is a constituent of the large ribosomal subunit	RIBOSOMAL PROTEIN L16 (RPL16)
AT3G61730	772	1624	546	4	0	1	0	0	0	981	2	0	0.003	-8.441	1.32583e-06	4.88493e-05	0	-11.129	7.51049e-09	2.67383e-06	0.155	-2.688	0.170006	0.482663	reduced male fertility	Encodes a nuclear localized F-box protein that is involved in tapetal layer degeneration and pollen development. Interacts with ASK1 and that interaction is mediated by the F-box domain.	REDUCED MALE FERTILITY (RMF)
AT5G40670	630	380	301	2	0	0	54	11	418	437	1	161	0.003	-8.259	1.00285e-06	3.95951e-05	0.397	-1.332	0.410096	0.694214	121.702	6.927	4.10544e-05	0.0018187	PQ-loop repeat family protein / transmembrane family protein	PQ-loop repeat family protein / transmembrane family protein;(source:Araport11)	0
AT2G30575	513	495	700	3	0	0	1	25	48	569	1	25	0.003	-8.318	9.1834e-07	3.70877e-05	0.056	-4.151	0.0112944	0.0746028	17.954	4.166	0.014187	0.0971749	los glycosyltransferase 5	Encodes a protein with putative galacturonosyltransferase activity.	LOS GLYCOSYLTRANSFERASE 5 (LGT5)
AT5G14570	198	485	465	1	1	0	0	0	0	383	1	0	0.003	-8.402	8.91525e-07	3.62417e-05	0.001	-10.061	5.51954e-08	1.06502e-05	0.317	-1.659	0.390855	0.72592	high affinity nitrate transporter 2.7	Encodes ATNRT2.7, a nitrate transporter that controls nitrate content in seeds. Expression is detected in reproductive organs and peaks in seeds. Localized to the vacuolar membrane.	HIGH AFFINITY NITRATE TRANSPORTER 2.7 (NRT2.7)
AT4G00370	774	883	527	3	0	0	0	9	8	728	1	6	0.003	-8.614	8.87173e-07	3.6209e-05	0.012	-6.359	0.000202958	0.0040832	4.773	2.255	0.202313	0.528731	Major facilitator superfamily protein	Encodes an inorganic phosphate transporter (PHT4;4) that can transport ascorbate and is located in the chloroplast envelope membrane. It has been shown to play a role in the xanthophyll cycle during photosynthesis and may be required for tolerance to strong light stress.	(ANTR2)
AT2G19160	124	444	338	1	0	0	66	45	2	302	0	38	0.003	-8.336	8.47115e-07	3.50122e-05	0.145	-2.79	0.0778579	0.276729	46.742	5.547	0.00107039	0.0166015	Core-2/I-branching beta-1,6-N-acetylglucosaminyltransferase family protein	Core-2/I-branching beta-1,6-N-acetylglucosaminyltransferase family protein;(source:Araport11)	0
AT3G23830	190	66	320	1	0	0	192	7	164	192	0	121	0.003	-8.44	8.20903e-07	3.43456e-05	0.651	-0.618	0.685421	0.874324	226.137	7.821	4.90816e-06	0.000433457	glycine-rich RNA-binding protein 4	encodes a glycine-rich RNA binding protein. Gene expression is induced by cold and reduced by ionic (salt) and non-ionic (mannitol) osmotic stress. Lines overexpressing the gene are slightly more tolerant to osmotic stress during germination.	RNA-BINDING GLYCINE-RICH PROTEIN A4 (RBGA4)
AT2G33000	283	319	82	1	1	0	0	0	1	228	1	0	0.003	-8.295	7.48172e-07	3.21039e-05	0.002	-8.654	1.06479e-06	8.47508e-05	0.78	-0.359	0.85034	0.961598	ubiquitin-associated (UBA)/TS-N domain-containing protein-related	ubiquitin-associated (UBA)/TS-N domain-containing protein-like protein;(source:Araport11)	0
AT1G11940	422	144	345	1	0	1	0	0	0	304	1	0	0.003	-8.614	7.39493e-07	3.1842e-05	0.001	-9.793	1.03912e-07	1.65415e-05	0.441	-1.18	0.54684	0.833305	Core-2/I-branching beta-1,6-N-acetylglucosaminyltransferase family protein	Core-2/I-branching beta-1,6-N-acetylglucosaminyltransferase family protein;(source:Araport11)	0
AT5G13550	440	913	131	3	0	0	191	124	22	495	1	112	0.003	-8.16	5.94259e-07	2.67049e-05	0.253	-1.981	0.207564	0.484435	72.464	6.179	0.000157428	0.00442518	sulfate transporter 4.1	Encodes a sulfate transporter.	SULFATE TRANSPORTER 4.1 (SULTR4;1)
AT5G02040	286	372	114	1	0	0	14	180	41	257	0	78	0.003	-8.178	5.82637e-07	2.62782e-05	0.329	-1.602	0.29008	0.579763	95.387	6.576	5.92872e-05	0.00236231	prenylated RAB acceptor 1.A1	prenylated RAB acceptor 1.A1;(source:Araport11)	PRENYLATED RAB ACCEPTOR 1.A1 (PRA1.A1)
AT2G37470	299	499	551	1	0	1	31	157	1	450	1	63	0.003	-8.425	4.30465e-07	2.06992e-05	0.162	-2.627	0.0975411	0.315622	55.62	5.798	0.000510205	0.0101135	Histone superfamily protein	Histone superfamily protein;(source:Araport11)	0
AT1G79640	814	283	455	3	0	0	150	27	18	517	1	65	0.003	-8.257	3.54751e-07	1.84202e-05	0.146	-2.773	0.0748821	0.271054	44.747	5.484	0.000729534	0.0129241	Protein kinase superfamily protein	Protein kinase superfamily protein;(source:Araport11)	0
AT1G66680	764	974	360	3	0	0	66	167	671	699	1	301	0.003	-8.312	3.04199e-07	1.6274e-05	0.458	-1.126	0.474473	0.74469	145.631	7.186	9.56341e-06	0.000693982	S-adenosyl-L-methionine-dependent methyltransferases superfamily protein	unknown function	(AR401)
AT3G44200	169	488	862	3	0	0	234	770	165	506	1	390	0.003	-8.201	2.67961e-07	1.49084e-05	0.784	-0.352	0.818185	0.936069	230.649	7.85	8.47347e-07	0.000134612	NIMA (never in mitosis, gene A)-related 6	Encodes AtNek5, a member of the NIMA-related serine/threonine kinases (Neks) that have been linked to cell-cycle regulation in fungi and mammals. Plant Neks might be involved in plant development processes.Interacts physically with plant kinesins ARK1 and ARK2. Mutants show defects in root epidermal cell morphology, trichome branching and other epidermal cell abnormalities suggesting a rol e in e…	NIMA (NEVER IN MITOSIS, GENE A)-RELATED 6 (NEK6)
AT5G52230	210	147	92	1	0	0	47	45	15	150	0	36	0.003	-8.367	2.06749e-07	1.20519e-05	0.257	-1.958	0.148829	0.406032	84.959	6.409	7.13938e-05	0.00269928	methyl-CPG-binding domain protein 13	Protein containing methyl-CpG-binding domain.Has sequence similarity to human MBD proteins.	METHYL-CPG-BINDING DOMAIN PROTEIN 13 (MBD13)
AT4G13010	209	234	43	1	0	0	44	61	61	162	0	55	0.003	-8.431	1.90269e-07	1.1526e-05	0.362	-1.467	0.286213	0.574909	124.904	6.965	1.71428e-05	0.00101434	Oxidoreductase, zinc-binding dehydrogenase family protein	Oxidoreductase, zinc-binding dehydrogenase family protein;(source:Araport11)	CHLOROPLAST ENVELOPE QUINONE OXIDOREDUCTASE HOMOLOG (CEQORH)
AT4G28020	425	186	129	1	0	0	152	106	33	247	0	97	0.003	-8.208	1.7261e-07	1.07192e-05	0.415	-1.27	0.375039	0.664736	122.647	6.938	1.00452e-05	0.00070759	tRNA-thr(GGU) m(6)t(6)A37 methyltransferase;(source:Araport11) protein_coding	tRNA-thr(GGU) m(6)t(6)A37 methyltransferase;(source:Araport11)	0
AT4G12340	328	248	232	0	0	1	179	604	49	269	0	277	0.003	-8.376	1.48329e-07	9.76198e-06	1.028	0.04	0.977957	0.993975	341.663	8.416	1.28813e-07	3.54506e-05	copper ion binding	copper ion binding protein;(source:Araport11)	0
AT3G56990	79	119	383	1	0	0	194	393	726	194	0	438	0.003	-8.535	1.25564e-07	8.66882e-06	2.156	1.109	0.429149	0.709675	800.146	9.644	2.31386e-09	3.42278e-06	embryo sac development arrest 7	embryo sac development arrest 7;(source:Araport11)	EMBRYO SAC DEVELOPMENT ARREST 7 (EDA7)
AT5G17270	540	1187	582	3	0	0	58	391	132	770	1	194	0.003	-8.495	9.79424e-08	6.99637e-06	0.277	-1.85	0.229814	0.511569	100.051	6.645	3.06926e-05	0.00151973	Protein prenylyltransferase superfamily protein	Protein prenylyltransferase superfamily protein;(source:Araport11)	0
AT3G18730	765	903	766	4	0	0	128	85	45	811	1	86	0.003	-8.415	5.52081e-08	4.40169e-06	0.124	-3.016	0.0442831	0.194744	42.191	5.399	0.000495623	0.00996914	tetratricopeptide repeat (TPR)-containing protein	Encodes a protein with an important role in cell division control and plant morphogenesis and may also play a role in genome maintenance. May be involved in mitosis through interaction with TSA1. In cells synchronized for cell division, TSA1 and TSK relocalize to ends of spindle microtubules that are ahead of separating chromatids during metaphase and anaphase of mitosis.	TONSOKU (TSK)
AT3G13430	290	413	846	1	1	1	0	0	0	516	1	0	0.003	-8.584	5.12014e-08	4.14512e-06	0.001	-10.579	1.80549e-09	1.14964e-06	0.251	-1.995	0.276673	0.621045	RING/U-box superfamily protein	RING/U-box superfamily protein;(source:Araport11)	BCA2A ZINC FINGER ATL 7 (BTL07)
AT1G16630	421	697	646	3	0	0	387	718	341	588	1	482	0.003	-8.505	1.85443e-08	1.87845e-06	0.83	-0.269	0.851446	0.948847	301.492	8.236	5.11872e-08	2.24352e-05	transmembrane protein;(source:Araport11) protein_coding	transmembrane protein;(source:Araport11)	0
AT2G21710	604	480	292	2	0	0	84	56	46	459	1	62	0.003	-8.614	1.15074e-08	1.34159e-06	0.153	-2.713	0.0533275	0.21865	59.768	5.901	9.42981e-05	0.00321592	Mitochondrial transcription termination factor family protein	Mitochondrial transcription termination factor family protein;(source:Araport11)	EMBRYO DEFECTIVE 2219 (EMB2219)
AT1G01320	954	814	706	4	0	1	22	52	16	825	2	30	0.003	-8.402	6.14999e-09	8.35182e-07	0.044	-4.502	0.00125365	0.0153436	14.937	3.901	0.00714962	0.0600487	Tetratricopeptide repeat (TPR)-like superfamily protein	Encodes REDUCED CHLOROPLAST COVERAGE 1 (REC1). Located in the nucleus and cytosol. Contributes to establishing the size of the chloroplast compartment.	REDUCED CHLOROPLAST COVERAGE (REC1)
AT3G25210	680	611	387	2	2	0	71	27	20	559	1	39	0.003	-8.209	3.87412e-09	6.04015e-07	0.082	-3.616	0.00629829	0.0496034	24.123	4.592	0.00101557	0.0159282	Tetratricopeptide repeat (TPR)-like superfamily protein	Tetratricopeptide repeat (TPR)-like superfamily protein;(source:Araport11)	0
AT2G18790	1145	1304	250	1	4	1	50	26	11	900	2	29	0.003	-8.293	1.16922e-09	2.12488e-07	0.039	-4.686	0.000377279	0.00660887	12.182	3.607	0.00839133	0.0668193	phytochrome B	Red/far-red photoreceptor involved in the regulation of de-etiolation. Exists in two inter-convertible forms: Pr and Pfr (active). Involved in the light-promotion of seed germination and in the shade avoidance response. Promotes seedling etiolation in both the presence and absence of phytochrome A. Overexpression results in etiolation under far-red light. Accumulates in the nucleus after exposure…	PHYTOCHROME B (PHYB)
AT5G66640	1	21	202	0	0	0	0	0	0	75	0	0	0.004	-7.816	0.000507562	0.00473036	0.006	-7.46	0.000905842	0.0123304	1	0	1	1	DA1-related protein 3	DA1-related protein 3;(source:Araport11)	DA1-RELATED PROTEIN 3 (DAR3)
AT3G24315	78	103	166	0	0	0	0	110	0	116	0	37	0.004	-8.01	0.000372575	0.00369229	0.369	-1.438	0.49934	0.765787	95.121	6.572	0.00351522	0.0371421	Sec20 family protein	Sec20 family protein;(source:Araport11)	(AtSec20)
AT3G14580	131	10	232	0	0	0	0	58	0	124	0	19	0.004	-8.136	0.000330316	0.00336525	0.2	-2.325	0.278203	0.565689	56.13	5.811	0.0104209	0.0775666	Pentatricopeptide repeat (PPR) superfamily protein	Pentatricopeptide repeat (PPR) superfamily protein;(source:Araport11)	0
AT1G20890	267	27	0	0	0	0	4	0	3	98	0	2	0.004	-8.069	0.000267129	0.0028312	0.041	-4.626	0.0275695	0.140834	10.881	3.444	0.123269	0.399553	caveolin-1 protein;(source:Araport11) protein_coding	caveolin-1 protein;(source:Araport11)	0
AT3G58170	51	90	109	0	0	0	0	0	21	83	0	7	0.004	-7.908	0.000253601	0.00272522	0.115	-3.126	0.121528	0.360845	27.505	4.782	0.0275142	0.152578	BET1P/SFT1P-like protein 14A	Encodes a Bet1/Sft1-like SNARE protein which fully suppresses the temperature-sensitive growth defect in <i>sft1-1</i> yeast cells; however, it cannot support the deletion of the yeast BET1 gene (<i>bet1&#916;</i>).	BET1P/SFT1P-LIKE PROTEIN 14A (BS14A)
AT3G59800	81	498	247	1	0	0	0	0	247	275	0	82	0.004	-7.844	0.0002448	0.00264444	0.349	-1.519	0.46628	0.738382	80.181	6.325	0.00310989	0.0344436	stress response protein;(source:Araport11) protein_coding	stress response protein;(source:Araport11)	0
AT1G26330	1616	1807	446	4	0	0	0	0	173	1290	1	58	0.004	-7.926	0.00022302	0.00246298	0.069	-3.856	0.070933	0.262063	16.796	4.07	0.0581247	0.252329	DNA binding	DNA binding protein;(source:Araport11)	0
AT4G32240	194	40	8	0	0	0	48	2	0	81	0	17	0.004	-7.882	0.000218475	0.00241928	0.247	-2.02	0.306751	0.597686	58.174	5.862	0.00604348	0.0535318	hypothetical protein;(source:Araport11) protein_coding	hypothetical protein;(source:Araport11)	0
AT5G42310	147	193	3	0	0	0	9	219	0	114	0	76	0.004	-8.105	0.000206202	0.00230819	0.7	-0.515	0.801033	0.927875	192.651	7.59	0.000510106	0.0101135	Pentatricopeptide repeat (PPR-like) superfamily protein	Encodes a member of the Arabidopsis PPR family, expressed in the chloroplast, that acts as a regulator of chloroplast protein synthesis, interacts with the petB-petD intergenic region, and is required for the generation of petB and petD monocistronic RNAs.	CHLOROPLAST RNA PROCESSING 1 (CRP1)
AT3G48343	134	119	3	0	0	0	0	0	0	85	0	0	0.004	-8.107	0.000190821	0.00218939	0.005	-7.743	0.000365755	0.00646032	1	0	1	1	#N/A	hypothetical protein;(source:Araport11)	0
AT2G24970	21	117	100	0	0	0	1	0	45	79	0	15	0.004	-7.906	0.0001715	0.0020121	0.23	-2.118	0.275273	0.562335	55.257	5.788	0.00602346	0.0534746	spindle/kinetochore-associated protein;(source:Araport11) protein_coding	spindle/kinetochore-associated protein;(source:Araport11)	0
AT4G16210	139	90	6	0	0	0	0	0	0	78	0	0	0.004	-8.067	0.000155172	0.00188371	0.005	-7.7	0.000305507	0.0056386	1	0	1	1	enoyl-CoA hydratase/isomerase A	enoyl-CoA hydratase/isomerase A;(source:Araport11)	ENOYL-COA HYDRATASE/ISOMERASE A (ECHIA)
AT2G38620	46	37	97	0	0	0	0	0	0	60	0	0	0.004	-7.835	0.000144351	0.00177149	0.006	-7.462	0.000294939	0.00549129	1	0	1	1	cyclin-dependent kinase B1;2	Encodes a member of a plant specific family of cyclin dependent kinases.	CYCLIN-DEPENDENT KINASE B1;2 (CDKB1;2)
AT4G03320	121	45	19	0	0	0	0	3	0	62	0	1	0.004	-7.805	0.000141121	0.00173621	0.024	-5.374	0.00580733	0.0468078	5.393	2.431	0.250461	0.592314	translocon at the inner envelope membrane of chloroplasts 20-IV	Encodes a component of the TIC (translocon at the inner envelope membrane of chloroplasts) protein translocation machinery mediating the protein translocation across the inner envelope of plastids. The Arabidopsis genome encodes four Tic20 homologous proteins, AT1G04940(Tic20-I), AT2G47840(Tic20-II), AT4G03320(Tic20-IV) and AT5G55710(Tic20-V).	TRANSLOCON AT THE INNER ENVELOPE MEMBRANE OF CHLOROPLASTS 20-IV (tic20-IV)
AT1G07273	164	67	8	0	0	0	17	58	0	80	0	25	0.004	-7.938	0.000132382	0.0016592	0.355	-1.496	0.432334	0.711892	86.988	6.443	0.00193955	0.0249133	#N/A	None;(source:Araport11)	0
AT5G21970	53	12	145	0	0	0	0	41	36	70	0	26	0.004	-7.824	0.00013199	0.00165597	0.406	-1.3	0.486044	0.755413	92.059	6.524	0.00144624	0.0207201	Ubiquitin carboxyl-terminal hydrolase family protein	Ubiquitin carboxyl-terminal hydrolase family protein;(source:Araport11)	0
AT5G48830	81	163	8	0	0	0	81	0	16	84	0	32	0.004	-7.977	0.00013177	0.00165489	0.426	-1.23	0.520763	0.776436	107.407	6.747	0.00123039	0.0184777	phosphoglycolate phosphatase;(source:Araport11) protein_coding	phosphoglycolate phosphatase;(source:Araport11)	0
AT1G07410	77	84	28	0	0	0	0	0	0	63	0	0	0.004	-7.902	0.000127281	0.00161659	0.005	-7.529	0.000261339	0.00499512	1	0	1	1	RAB GTPase homolog A2B	RAB GTPase homolog A2B;(source:Araport11)	RAB GTPASE HOMOLOG A2B (RABA2b)
AT3G16650	829	304	550	2	0	0	516	0	2	561	1	173	0.004	-7.841	0.000119837	0.00154911	0.354	-1.5	0.455472	0.729431	81.074	6.341	0.00186822	0.0244563	Transducin/WD40 repeat-like superfamily protein	Transducin/WD40 repeat-like superfamily protein;(source:Araport11)	PLEIOTROPIC REGULATORY LOCUS 2 (PRL2)
AT3G03600	194	28	53	0	0	0	14	129	0	92	0	48	0.004	-8.063	0.000115686	0.00150648	0.556	-0.847	0.659387	0.860613	148.693	7.216	0.000561741	0.0108268	ribosomal protein S2	Structural component of the mitochondrial ribosome small subunit	RIBOSOMAL PROTEIN S2 (RPS2)
AT5G11270	461	582	82	1	0	0	0	46	0	375	0	15	0.004	-7.967	0.00011417	0.00148988	0.061	-4.044	0.0451153	0.196668	15.161	3.922	0.057996	0.252232	overexpressor of cationic peroxidase 3	Encodes a homeodomain transcription factor involved in mediating resistance to infection by necrotrophic pathogens dependent on perception of jasmonic acid through COI1. Expressed in the nucleus. Downregulated upon fungal infection. Also involved in drought tolerance.	OVEREXPRESSOR OF CATIONIC PEROXIDASE 3 (OCP3)
AT3G13150	100	85	23	0	0	0	0	0	0	69	0	0	0.004	-8.007	0.000110577	0.00145065	0.005	-7.635	0.000227393	0.00444149	1	0	1	1	Tetratricopeptide repeat (TPR)-like superfamily protein	Tetratricopeptide repeat (TPR)-like superfamily protein;(source:Araport11)	0
AT5G61360	89	28	85	0	0	0	0	0	0	67	0	0	0.004	-7.982	0.000109085	0.00143717	0.005	-7.609	0.000225366	0.00442224	1	0	1	1	hypothetical protein;(source:Araport11) protein_coding	hypothetical protein;(source:Araport11)	0
AT5G24206	123	416	13	1	0	0	119	3	0	184	0	41	0.004	-7.834	0.000103554	0.00138116	0.259	-1.946	0.312317	0.60327	59.194	5.887	0.00354999	0.0373096	other RNA	other_RNA;(source:Araport11)	0
AT3G53880	245	225	48	1	0	0	0	21	0	173	0	7	0.004	-7.913	9.75111e-05	0.00131843	0.059	-4.076	0.0348353	0.16578	14.293	3.837	0.0600067	0.258297	NAD(P)-linked oxidoreductase superfamily protein	NAD(P)-linked oxidoreductase superfamily protein;(source:Araport11)	ALDO-KETO REDUCTASE FAMILY 4 MEMBER C11 (AKR4C11)
AT1G79520	184	269	220	1	0	0	0	51	0	224	0	17	0.004	-8.074	8.45925e-05	0.00117733	0.103	-3.283	0.0951335	0.310967	27.679	4.791	0.0199065	0.122887	Cation efflux family protein	Cation efflux family protein;(source:Araport11)	0
AT1G73690	195	38	56	0	0	0	0	152	74	96	0	75	0.004	-8.15	7.8472e-05	0.00111221	0.804	-0.315	0.867369	0.955614	228.388	7.835	0.000146666	0.0042645	cyclin-dependent kinase D1;1	cyclin dependent kinase activator CDKD;1. Nuclear localization. Involved in cell cycle regulation and cell differentiation.	CYCLIN-DEPENDENT KINASE D1;1 (CDKD1;1)
AT5G52960	83	282	16	1	0	0	0	0	0	127	0	0	0.004	-7.943	6.9345e-05	0.00100938	0.003	-8.442	2.79998e-05	0.00101879	0.708	-0.499	0.817208	0.960648	tRNA dimethylallyltransferase;(source:Araport11) protein_coding	tRNA dimethylallyltransferase;(source:Araport11)	0
AT5G38730	325	93	0	1	0	0	5	2	1	139	0	3	0.004	-7.864	6.90911e-05	0.00100738	0.028	-5.177	0.00553132	0.0451547	6.439	2.687	0.180002	0.496422	Tetratricopeptide repeat (TPR)-like superfamily protein	Tetratricopeptide repeat (TPR)-like superfamily protein;(source:Araport11)	0
AT5G09225	225	89	308	1	0	0	29	0	0	207	0	10	0.004	-8.098	6.67224e-05	0.000984158	0.066	-3.911	0.0432119	0.191516	18.219	4.187	0.0398915	0.196451	transmembrane protein;(source:Araport11) protein_coding	transmembrane protein;(source:Araport11)	0
AT4G16807	534	1021	510	0	3	0	0	23	0	688	1	8	0.004	-8.067	5.84027e-05	0.000894349	0.02	-5.667	0.004266	0.0376183	5.278	2.4	0.233694	0.572288	ATP-dependent caseinolytic protease/crotonase family protein;(source:Araport11) protein_coding	ATP-dependent caseinolytic protease/crotonase family protein;(source:Araport11)	0
AT4G37660	13	138	54	0	0	0	0	0	1	68	0	0	0.004	-8.053	5.75584e-05	0.000884592	0.008	-6.888	0.000575856	0.00902319	2.242	1.165	0.590072	0.851159	Ribosomal protein L12/ ATP-dependent Clp protease adaptor protein ClpS family protein	Ribosomal protein L12/ ATP-dependent Clp protease adaptor protein ClpS family protein;(source:Araport11)	0
AT3G29340	248	42	267	1	0	0	15	0	0	186	0	5	0.004	-8.084	5.6949e-05	0.000877526	0.039	-4.666	0.0142672	0.0885442	10.685	3.418	0.091071	0.331945	zinc finger (C2H2 type) family protein	zinc finger (C2H2 type) family protein;(source:Araport11)	0
AT5G01340	49	177	82	1	0	0	0	0	0	103	0	0	0.004	-7.797	5.41357e-05	0.000843644	0.003	-8.268	2.12567e-05	0.000835508	0.721	-0.472	0.822853	0.960961	Mitochondrial substrate carrier family protein	Mitochondrial substrate carrier family protein;(source:Araport11)	MITOCHONDRIAL SUCCINATE-FUMARATE CARRIER 1 (mSFC1)
AT5G24020	274	130	371	1	0	0	0	10	0	258	0	3	0.004	-7.872	5.21469e-05	0.000817806	0.021	-5.552	0.00328068	0.0310628	4.992	2.32	0.238142	0.578681	septum site-determining protein (MIND)	Encodes a Ca2+ dependent ATPase required for correct positioning of the chloroplast division apparatus. Its ATPase activity is stimulated by AtMinE1, a topological specificity factor.	(MIND)
AT5G18040	208	107	190	1	0	0	406	65	0	168	0	157	0.004	-7.802	5.16555e-05	0.000813196	0.941	-0.088	0.961458	0.988596	209.978	7.714	6.26285e-05	0.00247048	target of trans acting-siR480/255 protein;(source:Araport11) protein_coding HEAT-INDUCED TAS1 TARGET 2 (HTT2) HEAT-INDUCED TAS1 TARGET 2 (HTT2)	target of trans acting-siR480/255 protein;(source:Araport11)	HEAT-INDUCED TAS1 TARGET 2 (HTT2)
AT1G77720	317	95	166	1	0	0	339	0	17	193	0	119	0.004	-7.931	4.9057e-05	0.000781245	0.647	-0.627	0.735142	0.897585	157.973	7.304	0.000185008	0.0049646	putative protein kinase 1	Encodes a predicted protein kinase based on sequence similarity.	PUTATIVE PROTEIN KINASE 1 (PPK1)
AT1G23550	719	174	85	2	0	0	0	0	0	326	1	0	0.004	-7.868	4.49712e-05	0.000728381	0.001	-9.553	2.95194e-06	0.000191801	0.311	-1.685	0.422681	0.750489	similar to RCD one 2	Encodes a protein with similarity to RCD1 but without the WWE domain. The protein does have a PARP signature upstream of the C-terminal protein interaction domain. The PARP signature may bind NAD+ and attach the ADP-ribose-moiety from NAD+ to the target molecule. Its presence suggests a role for the protein in ADP ribosylation. Its transcript level is up-regulated by tunicamycin (N-linked glycosy…	SIMILAR TO RCD ONE 2 (SRO2)
AT1G49330	118	36	198	1	0	0	0	0	0	117	0	0	0.004	-7.942	4.28954e-05	0.000704922	0.003	-8.423	1.67613e-05	0.00068511	0.717	-0.48	0.820408	0.960961	hydroxyproline-rich glycoprotein family protein	hydroxyproline-rich glycoprotein family protein;(source:Araport11)	0
AT4G14000	109	37	208	1	0	0	0	0	0	118	0	0	0.004	-7.95	4.25071e-05	0.000699471	0.003	-8.431	1.66092e-05	0.00068511	0.717	-0.481	0.820258	0.960961	Putative methyltransferase family protein	Putative methyltransferase family protein;(source:Araport11)	0
AT4G20020	119	220	92	0	1	0	0	107	225	144	0	111	0.004	-7.821	4.23621e-05	0.000698014	0.792	-0.337	0.850063	0.948778	179.024	7.484	8.92977e-05	0.00309805	Encodes a protein involved in RNA editing in mitochondria. Member of MORF family consisting of of nine full-length proteins encoded in the nuclear genome. MORF proteins are required for all RNA editing events in plastids and for many, possibly also all, sites in mitochondria. Potential link between the RNA binding PPR protein and the protein contributing the enzymatic activity in RNA editing. pro…	Encodes a protein involved in RNA editing in mitochondria. Member of MORF family consisting of of nine full-length proteins encoded in the nuclear genome. MORF proteins are required for all RNA editing events in plastids and for many, possibly also all, sites in mitochondria. Potential link between the RNA binding PPR protein and the protein contributing the enzymatic activity in RNA editing.	MULTIPLE ORGANELLAR RNA EDITING FACTOR 1 (MORF1)
AT5G02100	830	773	519	3	0	0	0	102	1	707	1	34	0.004	-8.097	4.19323e-05	0.00069278	0.069	-3.868	0.0469668	0.201117	18.762	4.23	0.0325514	0.171054	Oxysterol-binding family protein	Encodes a protein that binds to beta-sitosterol and localizes to the ER. The WFDE motif in ORP3a appears to be important for a direct interaction with PVA12 [Plant VAMP-Associated protein 12]. Mutation of this motif causes ORP3a to relocalize to the Golgi and cytosol. The interaction between PVA12 and ORP3a does not appear to be sterol-dependent.	UNFERTILIZED EMBRYO SAC 18 (UNE18)
AT3G51420	89	136	84	1	0	0	0	0	0	103	0	0	0.004	-7.838	4.02575e-05	0.0006723	0.003	-8.305	1.54542e-05	0.000656029	0.723	-0.467	0.823118	0.960961	strictosidine synthase-like 4	Although this enzyme is predicted to encode a strictosidine synthase (SS), it lacks a conserved catalytic glutamate residue found in active SS enzymes and it is not expected to have SS activity.	STRICTOSIDINE SYNTHASE-LIKE 4 (SSL4)
AT4G30840	627	1007	550	3	0	0	0	104	760	728	1	288	0.004	-8.025	3.81157e-05	0.000647024	0.437	-1.194	0.534063	0.786004	113.82	6.831	0.000455746	0.00949525	Transducin/WD40 repeat-like superfamily protein	Transducin/WD40 repeat-like superfamily protein;(source:Araport11)	(NUP43)
AT5G52050	151	176	25	1	0	0	2	0	0	117	0	1	0.004	-7.862	3.67042e-05	0.000634392	0.012	-6.425	0.000412879	0.00707179	2.708	1.437	0.469694	0.785301	MATE efflux family protein	MATE efflux family protein;(source:Araport11)	DETOXIFICATION EFFLUX CARRIER 50 (DTX50)
AT1G33330	248	74	91	1	0	0	0	38	4	138	0	14	0.004	-7.854	3.34229e-05	0.000587539	0.126	-2.99	0.0877527	0.296226	29.105	4.863	0.0104224	0.0775666	Class I peptide chain release factor	Class I peptide chain release factor;(source:Araport11)	0
AT3G04020	58	248	79	1	0	0	0	0	0	128	0	0	0.004	-8.06	3.1613e-05	0.000563743	0.003	-8.544	1.21913e-05	0.000546678	0.715	-0.483	0.818976	0.960961	hypothetical protein;(source:Araport11) protein_coding	hypothetical protein;(source:Araport11)	0
AT3G46610	123	4	119	0	0	0	201	7	29	82	0	79	0.004	-8.128	3.09326e-05	0.000554743	0.963	-0.054	0.975045	0.993225	269.37	8.073	3.48169e-05	0.00162855	Pentatricopeptide repeat (PPR-like) superfamily protein	Chloroplast-localized PPR protein required for the translation of the psbJ and psbN open reading frames. TPJ(2019) shows that LPE1 is not required for psbA translation, in contrast to previous results (PNAS 2018).	LOW PHOTOSYNTHETIC EFFICIENCY 1 (LPE1)
AT2G01260	206	386	458	1	0	1	385	2	0	350	1	129	0.004	-8.063	3.03926e-05	0.000549426	0.408	-1.292	0.49001	0.75783	109.196	6.771	0.000462646	0.00962206	Protein of unknown function (DUF789)	hypothetical protein (DUF789);(source:Araport11)	0
AT1G61260	212	326	397	0	1	0	4	164	0	312	0	56	0.004	-8.09	2.9379e-05	0.000535494	0.215	-2.219	0.234138	0.516603	58.503	5.87	0.00244408	0.0293339	Protein of unknown function (DUF761)	cotton fiber (DUF761);(source:Araport11)	0
AT3G48344	163	117	74	1	0	0	0	0	0	118	0	0	0.004	-8	2.81104e-05	0.000516179	0.003	-8.473	1.06621e-05	0.000501042	0.72	-0.473	0.820965	0.960961	This gene encodes a small protein and has either evidence of transcription or purifying selection. protein_coding	This gene encodes a small protein and has either evidence of transcription or purifying selection.	0
AT1G73090	344	108	105	1	0	0	0	121	217	186	0	113	0.004	-8.002	2.71059e-05	0.00050071	0.638	-0.649	0.717542	0.890315	163.517	7.353	0.000115237	0.00367577	WD repeat protein;(source:Araport11) protein_coding	WD repeat protein;(source:Araport11)	0
AT5G15390	308	194	45	1	0	0	0	106	16	182	0	41	0.004	-8.054	2.68773e-05	0.00049723	0.256	-1.968	0.273548	0.56043	67.919	6.086	0.00152531	0.0214377	tRNA/rRNA methyltransferase (SpoU) family protein	tRNA/rRNA methyltransferase (SpoU) family protein;(source:Araport11)	0
AT3G19040	1040	799	664	5	0	0	0	0	0	834	2	0	0.004	-8.022	2.56902e-05	0.00048103	0.001	-10.684	2.0413e-07	2.76552e-05	0.158	-2.661	0.201267	0.52718	histone acetyltransferase of the TAFII250 family 2	Encodes a protein similar to TATA-binding protein-associated factor TAF1 (a.k.a. TAFII250) with histone acetyltransferase activity. It is required in integrating light signals to regulate gene expression and growth.	HISTONE ACETYLTRANSFERASE OF THE TAFII250 FAMILY 2 (HAF2)
AT4G21140	163	64	171	1	0	0	0	14	1	133	0	5	0.004	-7.916	2.56394e-05	0.000480808	0.05	-4.326	0.0125706	0.0809744	12.046	3.59	0.0584891	0.253538	copper ion-binding protein;(source:Araport11) protein_coding	copper ion-binding protein;(source:Araport11)	0
AT1G03180	527	584	172	1	1	0	0	31	0	428	1	10	0.004	-8.07	2.5038e-05	0.000472396	0.036	-4.807	0.0100205	0.0689047	9.599	3.263	0.0896227	0.328663	non-structural protein;(source:Araport11) protein_coding	non-structural protein;(source:Araport11)	0
AT5G01510	88	145	336	1	0	0	213	113	0	190	0	109	0.004	-8.035	2.4994e-05	0.000472396	0.603	-0.73	0.683973	0.873428	158.131	7.305	0.000127228	0.00390303	Protein of unknown function, DUF647	root UVB sensitive protein (Protein of unknown function, DUF647);(source:Araport11)	ROOT UV-B SENSITIVE 5 (RUS5)
AT2G35470	6	108	47	0	0	0	2	1	1	54	0	1	0.004	-7.86	2.5034e-05	0.000472396	0.029	-5.101	0.00297974	0.0289451	6.769	2.759	0.154389	0.454551	ribosome maturation factor;(source:Araport11) protein_coding	ribosome maturation factor;(source:Araport11)	0
AT4G32915	117	213	325	1	0	0	0	4	0	218	0	1	0.004	-7.851	2.48502e-05	0.000471734	0.01	-6.69	0.000244468	0.00471382	2.235	1.16	0.545689	0.833239	glutamyl-tRNA(Gln) amidotransferase subunit C;(source:Araport11) protein_coding	glutamyl-tRNA(Gln) amidotransferase subunit C;(source:Araport11)	0
AT1G65780	92	150	120	1	0	0	0	0	0	121	0	0	0.004	-8.044	2.37036e-05	0.000454859	0.003	-8.517	8.90412e-06	0.000444682	0.721	-0.473	0.82065	0.960961	P-loop containing nucleoside triphosphate hydrolases superfamily protein	P-loop containing nucleoside triphosphate hydrolases superfamily protein;(source:Araport11)	0
AT5G18390	289	232	111	1	0	0	0	0	0	211	0	0	0.004	-7.904	2.35627e-05	0.000454182	0.002	-9.141	3.22474e-06	0.000205335	0.424	-1.236	0.547716	0.833305	Pentatricopeptide repeat (PPR) superfamily protein	Pentatricopeptide repeat (PPR) superfamily protein;(source:Araport11)	0
AT5G24500	37	357	118	1	0	0	0	55	14	171	0	23	0.004	-8.054	2.33941e-05	0.000451725	0.163	-2.619	0.139633	0.39125	43.263	5.435	0.00437685	0.0431964	fantom protein;(source:Araport11) protein_coding	fantom protein;(source:Araport11)	0
AT2G34380	141	53	366	1	0	0	0	116	82	187	0	66	0.004	-8.066	2.28293e-05	0.000446399	0.389	-1.36	0.445898	0.722549	104.389	6.706	0.000432149	0.00909973	Putative adipose-regulatory protein (Seipin)	Membrane protein involved in lipid droplet biogenesis primarily in pollen.	SEIPIN3 (SEIPIN3)
AT3G62060	193	211	123	1	0	0	153	36	0	176	0	63	0.004	-8.021	2.25685e-05	0.0004427	0.396	-1.337	0.449578	0.725595	102.872	6.685	0.000415253	0.008874	Pectinacetylesterase family protein	Pectinacetylesterase family protein;(source:Araport11)	PECTIN ACETYLESTERASE 6 (PAE6)
AT3G47950	296	126	245	1	0	0	0	4	0	222	0	1	0.004	-7.879	2.22865e-05	0.000437865	0.01	-6.718	0.000222678	0.00439986	2.237	1.161	0.544549	0.833095	H(+)-ATPase 4	mutant has Slight reduction in root and shoot growth; Exaggerated defects in salt stress; Plasma Membrane H+ ATPase	H(+)-ATPASE 4 (HA4)
AT5G54100	400	177	151	1	0	0	19	1	0	243	0	7	0.004	-7.893	2.19357e-05	0.000433037	0.038	-4.706	0.00827152	0.0601587	9.107	3.187	0.0887626	0.326426	SPFH/Band 7/PHB domain-containing membrane-associated protein family	SPFH/Band 7/PHB domain-containing membrane-associated protein family;(source:Araport11)	STOMATIN-LIKE PROTEIN 2 (SLP2)
AT3G07590	98	148	128	1	0	0	0	0	0	125	0	0	0.004	-8.086	2.10937e-05	0.00041842	0.003	-8.559	7.88422e-06	0.000404861	0.72	-0.474	0.820191	0.960961	Small nuclear ribonucleoprotein family protein	SmD1a is one of two Yeast SmD1 orthologs, lower levels than SmD1b.It is localized to the nucleus and may play a minor role in RNA splicing and indirectly facilitating PTGS.	(SMD1A)
AT5G22070	503	24	30	1	0	0	183	49	1	186	0	78	0.004	-8.066	2.05863e-05	0.00041166	0.454	-1.139	0.520313	0.776436	121.631	6.926	0.000256323	0.00613035	Core-2/I-branching beta-1,6-N-acetylglucosaminyltransferase family protein	Core-2/I-branching beta-1,6-N-acetylglucosaminyltransferase family protein;(source:Araport11)	0
AT1G04760	247	343	153	1	0	0	0	0	5	248	0	2	0.004	-7.988	1.91722e-05	0.000390329	0.011	-6.532	0.000334014	0.00608536	2.743	1.456	0.447146	0.767954	vesicle-associated membrane protein 726	member of Synaptobrevin -like protein family	VESICLE-ASSOCIATED MEMBRANE PROTEIN 726 (VAMP726)
AT3G60080	119	446	150	1	0	0	0	2	19	238	0	7	0.004	-7.895	1.82181e-05	0.000375232	0.04	-4.627	0.00859695	0.0616801	9.629	3.267	0.0781031	0.303931	RING/U-box superfamily protein	RING/U-box superfamily protein;(source:Araport11)	BCA2A ZINC FINGER ATL 13 (BTL13)
AT3G46560	24	12	185	0	0	0	3	34	27	74	0	21	0.004	-8.118	1.79474e-05	0.000371262	0.322	-1.637	0.325924	0.616554	89.374	6.482	0.000627436	0.0116381	Tim10/DDP family zinc finger protein	Encodes a small zinc finger-like protein that is a component of the mitochondrial protein import apparatus. Together with AtTIM10, AtTIM9 is non-redundantly essential for maintaining mitochondrial function of early embryo proper cells and endosperm free-nuclei.	TRANSLOCASE OF THE INNER MEMBRANE 9 (TIM9)
AT5G45700	182	490	247	2	0	0	11	0	1	306	1	4	0.004	-7.796	1.70475e-05	0.000358744	0.019	-5.722	0.00118481	0.014763	4.209	2.073	0.258522	0.601996	Haloacid dehalogenase-like hydrolase (HAD) superfamily protein	Haloacid dehalogenase-like hydrolase (HAD) superfamily protein;(source:Araport11)	0
AT3G01330	188	223	261	1	0	0	0	0	0	224	0	0	0.004	-8.003	1.59363e-05	0.000341319	0.002	-9.24	2.14932e-06	0.000146372	0.424	-1.237	0.545157	0.833239	DP-E2F-like protein 3	Member of the E2F transcription factors, (cell cycle genes), key components of the cyclin D/retinoblastoma/E2F pathway.	DP-E2F-LIKE PROTEIN 3 (DEL3)
AT5G66290	211	81	131	1	0	0	0	3	0	141	0	1	0.004	-8.13	1.46807e-05	0.000318606	0.011	-6.563	0.000224415	0.00441236	2.961	1.566	0.423145	0.751105	hypothetical protein;(source:Araport11) protein_coding	hypothetical protein;(source:Araport11)	0
AT1G06060	461	183	314	0	0	2	0	4	0	319	1	1	0.004	-8.023	1.4395e-05	0.000314298	0.007	-7.166	9.06135e-05	0.00232654	1.811	0.857	0.653317	0.884492	LisH and RanBPM domains containing protein	LisH and RanBPM domains containing protein;(source:Araport11)	0
AT5G59560	50	99	63	0	0	0	17	668	332	71	0	339	0.004	-8.027	1.32177e-05	0.000294315	4.277	2.097	0.188001	0.460599	1115.26	10.123	3.80726e-08	1.95892e-05	sensitivity to red light reduced protein (SRR1)	Encodes a novel protein conserved in higher eukaryotes. Normal function of the protein is required for normal oscillator function during circadian rhythm. Mutant analyses also suggest a role in phytochrome B (phyB)-mediated light signaling.	SENSITIVITY TO RED LIGHT REDUCED 1 (SRR1)
AT2G03670	58	100	50	0	0	0	271	158	9	69	0	146	0.004	-8.043	1.18386e-05	0.00026889	1.993	0.995	0.529916	0.78207	525.596	9.038	8.38131e-07	0.000134612	cell division cycle 48B	CDC48 - like protein AAA-type ATPaseCell. division control protein 48 homolog B	CELL DIVISION CYCLE 48B (CDC48B)
ATCG00820	89	100	13	0	0	0	569	179	63	67	0	270	0.004	-7.996	1.17379e-05	0.000267632	3.637	1.863	0.234933	0.517356	928.214	9.858	6.35195e-08	2.68461e-05	#N/A	Encodes a 6.8-kDa protein of the small ribosomal subunit.	RIBOSOMAL PROTEIN S19 (RPS19)
AT4G00520	175	578	405	2	0	0	110	1	3	386	1	38	0.004	-7.966	1.14943e-05	0.000263537	0.123	-3.028	0.0849296	0.291845	30.666	4.939	0.00660262	0.057326	Acyl-CoA thioesterase family protein	Acyl-CoA thioesterase family protein;(source:Araport11)	0
AT3G09430	111	62	172	1	0	0	1	0	0	115	0	0	0.004	-8.039	1.0762e-05	0.000250937	0.005	-7.695	2.84686e-05	0.00103281	1.27	0.344	0.864825	0.965231	peptide transporter family protein;(source:Araport11) protein_coding	peptide transporter family protein;(source:Araport11)	0
AT1G62680	108	92	128	1	0	0	0	1	0	109	0	0	0.004	-7.999	1.02138e-05	0.000240422	0.005	-7.643	2.77966e-05	0.0010143	1.279	0.355	0.859971	0.96363	Pentatricopeptide repeat (PPR) superfamily protein	Pentatricopeptide repeat (PPR) superfamily protein;(source:Araport11)	0
AT3G19870	906	435	562	1	0	3	93	229	0	634	1	107	0.004	-7.915	9.26969e-06	0.00022374	0.199	-2.328	0.183432	0.455974	48.067	5.587	0.00175873	0.0233852	AP-5 complex subunit beta-like protein;(source:Araport11) protein_coding	AP-5 complex subunit beta-like protein;(source:Araport11)	0
AT4G03115	475	111	48	1	0	1	0	0	0	211	1	0	0.004	-8.053	9.11027e-06	0.000221623	0.002	-9.228	1.31881e-06	9.82169e-05	0.443	-1.175	0.559838	0.838919	Mitochondrial substrate carrier family protein	Mitochondrial substrate carrier family protein;(source:Araport11)	0
AT2G39880	287	334	176	0	0	1	0	60	28	266	0	29	0.004	-8.124	8.48254e-06	0.000208819	0.134	-2.898	0.0938168	0.30816	37.431	5.226	0.00423763	0.0424204	myb domain protein 25	Encodes a putative transcription factor (MYB25).	MYB DOMAIN PROTEIN 25 (MYB25)
AT1G30400	1496	1390	691	8	1	0	0	0	0	1192	3	0	0.004	-7.949	8.01531e-06	0.000199302	0	-11.284	9.44835e-09	2.93475e-06	0.099	-3.336	0.0928119	0.33578	multidrug resistance-associated protein 1	glutathione S-conjugate transporting ATPase (AtMRP1) mRNA. An ABCC-type arsenite-phytochelatin transporter. The expression of this gene is upregulated by herbicide safeners such as benoxacor and fenclorim.	ATP-BINDING CASSETTE C1 (ABCC1)
AT1G53140	652	553	198	2	0	0	822	124	2	468	1	316	0.004	-8.095	7.64341e-06	0.000191597	0.7	-0.515	0.76954	0.913556	191.389	7.58	2.78473e-05	0.00142045	Dynamin related protein 5A	Encodes DRP5A, a dynamin protein involved in cytokinesis in Arabidopsis.	DYNAMIN RELATED PROTEIN 5A (DRP5A)
AT5G66600	7	19	512	1	0	0	309	157	59	179	0	175	0.004	-8.125	7.51668e-06	0.000189188	0.978	-0.033	0.98443	0.997292	272.994	8.093	8.15678e-06	0.000629701	Protein of unknown function, DUF547	electron transporter, putative (Protein of unknown function, DUF547);(source:Araport11)	0
AT3G05445	82	330	50	1	0	0	2	27	167	154	0	65	0.004	-8.055	7.20235e-06	0.000182765	0.454	-1.141	0.485088	0.754839	120.644	6.915	0.000117767	0.00373634	#N/A	None;(source:Araport11)	0
AT5G51170	283	61	26	0	1	0	20	346	98	123	0	155	0.004	-7.911	6.31275e-06	0.000163893	1.236	0.306	0.845166	0.947631	297.429	8.216	2.71238e-06	0.000289174	U6 snRNA phosphodiesterase-like protein;(source:Araport11) protein_coding (ATUSB1) (ATUSB1)	U6 snRNA phosphodiesterase-like protein;(source:Araport11)	(ATUSB1)
AT2G31410	500	741	162	1	0	1	166	0	45	468	1	70	0.004	-7.995	6.17313e-06	0.000161626	0.178	-2.491	0.146798	0.402423	45.38	5.504	0.00187315	0.0244937	coiled-coil protein;(source:Araport11) protein_coding	coiled-coil protein;(source:Araport11)	0
AT3G05480	125	368	542	2	0	0	0	1	0	345	1	0	0.004	-8.093	5.51466e-06	0.000147413	0.002	-8.9	2.3775e-06	0.000156878	0.572	-0.807	0.680214	0.896384	cell cycle checkpoint control protein family	Involved in the regulation of DNA damage repair and homologous recombination.	(RAD9)
AT1G51350	69	31	279	1	0	0	223	101	13	126	0	112	0.004	-7.882	5.2027e-06	0.000140076	0.895	-0.16	0.917742	0.974255	211.251	7.723	8.01598e-06	0.000627028	ARM repeat superfamily protein	ARM repeat superfamily protein;(source:Araport11)	0
AT5G38820	701	580	157	3	1	0	0	0	0	479	1	0	0.004	-7.962	4.94841e-06	0.000136142	0.001	-10.242	8.26627e-08	1.50387e-05	0.206	-2.28	0.244207	0.583945	Transmembrane amino acid transporter family protein	Encodes a putative amino acid transporter.	0
AT4G18490	6860	7222	4522	6	40	0	71	1	7	6201	15	26	0.004	-7.827	4.84315e-06	0.000134196	0.007	-7.144	2.99748e-05	0.00105526	1.606	0.684	0.690297	0.901576	hypothetical protein;(source:Araport11) protein_coding	hypothetical protein;(source:Araport11)	0
AT2G32340	94	277	829	1	0	1	0	0	0	400	1	0	0.004	-8.061	4.09576e-06	0.000117437	0.001	-10.032	1.35127e-07	2.02452e-05	0.255	-1.971	0.315404	0.659474	TraB family protein	TraB family protein;(source:Araport11)	0
AT3G50550	79	246	118	1	0	0	1268	129	48	148	0	482	0.004	-7.993	3.31333e-06	0.000100358	3.004	1.587	0.306303	0.597321	765.356	9.58	2.45323e-08	1.45157e-05	hypothetical protein;(source:Araport11) protein_coding	hypothetical protein;(source:Araport11)	0
AT1G08050	196	139	272	1	1	0	0	0	0	202	1	0	0.004	-8.105	2.88791e-06	8.98963e-05	0.002	-9.277	4.01053e-07	4.29194e-05	0.444	-1.173	0.548165	0.833305	Zinc finger (C3HC4-type RING finger) family protein	Zinc finger (C3HC4-type RING finger) family protein;(source:Araport11)	0
AT1G48270	51	297	283	1	0	1	0	11	4	210	1	5	0.004	-8.016	2.76992e-06	8.64411e-05	0.032	-4.972	0.00188796	0.0208527	8.246	3.044	0.0785969	0.304956	G-protein-coupled receptor 1	encodes a protein similar to G-coupled receptor with 7 transmembrane regions. Overexpression studies suggest this gene is involved in dormancy and flowering. Reduction of expression results in decreased sensitivity to cytokinin.	G-PROTEIN-COUPLED RECEPTOR 1 (GCR1)
AT1G08550	132	75	307	1	1	0	0	1	0	171	1	0	0.004	-7.913	2.57465e-06	8.13748e-05	0.003	-8.232	3.55055e-06	0.000221648	0.802	-0.319	0.867152	0.965831	non-photochemical quenching 1	Violaxanthin deepoxidase involved in xanthophyll cycle.Two major consequences of the npq1 mutation are the absence of zeaxanthin formation in strong light and the partial inhibition of the quenching of singlet excited chlorophylls in the photosystem II light-harvesting complex	NON-PHOTOCHEMICAL QUENCHING 1 (NPQ1)
AT5G24320	197	81	449	1	0	0	1215	63	156	242	0	478	0.004	-7.937	2.35586e-06	7.62139e-05	1.878	0.909	0.564954	0.809211	460.218	8.846	1.42089e-07	3.73663e-05	Transducin/WD40 repeat-like superfamily protein	Transducin/WD40 repeat-like superfamily protein;(source:Araport11)	0
AT4G10843	99	268	57	1	0	0	113	6	84	141	0	68	0.004	-8.089	2.33432e-06	7.59145e-05	0.502	-0.996	0.51153	0.772206	136.591	7.094	3.481e-05	0.00162855	#N/A	hypothetical protein;(source:Araport11)	0
AT4G15790	353	468	126	2	0	0	17	35	2	316	1	18	0.004	-7.967	1.65802e-06	5.73943e-05	0.071	-3.817	0.0158518	0.0951602	17.759	4.15	0.0128835	0.0906441	uveal autoantigen with coiled-coil/ankyrin;(source:Araport11) protein_coding	uveal autoantigen with coiled-coil/ankyrin;(source:Araport11)	0
AT1G32200	883	906	1172	1	5	0	365	1	241	987	2	202	0.004	-8.144	1.45325e-06	5.22072e-05	0.234	-2.098	0.206646	0.483623	66.067	6.046	0.000349422	0.00777266	phospholipid/glycerol acyltransferase family protein	Encodes a chloroplast glycerol-3-phosphate acyltransferase.Involved in the biosynthesis of chloroplast phosphatidylglycerol.	(ATS1)
AT5G42650	29	365	498	1	0	1	195	9	260	297	1	155	0.004	-7.895	1.36812e-06	5.00215e-05	0.546	-0.874	0.57283	0.814353	129.904	7.021	1.75063e-05	0.00102256	allene oxide synthase	Encodes a member of the cytochrome p450 CYP74 gene family that functions as an allene oxide synthase. This enzyme catalyzes dehydration of the hydroperoxide to an unstable allene oxide in the JA biosynthetic pathway. It shows a dual catalytic activity, the major one being a 13-AOS but also expressing a 9-AOS activity. CFA-Leu, CFA-Val, CFA-Met and CFA-Ala can induce the expression of AOS.	ALLENE OXIDE SYNTHASE (AOS)
AT5G27670	1727	2372	3513	15	0	0	428	146	202	2537	5	259	0.004	-8.108	1.3164e-06	4.87068e-05	0.123	-3.02	0.0696916	0.259298	34.006	5.088	0.00240777	0.0290158	histone H2A 7	Encodes HTA7, a histone H2A protein.	HISTONE H2A 7 (HTA7)
AT4G22320	917	1466	232	6	0	0	117	128	63	872	2	103	0.004	-7.885	1.25259e-06	4.69076e-05	0.139	-2.847	0.0747965	0.270837	32.853	5.038	0.0019675	0.0251441	golgin family A protein;(source:Araport11) protein_coding	golgin family A protein;(source:Araport11)	0
AT1G01940	227	347	472	1	0	1	9	700	145	349	1	285	0.004	-7.805	1.0396e-06	4.04007e-05	0.828	-0.273	0.858421	0.951415	185.099	7.532	2.43397e-06	0.000271112	Cyclophilin-like peptidyl-prolyl cis-trans isomerase family protein	Cyclophilin-like peptidyl-prolyl cis-trans isomerase family protein;(source:Araport11)	0
AT1G08220	63	141	102	1	0	0	20	32	32	102	0	28	0.004	-7.9	7.90907e-07	3.34727e-05	0.294	-1.766	0.183854	0.456456	70.214	6.134	0.000130016	0.00393506	ATPase complex subunit;(source:Araport11) protein_coding	ATPase complex subunit;(source:Araport11)	0
AT5G27660	274	306	257	2	0	0	76	11	113	279	1	67	0.004	-7.86	7.11049e-07	3.08665e-05	0.263	-1.928	0.196209	0.471278	61.046	5.932	0.000184806	0.0049646	Trypsin family protein with PDZ domain	Encodes a protein with similarity to human PARK13, a mitochondrial protease implicated in Parkinson disease. DEG14 is induced by heat stress and involved in degradation of misfolded proteins.	DEGRADATION OF PERIPLASMIC PROTEINS 14 (DEG14)
AT1G76540	1282	2296	663	1	1	8	3	467	128	1414	3	199	0.004	-7.998	5.32773e-07	2.44759e-05	0.163	-2.614	0.0969959	0.314311	41.746	5.384	0.000740501	0.0130598	cyclin-dependent kinase B2;1	Encodes a cyclin-dependent protein kinase involved in regulation of the G2/M transition of the mitotic cell cycle. Specifically binds to the cyclin CYCD4;1, expressed in shoot meristem, young leaves and vascular tissue during the G2/M phase. Required for proper organization of the shoot apical meristem and for hormone signaling.	CYCLIN-DEPENDENT KINASE B2;1 (CDKB2;1)
AT1G54280	605	1267	875	1	1	5	0	14	23	916	2	12	0.004	-7.878	4.21266e-07	2.04961e-05	0.018	-5.77	0.000171403	0.00361393	4.309	2.107	0.178671	0.494594	ATPase E1-E2 type family protein / haloacid dehalogenase-like hydrolase family protein	Encodes a member of the P4 subfamily of P-type ATPases expressed in the pollen plasma membrane. Double mutants with ALA7 display pollen and pollen tube defects.	AMINOPHOSPHOLIPID ATPASE 6 (ALA6)
AT1G25570	420	1053	816	5	1	0	78	4	47	763	2	43	0.004	-7.989	3.17312e-07	1.66159e-05	0.069	-3.859	0.0114226	0.0751764	17.502	4.129	0.00833644	0.0665678	Di-glucose binding protein with Leucine-rich repeat domain	Di-glucose binding protein with Leucine-rich repeat domain-containing protein;(source:Araport11)	(LLR1)
AT3G20150	725	610	273	3	0	0	258	353	497	536	1	369	0.004	-8.073	1.52707e-07	9.93236e-06	0.706	-0.502	0.734405	0.897585	190.183	7.571	8.53124e-07	0.000134612	Kinesin motor family protein	Kinesin motor family protein;(source:Araport11)	0
AT4G08940	137	183	514	1	0	1	1	4	7	278	1	4	0.004	-8.115	1.14445e-07	7.99043e-06	0.018	-5.781	5.88536e-05	0.00172946	5.043	2.334	0.135242	0.423176	Ubiquitin carboxyl-terminal hydrolase family protein	Ubiquitin carboxyl-terminal hydrolase family protein;(source:Araport11)	0
AT1G31460	104	336	243	1	1	0	8	4	15	228	1	9	0.004	-7.839	1.05316e-07	7.43713e-06	0.047	-4.414	0.00116157	0.0145613	10.743	3.425	0.0214653	0.129273	vitellogenin-2 protein;(source:Araport11) protein_coding	vitellogenin-2 protein;(source:Araport11)	0
AT5G19485	544	422	312	3	0	1	504	71	190	426	1	255	0.004	-7.898	7.24295e-08	5.52521e-06	0.617	-0.696	0.618337	0.842015	147.222	7.202	9.09974e-07	0.000139852	transferases;nucleotidyltransferases	transferases/nucleotidyltransferase;(source:Araport11)	0
AT3G18290	1161	1230	881	6	1	0	1237	386	657	1091	2	760	0.004	-8.145	1.20846e-08	1.38279e-06	0.711	-0.492	0.724759	0.893582	201.276	7.653	8.57535e-08	2.81891e-05	zinc finger protein-related	Encodes BRUTUS (BTS), a putative E3 ligase protein with metal ion binding and DNA binding domains, which negatively regulates the response to iron deficiency. The mRNA is cell-to-cell mobile.	BRUTUS (BTS)
AT4G02150	2030	2330	964	1	6	8	207	112	130	1775	5	150	0.004	-8.079	3.62322e-11	1.49252e-08	0.094	-3.412	0.00437343	0.038335	25.406	4.667	0.000133451	0.00400829	ARM repeat superfamily protein	Encodes IMPORTIN ALPHA 3. Mutant plants act as suppressors of snc1 response and salicylic acid accumulation. Located in the nucleus. Involved in protein import. Protein interacts with Agrobacterium proteins VirD2 and VirE2. Is not individually essential for Agrobacterium-mediated root transformation, but when overexpressed can rescue the impa-4 decreased transformation susceptibility phenotype.	MODIFIER OF SNC1, 6 (MOS6)
AT1G32375	41	0	184	0	0	0	0	0	0	75	0	0	0.005	-7.576	0.00145624	0.0106675	0.007	-7.234	0.00236973	0.0244654	1	0	1	1	F-box/RNI-like/FBD-like domains-containing protein	F-box/RNI-like/FBD-like domains-containing protein;(source:Araport11)	0
AT2G14775	63	177	0	0	0	0	0	0	0	80	0	0	0.005	-7.676	0.00119709	0.00913188	0.006	-7.333	0.0019705	0.0215032	1	0	1	1	#N/A	hypothetical protein;(source:Araport11)	0
ATMG00110	54	165	0	0	0	0	33	10	0	73	0	14	0.005	-7.56	0.000759522	0.0063895	0.247	-2.018	0.340638	0.630527	46.595	5.542	0.0136964	0.0947304	cytochrome C biogenesis 206	Encodes a mitochondria-encoded cytochrome c biogenesis protein.	ATP-BINDING CASSETTE I2 (ABCI2)
AT4G13630	320	551	1	1	0	0	127	0	0	291	0	42	0.005	-7.77	0.000434441	0.00418785	0.19	-2.394	0.268572	0.555688	41.527	5.376	0.0149719	0.100965	Protein of unknown function, DUF593	zein-binding protein (Protein of unknown function, DUF593);(source:Araport11)	(MYOB13)
AT3G06470	160	74	16	0	0	0	0	1	202	83	0	68	0.005	-7.731	0.00042648	0.00412721	0.834	-0.262	0.89839	0.966709	177.146	7.469	0.000664277	0.0120384	GNS1/SUR4 membrane protein family	ELO family protein containing a characteristic histidine motif which binds to AtCb5-B, interacts with AtBI-1. Together with AtCb5-B interacts with KCR1, PAS2, and CER10, which are essential for the synthesis of VLCFAs.	ELO HOMOLOG 2 (ELO2)
AT1G80630	522	159	106	1	0	0	50	0	0	262	0	17	0.005	-7.535	0.000262338	0.00279721	0.09	-3.473	0.0850372	0.292057	16.709	4.063	0.0495018	0.227056	RNI-like superfamily protein	RNI-like superfamily protein;(source:Araport11)	0
AT5G57450	64	222	4	1	0	0	0	0	0	97	0	0	0.005	-7.513	0.00025431	0.00273046	0.004	-8.014	0.00010979	0.00265308	0.707	-0.501	0.820218	0.960961	homolog of X-ray repair cross complementing 3 (XRCC3)	Involved in homologous recombination and recombinational repair, mutants are sterile, hypersensitive to DNA crosslinking agents, show aberrant meiosis with extensive chromosome fragmentation	HOMOLOG OF X-RAY REPAIR CROSS COMPLEMENTING 3 (XRCC3)
AT3G52760	79	46	25	0	0	0	0	0	0	50	0	0	0.005	-7.587	0.00025302	0.00272135	0.007	-7.215	0.000501798	0.00818233	1	0	1	1	Integral membrane Yip1 family protein	Integral membrane Yip1 family protein;(source:Araport11)	0
AT2G01175	33	6	261	1	0	0	0	0	0	100	0	0	0.005	-7.544	0.000251894	0.00271159	0.004	-8.047	0.000109198	0.00264379	0.706	-0.503	0.819952	0.960961	transmembrane protein;(source:Araport11) protein_coding	transmembrane protein;(source:Araport11)	0
AT5G43530	999	611	512	3	0	0	0	65	0	707	1	22	0.005	-7.661	0.000237882	0.00258099	0.049	-4.353	0.0351472	0.166704	9.904	3.308	0.113018	0.378786	Helicase protein with RING/U-box domain	Helicase protein with RING/U-box domain-containing protein;(source:Araport11)	(RAD5B)
AT5G65520	16	75	72	0	0	0	0	0	0	54	0	0	0.005	-7.675	0.000234741	0.0025604	0.006	-7.304	0.000464184	0.0077273	1	0	1	1	Tetratricopeptide repeat (TPR)-like superfamily protein	Tetratricopeptide repeat (TPR)-like superfamily protein;(source:Araport11)	0
AT2G17900	485	362	287	1	0	0	158	0	0	378	0	53	0.005	-7.747	0.00023058	0.00252616	0.179	-2.484	0.229088	0.510667	38.393	5.263	0.0123936	0.0884061	SET domain group 37	Homology Subgroup S-ET - Protein containing an interrupted SET domain.	SET DOMAIN GROUP 37 (SDG37)
AT5G05730	137	395	440	1	0	0	0	86	0	324	0	29	0.005	-7.682	0.000229348	0.00252032	0.12	-3.058	0.134211	0.381769	24.658	4.624	0.0267387	0.149752	anthranilate synthase alpha subunit 1	ASA1 encodes the alpha subunit of anthranilate synthase, which catalyzes the rate-limiting step of tryptophan synthesis. ASA1 is induced by ethylene, and forms a link between ethylene signalling and auxin synthesis in roots.	ANTHRANILATE SYNTHASE ALPHA SUBUNIT 1 (ASA1)
AT5G64970	134	9	23	0	0	0	0	8	19	55	0	9	0.005	-7.584	0.000205302	0.00230524	0.197	-2.346	0.209094	0.486181	37.735	5.238	0.0105943	0.0784069	Mitochondrial substrate carrier family protein	Mitochondrial substrate carrier family protein;(source:Araport11)	0
AT1G16260	3	141	250	1	0	0	0	0	7	131	0	2	0.005	-7.647	0.000196313	0.00223187	0.029	-5.102	0.00936381	0.0658067	5.835	2.545	0.221046	0.55571	Wall-associated kinase family protein	Wall-associated kinase family protein;(source:Araport11)	0
AT5G19050	49	33	105	0	0	0	0	116	90	62	0	69	0.005	-7.636	0.000187816	0.00216312	1.094	0.129	0.94461	0.984037	217.508	7.765	0.000145117	0.00425078	alpha/beta-Hydrolases superfamily protein	alpha/beta-Hydrolases superfamily protein;(source:Araport11)	0
AT1G02770	30	64	70	0	0	0	0	0	0	55	0	0	0.005	-7.719	0.0001797	0.00208912	0.006	-7.346	0.000363909	0.00643738	1	0	1	1	Protein of unknown function (DUF626)	hypothetical protein;(source:Araport11)	0
AT5G65560	38	11	157	0	0	0	0	45	53	69	0	33	0.005	-7.759	0.000172455	0.00201818	0.514	-0.959	0.611566	0.837722	111.408	6.8	0.00100008	0.0157681	Pentatricopeptide repeat (PPR) superfamily protein	Pentatricopeptide repeat (PPR) superfamily protein;(source:Araport11)	0
AT5G51730	246	423	311	1	0	0	0	0	75	327	0	25	0.005	-7.757	0.000170978	0.00201041	0.105	-3.247	0.107509	0.33542	22.773	4.509	0.0290871	0.15851	RNA-binding (RRM/RBD/RNP motifs) family protein	RNA-binding (RRM/RBD/RNP motifs) family protein;(source:Araport11)	0
AT1G14642	57	26	92	0	0	0	0	0	0	58	0	0	0.005	-7.784	0.00016881	0.00199251	0.006	-7.411	0.000341334	0.00614835	1	0	1	1	hypothetical protein;(source:Araport11) protein_coding	hypothetical protein;(source:Araport11)	0
AT5G27230	480	320	164	1	0	0	0	0	64	321	0	21	0.005	-7.76	0.000166768	0.00197217	0.093	-3.427	0.0888738	0.298533	20.15	4.333	0.0358128	0.181892	Frigida-like protein	Frigida-like protein;(source:Araport11)	0
AT3G61990	195	216	72	1	0	0	1	0	192	161	0	64	0.005	-7.622	0.000160348	0.00191952	0.442	-1.179	0.541382	0.791976	86.966	6.442	0.00142457	0.0205841	S-adenosyl-L-methionine-dependent methyltransferases superfamily protein	Encodes a protein methyltransferase. Involved in the methylation of plant transmembrane proteins.	O-MTASE FAMILY 3 PROTEIN (OMTF3)
AT1G71780	155	86	97	1	0	0	0	14	0	113	0	5	0.005	-7.52	0.000160368	0.00191952	0.058	-4.106	0.028751	0.144677	10.652	3.413	0.0890813	0.327286	WD repeat protein;(source:Araport11) protein_coding	WD repeat protein;(source:Araport11)	0
AT1G55535	154	181	106	1	0	0	0	24	0	147	0	8	0.005	-7.73	0.000130042	0.00163652	0.076	-3.72	0.0522525	0.21584	16.112	4.01	0.0480623	0.223058	transmembrane protein;(source:Araport11) protein_coding	transmembrane protein;(source:Araport11)	0
AT1G67250	62	21	89	0	0	0	0	1	12	57	0	4	0.005	-7.705	0.000127771	0.00161941	0.096	-3.383	0.0657743	0.249594	19.989	4.321	0.0330754	0.172278	Proteasome maturation factor UMP1	Proteasome maturation factor UMP1;(source:Araport11)	(UMP1A)
AT4G13550	213	723	127	2	0	0	0	0	16	354	1	5	0.005	-7.674	0.000121966	0.00157005	0.025	-5.343	0.00647801	0.0504185	5.03	2.33	0.246199	0.587356	triglyceride lipases;triglyceride lipases	Heat stress inducible plastid monogalactosyldiacylglycerol lipase.	HEAT INDUCIBLE LIPASE1 (HIL1)
AT3G03970	275	10	58	1	0	0	0	0	0	114	0	0	0.005	-7.773	0.000121814	0.00156973	0.003	-8.275	5.05929e-05	0.00154508	0.707	-0.501	0.818081	0.960714	ARM repeat superfamily protein	At3G03970 encodes the plant KASH protein SINE2; SINE2 interacts with SUN1 and SUN2 and is localized at the nuclear envelope.	(SINE2)
AT3G02730	121	505	71	1	1	0	0	0	48	232	1	16	0.005	-7.665	0.000103696	0.00138116	0.092	-3.44	0.0715015	0.263247	18.698	4.225	0.0327837	0.171513	thioredoxin F-type 1	Encodes a type-f thioredoxin. Has a role in the short-term activation of carbon metabolism. Loss affects growth under short-day conditions.	THIOREDOXIN F-TYPE 1 (TRXF1)
AT5G16870	245	311	56	1	0	0	0	8	0	204	0	3	0.005	-7.579	0.000103716	0.00138116	0.022	-5.495	0.00379385	0.0345599	4.24	2.084	0.291827	0.635708	Peptidyl-tRNA hydrolase II (PTH2) family protein	Peptidyl-tRNA hydrolase II (PTH2) family protein;(source:Araport11)	0
AT3G02330	75	28	170	1	0	0	0	0	0	91	0	0	0.005	-7.613	9.7954e-05	0.00132297	0.004	-8.084	3.97845e-05	0.00131599	0.721	-0.471	0.824469	0.960961	Pentatricopeptide repeat (PPR) superfamily protein	Involved in cytidine to uridine editing of the mitochondrial mRNA AtMg00510.	MITOCHONDRIAL EDITING FACTOR 13 (MEF13)
AT1G04930	220	11	105	1	0	0	0	0	0	112	0	0	0.005	-7.792	9.66536e-05	0.00131191	0.003	-8.285	3.9641e-05	0.00131594	0.711	-0.493	0.819459	0.960961	hydroxyproline-rich glycoprotein family protein	hydroxyproline-rich glycoprotein family protein;(source:Araport11)	0
AT2G46000	27	90	31	0	0	0	0	1	0	49	0	0	0.005	-7.681	9.66787e-05	0.00131191	0.011	-6.504	0.000961377	0.0128469	2.26	1.176	0.58194	0.846778	LDL receptor wingless signaling/trafficking chaperone;(source:Araport11) protein_coding	LDL receptor wingless signaling/trafficking chaperone;(source:Araport11)	0
AT2G34770	54	621	216	1	0	0	394	0	25	297	0	140	0.005	-7.699	9.32625e-05	0.00127493	0.51	-0.972	0.612332	0.83858	105.957	6.727	0.000640162	0.011752	fatty acid hydroxylase 1	encodes a fatty acid hydroxylase, required for the AtBI-1-mediated suppression of programmed cell death.	FATTY ACID HYDROXYLASE 1 (FAH1)
AT5G13740	362	203	235	1	0	0	21	0	0	267	0	7	0.005	-7.784	8.94909e-05	0.00123051	0.04	-4.639	0.0162043	0.0965927	8.85	3.146	0.115213	0.383417	zinc induced facilitator 1	Encodes ZIF1 (ZINC-INDUCED FACILITATOR1), a member of the Major Facilitator Superfamily (MFS) of membrane proteins which are found in all organisms and transport a wide range of small, organic molecules. Involved in a mechanism of Zn sequestration, possibly by transport of a Zn ligand or Zn-ligand complex into vacuoles. The mRNA is cell-to-cell mobile.	ZINC INDUCED FACILITATOR 1 (ZIF1)
AT3G49750	284	199	243	1	0	0	0	121	2	242	0	41	0.005	-7.62	8.58597e-05	0.00118952	0.205	-2.284	0.223305	0.505743	40.371	5.335	0.00600147	0.0533897	receptor like protein 44	receptor like protein 44;(source:Araport11)	RECEPTOR LIKE PROTEIN 44 (RLP44)
AT2G38230	77	10	320	0	1	0	1	1	110	136	0	37	0.005	-7.733	8.55088e-05	0.00118675	0.314	-1.673	0.364985	0.654031	66.737	6.06	0.00209575	0.0263561	pyridoxine biosynthesis 1.1	Encodes a protein predicted to function in tandem with PDX2 to form glutamine amidotransferase complex with involved in vitamin B6 biosynthesis. The mRNA is cell-to-cell mobile.	PYRIDOXINE BIOSYNTHESIS 1.1 (PDX1.1)
AT1G13780	458	606	198	2	0	1	0	44	0	421	1	15	0.005	-7.626	8.44137e-05	0.00117733	0.051	-4.303	0.0238854	0.127326	10.003	3.322	0.0875534	0.323986	F-box/RNI-like/FBD-like domains-containing protein	F-box/RNI-like/FBD-like domains-containing protein;(source:Araport11)	0
AT1G06660	576	349	450	3	0	0	367	58	0	458	1	142	0.005	-7.571	8.28138e-05	0.00116123	0.35	-1.514	0.423149	0.704694	66.56	6.057	0.00164238	0.0223916	Encodes JASON. jason mutant produces diploid male gametes leading to triploid progeny. Diploid gametes in the jason mutant are generated by a defect in male meiosis II. protein_coding JASON (JASON) JASON (JASON)	Encodes JASON. jason mutant produces diploid male gametes leading to triploid progeny. Diploid gametes in the jason mutant are generated by a defect in male meiosis II.	JASON (JASON)
AT3G08880	67	260	301	1	0	0	0	0	6	209	0	2	0.005	-7.687	6.04412e-05	0.000916482	0.017	-5.913	0.00151272	0.0177343	3.42	1.774	0.363029	0.70393	Encodes a kinetochore hub-protein that is required for chromosome segregation to ensure proper cell division and the maintenance of plant architecture. protein_coding MERISTEMS UNSTRUCTURED (MUN) MERISTEMS UNSTRUCTURED (MUN); (MUN1)	Encodes a kinetochore hub-protein that is required for chromosome segregation to ensure proper cell division and the maintenance of plant architecture.	MERISTEMS UNSTRUCTURED (MUN)
AT5G37460	347	291	118	2	0	0	0	0	0	252	1	0	0.005	-7.6	5.25451e-05	0.000821965	0.002	-9.294	3.36793e-06	0.00021233	0.309	-1.695	0.411396	0.744276	Family of unknown function (DUF577)	hypothetical protein (DUF577);(source:Araport11)	0
AT1G59600	998	531	387	3	0	0	236	0	294	639	1	177	0.005	-7.733	5.22374e-05	0.000818187	0.317	-1.658	0.379076	0.667978	67.424	6.075	0.00148462	0.0210155	ZCW7	ZCW7;(source:Araport11)	(ZCW7)
AT1G21740	227	38	146	0	1	0	169	0	70	137	0	80	0.005	-7.782	4.97823e-05	0.00078873	0.61	-0.713	0.689988	0.877131	134.215	7.068	0.000229291	0.00574879	Protein of unknown function (DUF630 and DUF632)	DUF630 family protein, putative (DUF630 and DUF632);(source:Araport11)	0
AT1G70150	373	58	40	1	0	0	0	1	0	157	0	0	0.005	-7.516	4.93718e-05	0.000784238	0.004	-7.877	4.42883e-05	0.00141711	0.778	-0.362	0.858232	0.962958	zinc ion binding	zinc ion binding protein;(source:Araport11)	0
AT1G29530	164	363	5	1	1	0	0	0	0	177	1	0	0.005	-7.73	4.87806e-05	0.000777846	0.002	-8.886	7.79873e-06	0.000402092	0.449	-1.156	0.578813	0.845971	hypothetical protein;(source:Araport11) protein_coding	hypothetical protein;(source:Araport11)	0
AT3G62370	194	57	70	1	0	0	0	3	0	107	0	1	0.005	-7.755	4.33151e-05	0.000709931	0.014	-6.188	0.000590326	0.00915688	2.962	1.566	0.427464	0.754949	heme binding	heme binding protein;(source:Araport11)	0
AT5G01500	178	85	329	1	0	0	0	54	46	197	0	33	0.005	-7.554	4.29912e-05	0.000705558	0.2	-2.323	0.187934	0.460593	37.551	5.231	0.00466362	0.0449424	thylakoid ATP/ADP carrier	encodes an ATP/ADP carrier that is located to the thylakoid membrane involved in providing ATP during thylakoid biogenesis and turnover The mRNA is cell-to-cell mobile.	THYLAKOID ATP/ADP CARRIER (TAAC)
AT3G02410	27	54	199	1	0	0	0	1	0	93	0	0	0.005	-7.7	4.17722e-05	0.000691618	0.006	-7.355	9.98761e-05	0.00249886	1.271	0.346	0.86688	0.965831	alpha/beta-Hydrolases superfamily protein	alpha/beta-Hydrolases superfamily protein;(source:Araport11)	ISOPRENYLCYSTEINE METHYLESTERASE-LIKE 2 (ICME-LIKE2)
AT1G62930	111	167	248	1	0	0	0	0	0	175	0	0	0.005	-7.671	4.0415e-05	0.000673719	0.002	-8.907	5.58596e-06	0.000317577	0.424	-1.237	0.5475	0.833305	Tetratricopeptide repeat (TPR)-like superfamily protein	RPF3 encodes a pentatricopeptide repeat (PPR) protein involved in 5' processing of different mitochondrial mRNAs.	RNA PROCESSING FACTOR 3 (RPF3)
AT4G01270	110	293	295	1	0	0	0	17	95	233	0	37	0.005	-7.707	3.82146e-05	0.000647813	0.192	-2.381	0.18466	0.45725	40.102	5.326	0.00447397	0.0436993	RING/U-box superfamily protein	RING/U-box superfamily protein;(source:Araport11)	0
AT5G60190	147	163	210	1	0	0	0	0	0	173	0	0	0.005	-7.664	3.77911e-05	0.000643281	0.002	-8.902	5.18771e-06	0.000296258	0.424	-1.237	0.546005	0.833268	Cysteine proteinases superfamily protein	Encodes a protein that can cleave residues from the C-terminus of RUB1 to prepare it for conjugation to target proteins.	0
AT3G05175	50	50	41	0	0	0	2	1	0	47	0	1	0.005	-7.709	3.71111e-05	0.00063697	0.026	-5.282	0.00249762	0.0253444	5.377	2.427	0.215685	0.549026	#N/A	None;(source:Araport11)	0
AT1G78580	590	707	247	4	0	0	0	1	10	515	1	4	0.005	-7.567	3.70361e-05	0.000636942	0.012	-6.361	0.00047349	0.00784122	2.307	1.206	0.515587	0.813926	trehalose-6-phosphate synthase	Encodes an enzyme putatively involved in trehalose biosynthesis. The protein has a trehalose synthase (TPS)-like domain but no trehalose phosphatase (TPP)-like domain. ATTPS1 is able to complement yeast tps1 mutants in vivo. The gene product modulates cell growth but not cell differentiation by determining cell wall deposition and cell division.	TREHALOSE-6-PHOSPHATE SYNTHASE (TPS1)
AT5G40600	216	273	251	2	0	0	0	3	0	247	1	1	0.005	-7.562	3.47509e-05	0.00060657	0.007	-7.194	8.5504e-05	0.00222678	1.29	0.368	0.846702	0.961598	bromodomain testis-specific protein;(source:Araport11) protein_coding	bromodomain testis-specific protein;(source:Araport11)	0
AT1G10910	518	612	248	3	0	0	77	85	0	459	1	54	0.005	-7.744	3.27528e-05	0.000577403	0.146	-2.779	0.127789	0.371499	31.24	4.965	0.00779269	0.0633806	Pentatricopeptide repeat (PPR) superfamily protein	Member of the P subfamily of PRR proteins. Loss of function results in defects in abnormal plastid RNA edit and chloroplast biogenesis	EMBRYO DEFECTIVE 3103 (EMB3103)
AT1G56690	162	492	74	1	1	0	0	632	428	243	1	353	0.005	-7.716	3.18923e-05	0.000567086	1.407	0.492	0.782439	0.918374	295.833	8.209	9.61746e-06	0.000693982	Pentatricopeptide repeat (PPR) superfamily protein	Pentatricopeptide repeat (PPR) superfamily protein;(source:Araport11)	0
AT3G14070	266	128	109	1	0	0	0	0	2	168	0	1	0.005	-7.591	3.07478e-05	0.000553103	0.008	-6.912	0.000129472	0.00296019	1.601	0.679	0.72234	0.917481	cation exchanger 9	Involved in cation (K, Na and Mn) homeostasis and transport	CATION EXCHANGER 9 (CAX9)
AT1G61990	73	37	34	0	0	0	16	211	34	48	0	87	0.005	-7.604	3.00128e-05	0.000544638	1.739	0.799	0.610093	0.83751	338.48	8.403	3.90641e-06	0.000364004	Mitochondrial transcription termination factor family protein	Mitochondrial transcription termination factor family protein;(source:Araport11)	(MTERF13)
AT5G14680	147	236	124	1	0	0	0	9	1	169	0	3	0.005	-7.55	2.91937e-05	0.000532904	0.028	-5.138	0.00291876	0.0285049	5.324	2.412	0.188021	0.509096	Adenine nucleotide alpha hydrolases-like superfamily protein	Adenine nucleotide alpha hydrolases-like superfamily protein;(source:Araport11)	0
AT1G44960	160	72	63	1	0	0	2	179	20	98	0	67	0.005	-7.508	2.58555e-05	0.000483392	0.705	-0.504	0.754562	0.906322	128.295	7.003	8.69413e-05	0.00306413	SNARE associated Golgi protein family	SNARE associated Golgi protein family;(source:Araport11)	0
AT1G07950	73	3	97	0	0	0	141	428	231	58	0	267	0.005	-7.773	2.43016e-05	0.000463986	4.138	2.049	0.197841	0.472976	905.109	9.822	9.29224e-08	2.95227e-05	Surfeit locus protein 5 subunit 22 of Mediator complex	Surfeit locus protein 5 subunit 22 of Mediator complex;(source:Araport11)	(MED22B)
AT3G52180	111	218	234	1	0	1	0	184	160	188	1	115	0.005	-7.578	2.35948e-05	0.000454182	0.637	-0.651	0.701862	0.882704	121.689	6.927	0.000111345	0.00356122	dual specificity protein phosphatase (DsPTP1) family protein	Encodes a plant-specific glucan phosphatase that contains a noncatalytic carbohydrate-binding module as well as a dual specificity protein phosphatase domain. SEX4 can dephosphorylate C6- and C3-glucosyl residues on native starch grains and related maltodextrin compounds in vitro. This protein interacts with the plant SnRK AKIN11, binds starch, and is localized in the chloroplast. sex4 mutants ha…	STARCH-EXCESS 4 (SEX4)
AT2G40760	275	240	71	1	0	0	0	21	16	195	0	12	0.005	-7.659	2.32473e-05	0.000450991	0.083	-3.599	0.0363392	0.170503	16.676	4.06	0.0254729	0.144926	Rhodanese/Cell cycle control phosphatase superfamily protein	Rhodanese/Cell cycle control phosphatase superfamily protein;(source:Araport11)	0
AT2G19080	498	450	397	1	0	2	0	346	970	448	1	439	0.005	-7.788	2.00353e-05	0.000403252	0.981	-0.028	0.9874	0.998635	216.707	7.76	2.14468e-05	0.00119156	metaxin-related	metaxin-like protein;(source:Araport11)	0
AT3G57490	18	21	115	0	0	0	93	335	180	51	0	203	0.005	-7.692	1.79652e-05	0.000371262	3.6	1.848	0.225834	0.507372	744.404	9.54	1.0022e-07	3.04103e-05	Ribosomal protein S5 family protein	Ribosomal protein S5 family protein;(source:Araport11)	0
AT4G19120	188	402	593	3	0	1	0	39	4	394	1	14	0.005	-7.539	1.71722e-05	0.000359621	0.049	-4.347	0.0111664	0.0740646	9.139	3.192	0.0697968	0.283548	S-adenosyl-L-methionine-dependent methyltransferases superfamily protein	S-adenosyl-L-methionine-dependent methyltransferases superfamily protein;(source:Araport11)	EARLY-RESPONSIVE TO DEHYDRATION 3 (ERD3)
AT2G18390	107	175	74	1	0	0	6	300	13	119	0	106	0.005	-7.697	1.70692e-05	0.000358744	0.904	-0.146	0.928778	0.978862	187.623	7.552	2.44985e-05	0.00130007	ADP-ribosylation factor family protein	Encodes a member of ARF-like GTPase family. A thaliana has 21 members, in two subfamilies, ARF and ARF-like (ARL) GTPases. Mutant has abnormal mitosis and cell cycle control during seed development.	TITAN 5 (TTN5)
AT4G02260	330	331	229	2	0	0	668	3	99	297	1	257	0.005	-7.612	1.63783e-05	0.000347174	0.876	-0.192	0.910593	0.971229	171.353	7.421	2.65684e-05	0.00137297	RELA/SPOT homolog 1	Displays guanosine-3',5'-bis(diphosphate) 3'-diphosphatase activity but not guanosine-3',5'-bis(diphosphate) 3'-diphosphate synthase activity.	RELA/SPOT HOMOLOG 1 (RSH1)
AT5G49480	82	19	50	0	0	0	6	26	37	50	0	23	0.005	-7.764	1.39574e-05	0.000306369	0.482	-1.053	0.489259	0.757625	104.793	6.711	0.000175701	0.00479088	Ca2+-binding protein 1	AtCP1 encodes a novel Ca2+-binding protein, which shares sequence similarities with calmodulins. The expression of AtCP1 is induced by NaCl. The mRNA is cell-to-cell mobile.	CA2+-BINDING PROTEIN 1 (CP1)
AT5G14770	139	424	66	1	0	0	11	30	497	210	0	179	0.005	-7.673	1.3141e-05	0.000293135	0.867	-0.206	0.90203	0.967437	176.998	7.468	2.22268e-05	0.00122912	Tetratricopeptide repeat (TPR)-like superfamily protein	PPR repeat protein;(source:Araport11)	0
AT4G26430	170	127	318	1	0	0	0	16	6	205	0	7	0.005	-7.789	1.25655e-05	0.000281824	0.048	-4.384	0.0094986	0.0662095	10.598	3.406	0.0579396	0.25208	COP9 signalosome subunit 6B	one of two genes encoding subunit 6 of COP9 signalosome complex	COP9 SIGNALOSOME SUBUNIT 6B (CSN6B)
AT1G01500	215	258	329	1	0	1	0	83	12	267	1	32	0.005	-7.709	1.14112e-05	0.000263001	0.142	-2.817	0.094083	0.308562	29.685	4.892	0.00543138	0.0499319	Erythronate-4-phosphate dehydrogenase family protein	Erythronate-4-phosphate dehydrogenase family protein;(source:Araport11)	0
AT5G23070	102	126	238	1	1	0	26	151	1	155	1	59	0.005	-7.523	9.8882e-06	0.000234847	0.411	-1.284	0.417669	0.699962	75.562	6.24	0.000248784	0.00603302	Thymidine kinase	Encodes a thymidine kinase that salvages DNA precursors. The pyrimidine salvage pathway is crucial for chloroplast development and genome replication, as well as for the maintenance of its integrity.	THYMIDINE KINASE 1B (TK1B)
AT5G58030	213	30	50	1	0	0	33	3	13	98	0	16	0.005	-7.679	9.82761e-06	0.000234007	0.191	-2.39	0.118265	0.354878	39.097	5.289	0.00240077	0.0289609	Transport protein particle (TRAPP) component	Part of multi-protein complex, acting as guanine nucleotide exchange factors (GEFs) and possibly as tethers, regulating intracellular trafficking.	(TRAPPC5)
AT3G11850	399	541	235	3	1	0	0	0	0	392	1	0	0.005	-7.725	6.87382e-06	0.000175148	0.001	-10.015	1.14416e-07	1.77693e-05	0.204	-2.29	0.237425	0.577888	Protein of unknown function, DUF593	myosin-binding protein (Protein of unknown function, DUF593);(source:Araport11)	(MYOB8)
AT3G60050	301	96	140	1	0	0	15	359	52	179	0	142	0.005	-7.615	5.74558e-06	0.000152042	0.806	-0.311	0.842647	0.947225	158.046	7.304	1.35903e-05	0.000878841	Pentatricopeptide repeat (PPR) superfamily protein	Pentatricopeptide repeat (PPR) superfamily protein;(source:Araport11)	0
AT3G09690	237	478	211	3	0	0	11	36	2	309	1	16	0.005	-7.576	5.32379e-06	0.000142714	0.067	-3.899	0.0150736	0.0917601	12.786	3.676	0.0277846	0.153718	alpha/beta-Hydrolases superfamily protein	alpha/beta-Hydrolases superfamily protein;(source:Araport11)	0
AT2G25737	73	762	160	1	1	1	1	45	393	332	1	146	0.005	-7.699	5.12509e-06	0.000139506	0.471	-1.087	0.503649	0.767969	97.802	6.612	9.0393e-05	0.00311869	Sulfite exporter TauE/SafE family protein	Sulfite exporter TauE/SafE family protein;(source:Araport11)	0
AT3G19080	575	31	383	3	0	0	374	299	80	330	1	251	0.005	-7.573	4.79799e-06	0.000133244	0.776	-0.366	0.818809	0.936206	147.795	7.207	1.34534e-05	0.000876547	SWIB complex BAF60b domain-containing protein	SWIB complex BAF60b domain-containing protein;(source:Araport11)	0
AT4G31720	131	62	109	1	0	0	46	496	109	101	0	217	0.005	-7.665	3.80861e-06	0.000111269	2.058	1.041	0.471828	0.742461	417.525	8.706	1.49634e-07	3.8495e-05	TBP-associated factor II 15	Arabidopsis thaliana putative TBP-associated 15 kDa subunit protein (TAFII15)	TBP-ASSOCIATED FACTOR II 15 (TAFII15)
AT3G53630	105	306	664	3	0	0	12	64	39	358	1	38	0.005	-7.507	3.71924e-06	0.000109958	0.126	-2.986	0.0571019	0.228246	22.966	4.521	0.00540945	0.0498286	hypothetical protein;(source:Araport11) protein_coding	hypothetical protein;(source:Araport11)	0
AT5G60800	24	237	556	2	0	0	645	579	769	272	1	664	0.005	-7.689	2.10646e-06	6.94177e-05	2.291	1.196	0.437953	0.716423	472.733	8.885	4.19812e-08	1.99063e-05	Heavy metal transport/detoxification superfamily protein	Heavy metal transport/detoxification superfamily protein;(source:Araport11)	EAVY METAL-ASSOCIATED ISOPRENYLATED PLANT PROTEIN3 (HIPP3)
AT4G13110	155	371	114	2	0	0	107	215	50	213	1	124	0.005	-7.507	1.65395e-06	5.73943e-05	0.602	-0.732	0.618513	0.842034	109.47	6.774	1.53437e-05	0.00095567	BSD domain-containing protein	BSD domain-containing protein;(source:Araport11)	0
AT1G08470	688	443	72	3	1	0	25	154	49	401	1	76	0.005	-7.525	1.10957e-06	4.25841e-05	0.212	-2.236	0.134082	0.381487	39.094	5.289	0.000624411	0.0116001	strictosidine synthase-like 3	Although this enzyme is predicted to encode a strictosidine synthase (SS), it lacks a conserved catalytic glutamate residue found in active SS enzymes and it is not expected to have SS activity.	STRICTOSIDINE SYNTHASE-LIKE 3 (SSL3)
AT2G21800	195	153	408	2	0	0	14	19	60	252	1	31	0.005	-7.762	8.28208e-07	3.43456e-05	0.141	-2.826	0.0558798	0.225199	30.617	4.936	0.00176541	0.0234477	essential meiotic endonuclease 1A	Forms a complex with MUS81 that functions as endonuclease in DNA recombination and repair processes.	ESSENTIAL MEIOTIC ENDONUCLEASE 1A (EME1A)
AT3G51870	176	248	364	2	1	0	161	102	13	263	1	92	0.005	-7.546	4.9106e-07	2.29001e-05	0.373	-1.423	0.314539	0.605405	69.733	6.124	4.51801e-05	0.00195008	Mitochondrial substrate carrier family protein	Mitochondrial substrate carrier family protein;(source:Araport11)	0
AT4G17420	366	140	217	1	1	0	110	18	299	241	1	142	0.005	-7.766	3.96347e-07	1.99921e-05	0.61	-0.713	0.616747	0.840928	132.773	7.053	4.13675e-06	0.000375235	Tryptophan RNA-binding attenuator protein-like	PAWH1 along with PAWH2 is part of endoplasmic reticulum ubiquitin ligase complex with Arabidopsis HRD1 via interaction with EBS7. As such it plays a role in promoting protein degradation via the ERAD pathway.	PROTEIN ASSOCIATED WITH HRD1-1 (PAWH1)
AT5G56730	319	360	278	3	0	0	126	107	210	319	1	148	0.005	-7.732	3.16691e-07	1.66159e-05	0.486	-1.042	0.467053	0.739056	103.251	6.69	9.72803e-06	0.000697706	Insulinase (Peptidase family M16) protein	Insulinase (Peptidase family M16) protein;(source:Araport11)	0
AT3G54870	1995	333	254	3	1	5	2	1	0	861	3	1	0.005	-7.511	2.67431e-07	1.49084e-05	0.002	-9.186	3.27649e-09	1.49022e-06	0.313	-1.675	0.28874	0.632581	Armadillo/beta-catenin repeat family protein / kinesin motor family protein	Armadillo-repeat containing kinesin-related protein. Plays a role during transition to root-hair tip growth.Mutants have short, branched root hairs and an excess of endoplasmic microtubles. Phenotype suggests ARK1 plays a role in modulating microtubule depolymerization during root hair tip growth.An HKT2.4 (CS76404) - ARK1 variant causes root hair branching.	MORPHOGENESIS OF ROOT HAIR 2 (MRH2)
AT2G39840	274	114	387	1	0	2	43	131	199	258	1	124	0.005	-7.642	1.48432e-07	9.76198e-06	0.5	-1	0.461079	0.733613	99.891	6.642	4.97987e-06	0.000433995	type one serine/threonine protein phosphatase 4	Encodes the catalytic subunit of a Type 1 phosphoprotein Ser/Thr phosphatase, expressed in roots, shoots and flowers. The mRNA is cell-to-cell mobile.	TYPE ONE SERINE/THREONINE PROTEIN PHOSPHATASE 4 (TOPP4)
AT3G06040	121	184	536	2	1	0	224	148	254	280	1	209	0.005	-7.677	9.76292e-08	6.99637e-06	0.757	-0.401	0.765899	0.911827	154.957	7.276	4.35623e-07	9.04415e-05	Ribosomal protein L12/ ATP-dependent Clp protease adaptor protein ClpS family protein	Ribosomal protein L12/ ATP-dependent Clp protease adaptor protein ClpS family protein;(source:Araport11)	0
AT5G09400	602	378	796	3	2	0	79	226	208	592	2	171	0.005	-7.719	2.41329e-08	2.25935e-06	0.309	-1.695	0.204382	0.480665	65.046	6.023	1.34808e-05	0.000876547	K+ uptake permease 7	Encodes a potassium uptake permease with a functional adenylate cyclase (AC) center. The first 100 aa of this protein can complement AC-deficient E. coli and display AC activity in vitro. KUP7 is localized to the plasma membrane where it functions in potassium uptake and translocation.	K+ UPTAKE PERMEASE 7 (KUP7)
AT4G09040	440	544	873	6	1	1	47	30	61	619	3	46	0.005	-7.554	6.81271e-09	9.05285e-07	0.084	-3.568	0.00468781	0.0403442	15.845	3.986	0.00228748	0.0278785	RNA-binding (RRM/RBD/RNP motifs) family protein	Binds to the chloroplast psbA RNA. Has little effect on chloroplast gene expression under laboratory growth conditions.	(CP33C)
AT2G38810	773	948	983	1	7	2	83	110	43	901	3	79	0.005	-7.596	6.21928e-10	1.30268e-07	0.097	-3.364	0.00491154	0.0418105	18.785	4.231	0.000583143	0.0110415	histone H2A 8	Encodes HTA8, a histone H2A protein. Loss of all H2A.Z (triple mutant with HTA9 and HTA11) results in a reduction in DNA methylation of transposons but not that of genes. Loss of H2A.Z causes misregulation of many genes involved in the response to developmental and environmental cues, and that these genes tend to have high levels of gene-body H2A.Z.	HISTONE H2A 8 (HTA8)
AT1G51080	36	0	159	0	0	0	0	0	0	65	0	0	0.006	-7.408	0.00185304	0.0127151	0.007	-7.066	0.00298736	0.028997	1	0	1	1	golgin family A protein;(source:Araport11) protein_coding	golgin family A protein;(source:Araport11)	0
AT2G38250	1	187	120	0	0	0	0	0	168	103	0	56	0.006	-7.398	0.0015194	0.0110257	0.597	-0.745	0.740865	0.899848	100.587	6.652	0.00435527	0.04313	Homeodomain-like superfamily protein	Homeodomain-like superfamily protein;(source:Araport11)	0
AT3G05250	71	179	0	0	0	0	19	287	0	83	0	102	0.006	-7.285	0.0014476	0.0106295	1.191	0.252	0.908692	0.97074	185.696	7.537	0.000982188	0.0155381	RING/U-box superfamily protein	RING/U-box superfamily protein;(source:Araport11)	0
AT3G01400	158	15	56	0	0	0	191	0	0	76	0	64	0.006	-7.315	0.00143508	0.0105627	0.858	-0.22	0.919829	0.975003	136.64	7.094	0.00199029	0.0254079	ARM repeat superfamily protein	ARM repeat superfamily protein;(source:Araport11)	0
AT4G15955	82	102	3	0	0	0	0	46	0	62	0	15	0.006	-7.297	0.00138805	0.0102839	0.297	-1.749	0.418726	0.700506	46.772	5.548	0.0151768	0.1021	alpha/beta-Hydrolases superfamily protein	alpha/beta-Hydrolases superfamily protein;(source:Araport11)	0
AT1G29800	42	158	6	0	0	0	42	0	0	69	0	14	0.006	-7.461	0.000973022	0.00771302	0.254	-1.979	0.354822	0.645944	44.696	5.482	0.0155072	0.103679	RING/FYVE/PHD-type zinc finger family protein	RING/FYVE/PHD-type zinc finger family protein;(source:Araport11)	0
AT4G37020	122	42	9	0	0	0	0	121	1	58	0	41	0.006	-7.332	0.000802195	0.0066668	0.736	-0.442	0.828706	0.940592	118.617	6.89	0.00163292	0.0223399	initiation factor 4A-like protein;(source:Araport11) protein_coding	initiation factor 4A-like protein;(source:Araport11)	0
AT1G15040	32	90	5	0	0	0	0	0	0	42	0	0	0.006	-7.274	0.000713231	0.00611242	0.008	-6.908	0.00130754	0.0158889	1	0	1	1	Class I glutamine amidotransferase-like superfamily protein	Encodes a nitrogen regulated putative glutamine amidotransferase that represses shoot branching.	GLUTAMINE AMIDOTRANSFERASE 1_2.1 (GAT1_2.1)
AT4G36190	468	340	80	1	0	0	0	234	0	296	0	78	0.006	-7.3	0.000666426	0.00579163	0.315	-1.666	0.430252	0.710108	49.657	5.634	0.00864565	0.068027	Serine carboxypeptidase S28 family protein	Serine carboxypeptidase S28 family protein;(source:Araport11)	0
AT2G34370	62	6	57	0	0	0	0	0	0	42	0	0	0.006	-7.266	0.000661777	0.00577152	0.008	-6.899	0.00122507	0.0150539	1	0	1	1	Pentatricopeptide repeat (PPR) superfamily protein	Pentatricopeptide repeat (PPR) superfamily protein;(source:Araport11)	DYW DOMAIN PROTEIN 3 (DYW3)
AT3G07495	101	28	6	0	0	0	0	0	0	45	0	0	0.006	-7.358	0.000603932	0.00537708	0.008	-6.992	0.00111704	0.0142255	1	0	1	1	#N/A	None;(source:Araport11)	0
AT5G40160	28	0	316	1	0	0	10	0	5	115	0	5	0.006	-7.301	0.000531025	0.00489002	0.063	-3.992	0.0484603	0.205099	9.911	3.309	0.118481	0.390205	Ankyrin repeat family protein	Encodes ankyrin repeat protein EMB506. Mutations in this locus result in embryo lethality.	EMBRYO DEFECTIVE 506 (EMB506)
AT5G58560	444	214	255	0	0	1	0	300	0	304	0	100	0.006	-7.469	0.000470209	0.00446301	0.38	-1.397	0.505678	0.769372	67.28	6.072	0.00447554	0.0436993	Phosphatidate cytidylyltransferase family protein	FOLK is a farnesol kinase that can phosphorylate farnesol using an NTP donor. It can also phosphorylate geraniol, or geranylgeraniol, but it prefers farnesol in experiments performed using yeast membranes. folk loss-of-function mutants show ABA hypersensitivity in a seed germination assay and the mutants also exhibit abnormal flower development, including extra carpel formation, when subjected to…	FARNESOL KINASE (FOLK)
AT5G41170	78	42	16	0	0	0	0	2	35	45	0	12	0.006	-7.269	0.000446869	0.00428759	0.315	-1.669	0.379883	0.668483	48.527	5.601	0.00693605	0.0590088	Pentatricopeptide repeat (PPR-like) superfamily protein	Pentatricopeptide repeat (PPR-like) superfamily protein;(source:Araport11)	0
AT1G21065	136	4	17	0	0	0	41	13	0	52	0	18	0.006	-7.393	0.000437702	0.004216	0.384	-1.382	0.476049	0.746131	64.524	6.012	0.00428726	0.0427065	secondary thiamine-phosphate synthase enzyme;(source:Araport11) protein_coding	secondary thiamine-phosphate synthase enzyme;(source:Araport11)	0
AT1G26180	395	11	1	1	0	0	20	0	115	136	0	45	0.006	-7.312	0.000433226	0.0041794	0.379	-1.402	0.48327	0.752905	60.156	5.911	0.00446564	0.0436993	membrane protein;(source:Araport11) protein_coding	membrane protein;(source:Araport11)	0
AT5G46160	58	38	30	0	0	0	0	0	0	42	0	0	0.006	-7.369	0.000370398	0.00367409	0.008	-6.997	0.000723635	0.010496	1	0	1	1	Ribosomal protein L14p/L23e family protein	Ribosomal protein L14p/L23e family protein;(source:Araport11)	0
AT3G23255	96	248	31	0	1	0	0	0	44	125	0	15	0.006	-7.47	0.000345479	0.00347957	0.151	-2.726	0.17109	0.439261	26.79	4.744	0.023319	0.137224	tRNA dimethylallyltransferase;(source:Araport11) protein_coding	tRNA dimethylallyltransferase;(source:Araport11)	0
AT3G17350	45	211	100	1	0	0	0	0	35	119	0	12	0.006	-7.358	0.00034522	0.00347957	0.13	-2.946	0.132942	0.379686	21.287	4.412	0.0323307	0.170272	wall-associated receptor kinase carboxy-terminal protein;(source:Araport11) protein_coding	wall-associated receptor kinase carboxy-terminal protein;(source:Araport11)	0
AT1G01810	39	73	23	0	0	0	0	0	0	45	0	0	0.006	-7.452	0.000336181	0.00340535	0.007	-7.08	0.000657094	0.00983814	1	0	1	1	hypothetical protein;(source:Araport11) protein_coding	hypothetical protein;(source:Araport11)	0
AT5G18340	181	4	58	1	0	0	0	0	0	81	0	0	0.006	-7.329	0.000334513	0.00339681	0.004	-7.816	0.000146809	0.00324023	0.713	-0.488	0.824143	0.960961	ARM repeat superfamily protein	One of three tandemly located, paralogous plant U-box proteins. Mutants show increased sensitivity to water stress. E3 ligase which acts as a regulator in the heat response signaling pathway. Over-expressing AtPUB48 could induce the expression of the heat-related genes (HSP101, HSP70, HSP25.3, HSFA2, and ZAT12). Enhances plant resistance to heat stress during seed germination and seedling growth.	PLANT U-BOX 48 (PUB48)
AT2G15630	121	3	127	1	0	0	0	0	0	84	0	0	0.006	-7.366	0.000311255	0.00319741	0.004	-7.855	0.000136031	0.00308248	0.712	-0.489	0.823541	0.960961	Pentatricopeptide repeat (PPR) superfamily protein	Pentatricopeptide repeat (PPR) superfamily protein;(source:Araport11)	0
AT5G25800	104	131	182	1	0	0	50	0	0	139	0	17	0.006	-7.505	0.000265783	0.00282616	0.154	-2.695	0.170612	0.438761	28.036	4.809	0.019661	0.121752	Polynucleotidyl transferase, ribonuclease H-like superfamily protein	Polynucleotidyl transferase, ribonuclease H-like superfamily protein;(source:Araport11)	0
AT5G47460	9	101	366	1	0	0	0	0	0	159	0	0	0.006	-7.369	0.000231496	0.00252946	0.003	-8.594	3.68604e-05	0.00124184	0.428	-1.226	0.57024	0.842429	Pentatricopeptide repeat (PPR) superfamily protein	Pentatricopeptide repeat (PPR) superfamily protein;(source:Araport11)	0
AT4G21350	151	0	241	1	0	0	12	135	3	131	0	50	0.006	-7.438	0.000204346	0.00229858	0.426	-1.23	0.518697	0.775494	73.965	6.209	0.00194522	0.0249401	plant U-box 8	Encodes a U-box/ARM repeat protein required fore self-incompatibility.	PLANT U-BOX 8 (PUB8)
AT5G38743	488	151	246	1	0	1	93	0	0	295	1	31	0.006	-7.4	0.00019286	0.00220478	0.137	-2.872	0.139243	0.390757	23.066	4.528	0.0226866	0.134843	#N/A	hypothetical protein;(source:Araport11)	0
AT1G55020	402	229	9	1	0	0	0	41	1	213	0	14	0.006	-7.444	0.000189966	0.00218381	0.089	-3.485	0.071822	0.263817	15.559	3.96	0.0476857	0.221822	lipoxygenase 1	lipoxygenase, a defense gene conferring resistance Xanthomonas campestris The mRNA is cell-to-cell mobile.	LIPOXYGENASE 1 (LOX1)
AT4G15820	77	59	61	1	0	0	0	0	0	66	0	0	0.006	-7.267	0.000156623	0.00189573	0.005	-7.718	6.40121e-05	0.0018381	0.732	-0.451	0.830123	0.961598	ABC subfamily C protein;(source:Araport11) protein_coding	ABC subfamily C protein;(source:Araport11)	0
AT3G06600	298	492	123	1	0	1	0	68	0	304	1	23	0.006	-7.483	0.000149228	0.0018205	0.1	-3.32	0.0853316	0.292523	17.919	4.163	0.0351448	0.179656	At3G06600 encodes the plant KASH protein SINE3; SINE3 interacts with SUN1 and SUN2 and is localized at the nuclear envelope. protein_coding (SINE3) (SINE3)	At3G06600 encodes the plant KASH protein SINE3; SINE3 interacts with SUN1 and SUN2 and is localized at the nuclear envelope.	(SINE3)
AT1G17970	102	40	448	1	0	0	0	132	17	197	0	50	0.006	-7.362	0.000141554	0.00173889	0.291	-1.779	0.341109	0.631093	47.934	5.583	0.00392597	0.0402856	RING/U-box superfamily protein	RING/U-box superfamily protein;(source:Araport11)	(CTL15)
AT5G23590	278	56	53	1	0	0	437	0	110	129	0	182	0.006	-7.426	0.000135524	0.00168957	1.365	0.449	0.807812	0.931163	234.792	7.875	5.16911e-05	0.00211665	DNAJ heat shock N-terminal domain-containing protein	DNAJ heat shock N-terminal domain-containing protein;(source:Araport11)	0
AT3G45420	136	72	124	1	0	0	0	337	281	111	0	206	0.006	-7.31	0.00013097	0.00164651	1.754	0.811	0.652261	0.857835	278.445	8.121	2.13257e-05	0.00119042	Concanavalin A-like lectin protein kinase family protein	Concanavalin A-like lectin protein kinase family protein;(source:Araport11)	L-TYPE LECTIN RECEPTOR KINASE I.4 (LECRK-I.4)
AT3G12650	66	34	34	0	0	0	0	5	9	45	0	5	0.006	-7.468	0.000120101	0.00154983	0.123	-3.024	0.0839285	0.28997	21.76	4.444	0.0232648	0.137109	transmembrane protein;(source:Araport11) protein_coding	transmembrane protein;(source:Araport11)	0
AT3G11050	225	47	111	1	0	0	353	0	56	128	0	136	0.006	-7.465	0.000116297	0.00151126	1.061	0.085	0.962964	0.98874	187.44	7.55	9.6856e-05	0.00328422	ferritin 2	ferritin 2;(source:Araport11)	FERRITIN 2 (FER2)
AT5G13860	64	57	101	1	0	0	0	0	0	74	0	0	0.006	-7.409	0.000116084	0.00151007	0.004	-7.864	4.68198e-05	0.00147222	0.729	-0.455	0.828292	0.961598	ELCH-like	ELCH-like protein;(source:Araport11)	ELCH-LIKE (ELC-Like)
AT1G20370	355	231	66	1	0	0	0	263	362	217	0	208	0.006	-7.408	0.000110487	0.00145065	0.964	-0.054	0.976957	0.993975	163.7	7.355	0.000123705	0.00384234	Pseudouridine synthase family protein	Pseudouridine synthase family protein;(source:Araport11)	0
AT5G14600	100	65	62	1	0	0	0	0	0	76	0	0	0.006	-7.442	0.000106102	0.00140537	0.004	-7.898	4.25752e-05	0.00137963	0.729	-0.456	0.827922	0.961598	S-adenosyl-L-methionine-dependent methyltransferases superfamily protein	S-adenosyl-L-methionine-dependent methyltransferases superfamily protein;(source:Araport11)	TRNA METHYLTRANSFERASE 61 (TRM61)
AT3G22450	93	2	391	1	0	0	2	2	0	162	0	1	0.006	-7.404	0.000102232	0.00137102	0.015	-6.071	0.00112198	0.0142741	2.518	1.332	0.495342	0.803436	Ribosomal L18p/L5e family protein	Ribosomal L18p/L5e family protein;(source:Araport11)	0
AT3G03160	155	108	23	1	0	0	0	31	41	95	0	24	0.006	-7.37	9.27271e-05	0.00126902	0.283	-1.819	0.295912	0.586158	46.889	5.551	0.00328207	0.0355385	B-cell receptor-associated-like protein;(source:Araport11) protein_coding	B-cell receptor-associated-like protein;(source:Araport11)	0
AT1G50000	364	107	45	1	0	0	0	4	0	172	0	1	0.006	-7.481	8.91642e-05	0.00122842	0.012	-6.332	0.000728886	0.0105189	2.217	1.149	0.558562	0.83841	methyltransferases	methyltransferase;(source:Araport11)	0
AT4G16120	283	141	71	1	0	0	66	48	0	165	0	38	0.006	-7.306	8.36204e-05	0.00116766	0.263	-1.927	0.277964	0.565295	41.608	5.379	0.00380909	0.0393716	COBRA-like protein-7 precursor	putative membrane-anchored cell wall protein	COBRA-LIKE PROTEIN-7 PRECURSOR (COBL7)
AT5G62240	284	516	17	2	0	1	0	0	5	272	1	2	0.006	-7.305	8.33852e-05	0.00116569	0.012	-6.421	0.000492929	0.00806871	1.845	0.884	0.641146	0.876977	Cell cycle regulated microtubule associated protein	Cell cycle regulated microtubule associated protein;(source:Araport11)	0
AT4G15570	178	640	426	4	0	0	0	0	2	415	1	1	0.006	-7.318	8.27196e-05	0.00116123	0.004	-7.919	3.01516e-05	0.0010578	0.659	-0.601	0.755787	0.933418	P-loop containing nucleoside triphosphate hydrolases superfamily protein	Similar to yeast Sen1 (splicing endonuclease 1)helicase protein. Involved in female gametophyte development. The mRNA is cell-to-cell mobile.	MAGATAMA 3 (MAA3)
AT3G50880	119	118	239	1	0	1	0	111	476	159	1	196	0.006	-7.266	7.27018e-05	0.00104714	1.212	0.277	0.874094	0.957886	186.497	7.543	3.798e-05	0.00172205	DNA glycosylase superfamily protein	DNA glycosylase superfamily protein;(source:Araport11)	0
AT4G24460	510	488	406	3	0	0	0	116	110	468	1	75	0.006	-7.463	7.02277e-05	0.00101863	0.194	-2.365	0.200208	0.475681	34.267	5.099	0.00663715	0.057478	CRT (chloroquine-resistance transporter)-like transporter 2	Encodes one of the CRT-Like transporters (CLT1/AT5G19380, CLT2/AT4G24460, CLT3/AT5G12170). Required for glutathione homeostasis and stress responses. Mutants lacking these transporters are heavy metal-sensitive, glutathione(GSH)-deficient, and hypersensitive to Phytophthora infection.	CRT (CHLOROQUINE-RESISTANCE TRANSPORTER)-LIKE TRANSPORTER 2 (CLT2)
AT3G08840	206	423	353	2	0	1	373	24	0	327	1	132	0.006	-7.346	6.76353e-05	0.000991503	0.441	-1.18	0.512529	0.77226	71.823	6.166	0.000825837	0.0140005	D-alanine--D-alanine ligase family	D-alanine-D-alanine ligase family;(source:Araport11)	0
AT4G22530	94	142	214	1	0	0	0	0	0	150	0	0	0.006	-7.466	6.67391e-05	0.000984158	0.002	-8.703	9.35858e-06	0.000461944	0.424	-1.237	0.548082	0.833305	S-adenosyl-L-methionine-dependent methyltransferases superfamily protein	S-adenosyl-L-methionine-dependent methyltransferases superfamily protein;(source:Araport11)	0
AT4G37380	107	44	289	1	0	0	0	2	0	147	0	1	0.006	-7.397	6.29728e-05	0.000945587	0.008	-7.031	0.000150984	0.00331514	1.289	0.366	0.851653	0.961598	Tetratricopeptide repeat (TPR)-like superfamily protein	Tetratricopeptide repeat (TPR)-like superfamily protein;(source:Araport11)	0
AT4G38440	543	424	190	3	0	0	934	4	281	386	1	406	0.006	-7.298	4.00313e-05	0.000669428	1.049	0.069	0.968452	0.991179	165.099	7.367	3.37852e-05	0.00159926	Encodes MINIYO (IYO), a positive regulator of transcriptional elongation that is essential for cells to initiate differentiation. protein_coding MINIYO (IYO) MINIYO (IYO)	Encodes MINIYO (IYO), a positive regulator of transcriptional elongation that is essential for cells to initiate differentiation.	MINIYO (IYO)
AT3G15290	423	330	255	2	0	1	344	82	0	336	1	142	0.006	-7.441	3.70579e-05	0.000636942	0.457	-1.129	0.520698	0.776436	79.462	6.312	0.000467709	0.00967635	3-hydroxyacyl-CoA dehydrogenase family protein	3-hydroxyacyl-CoA dehydrogenase family protein;(source:Araport11)	0
AT1G12300	169	28	44	1	0	0	17	64	2	80	0	28	0.006	-7.345	3.20781e-05	0.000568903	0.372	-1.426	0.365142	0.654031	60.538	5.92	0.000816448	0.013922	Tetratricopeptide repeat (TPR)-like superfamily protein	RFL2 is a pentatricopeptide repeat protein involved in mitochondrial RNA processing.	RESTORER-OF-FERTILITY-LIKE 2 (RFL2)
AT5G60760	162	220	94	1	0	0	4	258	275	159	0	179	0.006	-7.408	1.40192e-05	0.00030718	1.118	0.161	0.919883	0.975003	189.933	7.569	9.04014e-06	0.000666288	P-loop containing nucleoside triphosphate hydrolases superfamily protein	P-loop containing nucleoside triphosphate hydrolases superfamily protein;(source:Araport11)	0
AT3G62470	330	311	114	2	0	0	154	4	350	252	1	169	0.006	-7.499	1.29807e-05	0.000290608	0.694	-0.526	0.749906	0.903762	125.59	6.973	5.02623e-05	0.00207973	Pentatricopeptide repeat (PPR) superfamily protein	Pentatricopeptide repeat (PPR) superfamily protein;(source:Araport11)	0
AT3G15010	475	110	83	2	0	0	432	21	487	223	1	313	0.006	-7.367	1.21456e-05	0.000274397	1.372	0.456	0.777085	0.916333	226.526	7.824	3.37081e-06	0.000325614	RNA-binding (RRM/RBD/RNP motifs) family protein	RNA-binding (RRM/RBD/RNP motifs) family protein;(source:Araport11)	0
AT3G03630	245	112	85	1	0	0	3	4	45	147	0	17	0.006	-7.445	1.12897e-05	0.00026127	0.139	-2.847	0.071317	0.263177	24.213	4.598	0.00687331	0.0586149	cysteine synthase 26	Encodes a protein that possesses S-sulfocysteine synthase activity and lacks O-acetylserien(thiol)lyase activity.	CYSTEINE SYNTHASE 26 (CS26)
AT4G00490	1878	1479	622	4	0	11	1	51	101	1326	5	51	0.006	-7.276	9.91992e-06	0.000234847	0.05	-4.31	0.00841803	0.0607665	7.811	2.965	0.0720517	0.289922	beta-amylase 2	Encodes a chloroplast beta-amylase. The enzyme activity is very weak compared to BAM1 and BAM3. It forms a tetramer whose activity requires K+ and exhibits sigmoidal kinetics Mutants of BAM2 have no visible phenotype.	BETA-AMYLASE 2 (BAM2)
AT1G15230	186	224	202	2	0	0	31	784	212	204	1	342	0.006	-7.316	8.07148e-06	0.000199938	1.616	0.693	0.656758	0.859238	257.523	8.009	1.02167e-06	0.000148478	hypothetical protein;(source:Araport11) protein_coding	hypothetical protein;(source:Araport11)	0
AT1G32440	226	155	32	1	0	0	110	110	35	138	0	85	0.006	-7.413	3.49639e-06	0.000104368	0.636	-0.653	0.654905	0.858607	108.386	6.76	2.3385e-05	0.0012579	plastidial pyruvate kinase 3	encodes a chloroplast pyruvate kinase beta subunit. The enzyme is less active than the other chloroplast pyruvate kinase beta subunit encoded by AT5G52920. Involved in seed oil biosynthesis. Can partially complement the AT5G52920 mutant.	PLASTIDIAL PYRUVATE KINASE 3 (PKp3)
AT2G39780	395	229	153	3	0	0	94	49	18	259	1	54	0.006	-7.411	2.55579e-06	8.09857e-05	0.232	-2.109	0.160369	0.423789	39.443	5.302	0.000776462	0.0133945	ribonuclease 2	Encodes the main endoribonuclease activity in plant cells and localizes to the endoplasmic reticulum (ER), ER-derived structures, and vacuoles. It is essential for normal ribosomal RNA recycling. The mRNA is cell-to-cell mobile.	RIBONUCLEASE 2 (RNS2)
AT2G02180	170	273	378	1	2	1	0	0	0	274	1	0	0.006	-7.266	2.01431e-06	6.7278e-05	0.001	-9.747	2.21733e-08	5.5368e-06	0.179	-2.481	0.167836	0.47796	tobamovirus multiplication protein 3	Necessary for the efficient multiplication of tobamoviruses. The mRNA is cell-to-cell mobile.	TOBAMOVIRUS MULTIPLICATION PROTEIN 3 (TOM3)
AT5G25756	51	208	527	2	0	1	68	281	108	262	1	152	0.006	-7.5	8.03524e-07	3.38906e-05	0.602	-0.731	0.611093	0.83751	108.991	6.768	8.48091e-06	0.000643353	#N/A	hypothetical protein;(source:Araport11)	0
AT1G20720	780	806	1155	8	0	2	957	178	261	914	3	465	0.006	-7.457	4.4064e-07	2.09418e-05	0.532	-0.912	0.530429	0.782374	93.416	6.546	9.30473e-06	0.000679705	RAD3-like DNA-binding helicase protein	RAD3-like DNA-binding helicase protein;(source:Araport11)	0
AT5G36890	789	449	756	1	0	7	46	36	15	665	3	32	0.006	-7.334	3.81537e-07	1.94836e-05	0.059	-4.084	0.00394782	0.0354552	9.514	3.25	0.0248434	0.142234	beta glucosidase 42	beta glucosidase 42;(source:Araport11)	BETA GLUCOSIDASE 42 (BGLU42)
AT4G17750	325	606	93	1	1	2	867	67	574	341	1	503	0.006	-7.484	1.48507e-07	9.76198e-06	1.441	0.527	0.69767	0.88053	257.935	8.011	1.84499e-08	1.29193e-05	heat shock factor 1	native protein is a trimer, interacts with HSP70, also with TBP, DNA interaction is modulated by phosphorylation and is heat-shock inducible	HEAT SHOCK FACTOR 1 (HSF1)
AT5G05940	42	0	123	0	0	0	0	0	0	55	0	0	0.007	-7.217	0.00237102	0.0154261	0.009	-6.874	0.00379242	0.0345599	1	0	1	1	ROP guanine nucleotide exchange factor 5	Encodes a member of KPP-like gene family, homolog of KPP (kinase partner protein) gene in tomato. Also a member of the RopGEF (guanine nucleotide exchange factor) family, containing the novel PRONE domain (plant-specific Rop nucleotide exchanger), which is exclusively active towards members of the Rop subfamily.	ROP (RHO OF PLANTS) GUANINE NUCLEOTIDE EXCHANGE FACTOR 5 (ROPGEF5)
AT5G07880	75	109	44	0	0	0	452	0	0	76	0	151	0.007	-7.066	0.00200627	0.0135595	1.799	0.847	0.700565	0.881939	240.999	7.913	0.000539052	0.0105093	synaptosomal-associated protein SNAP25-like 29	member of mammalian SNAP25 Gene Family, a type of SNARE proteins with two chains. There are three members in Arabidopsis: SNAP30, SNAP29, and SNAP33.	SYNAPTOSOMAL-ASSOCIATED PROTEIN SNAP25-LIKE 29 (SNAP29)
AT3G53640	49	0	146	0	0	0	147	217	0	65	0	121	0.007	-7.125	0.00167254	0.0118136	1.714	0.778	0.718739	0.891186	239.367	7.903	0.000488192	0.00991549	Protein kinase superfamily protein	Protein kinase superfamily protein;(source:Araport11)	0
AT1G16430	0	148	14	0	0	0	1	7	0	54	0	3	0.007	-7.254	0.00132719	0.00991247	0.078	-3.686	0.0868222	0.294906	11.856	3.568	0.117095	0.387643	Surfeit locus protein 5 subunit 22 of Mediator complex	Surfeit locus protein 5 subunit 22 of Mediator complex;(source:Araport11)	0
AT5G63300	38	12	102	0	0	0	18	0	0	51	0	6	0.007	-7.258	0.000932187	0.00746595	0.154	-2.699	0.190122	0.463388	23.581	4.56	0.0383108	0.190732	Ribosomal protein S21 family protein	Ribosomal protein S21 family protein;(source:Araport11)	0
AT5G60270	0	335	120	1	0	0	0	0	1	152	0	0	0.007	-7.076	0.000907843	0.00730412	0.005	-7.52	0.000579066	0.00905478	0.735	-0.444	0.843025	0.961598	Concanavalin A-like lectin protein kinase family protein	Concanavalin A-like lectin protein kinase family protein;(source:Araport11)	L-TYPE LECTIN RECEPTOR KINASE I.7 (LECRK-I.7)
AT3G14550	4	53	58	0	0	0	0	0	0	38	0	0	0.007	-7.143	0.00089503	0.00721983	0.009	-6.777	0.00162368	0.0187467	1	0	1	1	geranylgeranyl pyrophosphate synthase 3	Encodes a protein with geranylgeranyl pyrophosphate synthase activity involved in isoprenoid biosynthesis. The enzyme appears to be targeted to the chloroplast in epidermal cells and guard cells of leaves, and in etioplasts in roots.	GERANYLGERANYL PYROPHOSPHATE SYNTHASE 3 (GGPS3)
AT5G56150	234	118	28	1	0	0	129	0	0	127	0	43	0.007	-7.104	0.000845283	0.00693626	0.389	-1.361	0.508954	0.771152	53.557	5.743	0.00699453	0.0592507	ubiquitin-conjugating enzyme 30	ubiquitin-conjugating enzyme 30;(source:Araport11)	UBIQUITIN-CONJUGATING ENZYME 30 (UBC30)
AT1G65110	62	46	264	1	0	0	0	96	0	124	0	32	0.007	-7.14	0.000753687	0.00635068	0.307	-1.706	0.404654	0.689308	43.258	5.435	0.0103824	0.0774689	Ubiquitin carboxyl-terminal hydrolase-related protein	Ubiquitin carboxyl-terminal hydrolase-related protein;(source:Araport11)	0
AT3G44766	59	328	8	1	0	0	0	53	0	132	0	18	0.007	-7.227	0.000735317	0.00624969	0.175	-2.514	0.224341	0.506397	26.221	4.713	0.0279196	0.154249	#N/A	hypothetical protein;(source:Araport11)	0
AT4G06599	93	30	5	0	0	0	110	96	0	43	0	69	0.007	-7.092	0.000722713	0.00617654	1.527	0.61	0.751639	0.904813	208.25	7.702	0.000238634	0.00587108	ubiquitin family protein	ubiquitin family protein;(source:Araport11)	0
AT4G26160	128	0	8	0	0	0	19	167	38	45	0	75	0.007	-7.148	0.000684753	0.00590522	1.564	0.645	0.739248	0.899119	221.777	7.793	0.000211966	0.00543782	atypical CYS HIS rich thioredoxin 1	Encodes a member of the thioredoxin family protein. Located in the chloroplast. Shows high activity towards the chloroplast 2-Cys peroxiredoxin A, and poor activity towards the chloroplast NADP-malate dehydrogenase.	ATYPICAL CYS HIS RICH THIOREDOXIN 1 (ACHT1)
AT3G03360	124	262	0	0	1	0	37	0	116	129	0	51	0.007	-7.25	0.000647507	0.00568871	0.442	-1.177	0.566001	0.809799	67.318	6.073	0.00428642	0.0427065	F-box/RNI-like superfamily protein	F-box/RNI-like superfamily protein;(source:Araport11)	0
AT1G67660	35	65	31	0	0	0	8	0	0	44	0	3	0.007	-7.235	0.000616842	0.00546447	0.086	-3.539	0.0732281	0.267133	12.956	3.696	0.0833976	0.31481	Restriction endonuclease, type II-like superfamily protein	Restriction endonuclease, type II-like superfamily protein;(source:Araport11)	0
AT5G59380	76	174	6	1	0	0	0	0	13	85	0	4	0.007	-7.062	0.000607835	0.00539241	0.074	-3.761	0.0550976	0.223192	9.853	3.301	0.111519	0.375665	methyl-CPG-binding domain 6	Protein containing methyl-CpG-binding domain.Has sequence similarity to human MBD proteins. The mRNA is cell-to-cell mobile.	METHYL-CPG-BINDING DOMAIN 6 (MBD6)
AT3G05780	61	2	357	1	0	0	0	0	0	140	0	0	0.007	-7.116	0.000589866	0.00527083	0.003	-8.335	0.000102988	0.00255107	0.43	-1.219	0.582097	0.846778	lon protease 3	Encodes a member of the Lon protease-like proteins (Lon1/At5g26860, Lon2/At5g47040, Lon3/At3g05780, Lon4/At3g05790). Lon is a multifunctional ATP-dependent protease which exists in bacteria, archaea and within organelles in eukaryotic cells. Lon proteases are responsible for the degradation of abnormal, damaged and unstable proteins.	LON PROTEASE 3 (LON3)
AT3G15395	78	52	8	0	0	0	0	163	110	46	0	91	0.007	-7.186	0.000567286	0.00513215	1.847	0.885	0.643226	0.854605	268.97	8.071	0.000106924	0.00343841	HrpN-interacting protein from malus protein;(source:Araport11) protein_coding	HrpN-interacting protein from malus protein;(source:Araport11)	0
AT1G09000	359	194	329	2	0	0	76	0	0	294	1	25	0.007	-7.175	0.000548644	0.00501861	0.118	-3.088	0.130765	0.376144	16.987	4.086	0.0492956	0.226514	NPK1-related protein kinase 1	NPK1-related protein kinase 1S	NPK1-RELATED PROTEIN KINASE 1 (NP1)
AT2G37650	827	620	598	0	0	5	0	0	47	682	2	16	0.007	-7.197	0.000508919	0.00473943	0.038	-4.708	0.0221763	0.120228	5.614	2.489	0.230125	0.568421	GRAS family transcription factor	GRAS family transcription factor;(source:Araport11)	0
AT1G74070	180	222	26	0	1	0	0	0	23	143	0	8	0.007	-7.117	0.000457451	0.00436876	0.078	-3.687	0.0607793	0.238528	10.777	3.43	0.0925403	0.334901	Cyclophilin-like peptidyl-prolyl cis-trans isomerase family protein	Cyclophilin-like peptidyl-prolyl cis-trans isomerase family protein;(source:Araport11)	0
AT3G28930	30	59	38	0	0	0	3	47	0	42	0	17	0.007	-7.205	0.000449598	0.00430708	0.432	-1.212	0.518264	0.775387	63.675	5.993	0.00354859	0.0373096	AIG2-like (avirulence induced gene) family protein	avrRpt2-induced gene that exhibits RPS2- and avrRpt2-dependent induction early after infection with Pseudomonas syringae pv maculicola strain ES4326 carrying avrRpt2	AVRRPT2-INDUCED GENE 2 (AIG2)
AT3G13970	111	94	4	1	0	0	0	0	0	70	0	0	0.007	-7.156	0.000438306	0.00421754	0.005	-7.633	0.000195371	0.00396819	0.719	-0.477	0.827475	0.961598	Ubiquitin-like superfamily protein	Ubiquitin-like superfamily protein;(source:Araport11)	AUTOPHAGY 12 B (APG12B)
AT5G58375	25	100	13	0	0	0	66	55	0	46	0	40	0.007	-7.26	0.000425621	0.00412212	0.887	-0.173	0.92655	0.977982	135.926	7.087	0.000581343	0.0110415	Methyltransferase-related protein	Methyltransferase-related protein;(source:Araport11)	0
AT1G10030	106	276	65	1	0	0	0	16	0	149	0	5	0.007	-7.072	0.000402442	0.00393775	0.052	-4.253	0.0284254	0.143479	7.056	2.819	0.161064	0.466478	homolog of yeast ergosterol28	ergosterol biosynthesis protein;(source:Araport11)	HOMOLOG OF YEAST ERGOSTEROL28 (ERG28)
AT1G61440	156	6	83	1	0	0	0	6	0	82	0	2	0.007	-7.157	0.000393386	0.00386443	0.035	-4.837	0.0117756	0.0769824	4.995	2.32	0.258575	0.602002	S-locus lectin protein kinase family protein	S-locus lectin protein kinase family protein;(source:Araport11)	0
AT3G17670	73	8	39	0	0	0	8	1	0	40	0	3	0.007	-7.235	0.000351895	0.00353267	0.099	-3.331	0.0738714	0.26848	14.963	3.903	0.0564688	0.247776	tetratricopeptide repeat (TPR)-containing protein	tetratricopeptide repeat (TPR)-containing protein;(source:Araport11)	0
AT3G10330	218	6	115	1	0	0	3	118	0	113	0	40	0.007	-7.242	0.000344648	0.00347687	0.4	-1.321	0.493148	0.760411	60.588	5.921	0.00344623	0.0366893	Cyclin-like family protein	Cyclin-like family protein;(source:Araport11)	TRANSCRIPTION FACTOR IIB 2 (TFIIB2)
AT3G56630	312	53	16	1	0	0	0	0	0	127	0	0	0.007	-7.108	0.000343826	0.00347141	0.003	-8.335	5.52781e-05	0.00165251	0.427	-1.227	0.567777	0.841765	cytochrome P450, family 94, subfamily D, polypeptide 2	member of CYP94D	CYTOCHROME P450, FAMILY 94, SUBFAMILY D, POLYPEPTIDE 2 (CYP94D2)
AT4G39380	1088	1373	1243	12	0	0	0	5	92	1235	4	32	0.007	-7.107	0.000321149	0.0032854	0.041	-4.608	0.0192223	0.10943	5.65	2.498	0.206476	0.533967	TSL-kinase interacting-like protein;(source:Araport11) protein_coding	TSL-kinase interacting-like protein;(source:Araport11)	0
AT1G52640	231	199	18	1	0	0	8	0	0	149	0	3	0.007	-7.151	0.000303993	0.00313585	0.029	-5.102	0.00812793	0.059488	4.138	2.049	0.306697	0.651207	Pentatricopeptide repeat (PPR) superfamily protein	Pentatricopeptide repeat (PPR) superfamily protein;(source:Araport11)	0
AT1G14140	39	111	28	1	0	0	0	0	0	59	0	0	0.007	-7.09	0.000295065	0.00306937	0.005	-7.542	0.000126436	0.00292226	0.731	-0.452	0.831637	0.961598	Mitochondrial substrate carrier family protein	Mitochondrial substrate carrier family protein;(source:Araport11)	UNCOUPLING PROTEIN 3 (UCP3)
AT3G04350	54	25	100	1	0	0	0	0	0	60	0	0	0.007	-7.093	0.000284304	0.00297911	0.005	-7.544	0.000121376	0.00283619	0.731	-0.451	0.831718	0.961598	Plant protein of unknown function (DUF946)	vacuolar sorting-associated protein (DUF946);(source:Araport11)	0
AT5G09910	13	252	138	1	0	0	0	0	0	134	0	0	0.007	-7.21	0.000244156	0.00263979	0.003	-8.439	3.81162e-05	0.00127404	0.427	-1.229	0.564267	0.84047	Ras-related small GTP-binding family protein	Ras-related small GTP-binding family protein;(source:Araport11)	0
AT4G18590	32	89	1	0	0	0	280	48	1023	41	0	450	0.007	-7.165	0.000244091	0.00263979	8.973	3.166	0.0688854	0.257562	1287.42	10.33	1.17797e-07	3.31906e-05	Nucleic acid-binding, OB-fold-like protein	Nucleic acid-binding, OB-fold-like protein;(source:Araport11)	REPLICATION PROTEIN A 3B (RPA3B)
AT1G15790	105	30	52	1	0	0	0	0	0	62	0	0	0.007	-7.161	0.000236627	0.00257642	0.005	-7.614	9.98371e-05	0.00249886	0.731	-0.453	0.830946	0.961598	mediator of RNA polymerase II transcription subunit 15a-like protein;(source:Araport11) protein_coding	mediator of RNA polymerase II transcription subunit 15a-like protein;(source:Araport11)	0
AT1G02980	306	197	34	2	0	0	0	0	0	179	1	0	0.007	-7.105	0.000230787	0.00252619	0.002	-8.793	1.66864e-05	0.00068511	0.31	-1.688	0.421913	0.74975	cullin 2	encodes an Arabidopsis cullin	CULLIN 2 (CUL2)
AT3G57830	96	168	23	1	0	0	0	2	60	96	0	21	0.007	-7.239	0.000229444	0.00252032	0.253	-1.985	0.281842	0.569452	38.155	5.254	0.00758709	0.0623079	Leucine-rich repeat protein kinase family protein	Leucine-rich repeat protein kinase family protein;(source:Araport11)	0
AT1G32160	105	25	63	1	0	0	0	0	0	64	0	0	0.007	-7.193	0.000229246	0.00252032	0.005	-7.648	9.67584e-05	0.00244974	0.73	-0.455	0.830389	0.961598	Protein of unknown function (DUF760)	beta-casein (DUF760);(source:Araport11)	0
AT1G01370	124	213	167	1	0	0	132	0	4	168	0	45	0.007	-7.19	0.000192226	0.00219956	0.31	-1.692	0.363068	0.652969	45.191	5.498	0.00437494	0.0431964	Histone superfamily protein	Encodes a centromere-identifying protein histone H3 variant. Localized at centromeres in both mitotic and meiotic cells. Aurora3 phosphorylates CENH3 at S65; this post-translational modification is required for the proper development of the floral meristem.	(HTR12)
AT3G21650	5	224	30	1	0	0	153	122	1	86	0	92	0.007	-7.108	0.000181623	0.00210751	1.062	0.086	0.961075	0.988596	146.507	7.195	0.000150762	0.00431991	Protein phosphatase 2A regulatory B subunit family protein	Encodes protein phosphatase 2A (PP2A) B'zeta subunit. Targeted to mitochondria.	0
AT4G39630	41	188	17	1	0	0	1	11	0	82	0	4	0.007	-7.26	0.000166399	0.00196969	0.065	-3.942	0.0277524	0.141405	9.971	3.318	0.0884212	0.32567	translation initiation factor;(source:Araport11) protein_coding	translation initiation factor;(source:Araport11)	0
AT2G20780	364	37	1	1	0	0	14	30	2	134	0	15	0.007	-7.073	0.00016315	0.00194239	0.139	-2.847	0.112796	0.345467	18.723	4.227	0.0246544	0.141264	Major facilitator superfamily protein	Major facilitator superfamily protein;(source:Araport11)	0
AT5G67200	274	186	101	1	0	0	0	492	221	187	0	238	0.007	-7.227	0.000156001	0.00189006	1.24	0.311	0.866473	0.95537	185.849	7.538	7.99275e-05	0.00288373	Leucine-rich repeat protein kinase family protein	Leucine-rich repeat protein kinase family protein;(source:Araport11)	0
AT3G19680	36	243	129	1	0	0	63	0	23	136	0	29	0.007	-7.068	0.000151761	0.00184775	0.244	-2.033	0.254518	0.540834	32.794	5.035	0.00703397	0.05933	Protein of unknown function (DUF1005)	hypothetical protein (DUF1005);(source:Araport11)	0
AT5G57370	198	336	132	2	0	0	139	0	24	222	1	54	0.007	-7.142	0.000148515	0.00181359	0.282	-1.825	0.318776	0.609735	39.853	5.317	0.00476736	0.0456793	U4/U6.U5 small nuclear ribonucleoprotein;(source:Araport11) protein_coding	U4/U6.U5 small nuclear ribonucleoprotein;(source:Araport11)	0
AT3G26360	273	63	25	1	1	0	0	28	1	120	1	10	0.007	-7.07	0.000146362	0.00179083	0.101	-3.302	0.0624571	0.242571	13.625	3.768	0.0439415	0.210272	Ribosomal protein S21 family protein	Ribosomal protein S21 family protein;(source:Araport11)	0
AT5G49940	43	55	105	1	0	0	0	14	20	68	0	11	0.007	-7.071	0.000127896	0.00161941	0.193	-2.377	0.156144	0.417385	25.879	4.694	0.0112904	0.082323	NIFU-like protein 2	Encodes a protein containing the NFU domain and functions as a molecular scaffold for iron-sulfur cluster assembly and delivery. Homologous to the cyanobacterial CNFU protein and is targeted to the chloroplast.	NIFU-LIKE PROTEIN 2 (NFU2)
AT3G09180	195	313	149	2	0	0	0	11	75	219	1	29	0.007	-7.186	0.000118637	0.00153842	0.161	-2.636	0.145846	0.400819	23.431	4.55	0.0149397	0.100911	mediator of RNA polymerase II transcription subunit;(source:Araport11) protein_coding MEDIATOR 3 (MED3) MEDIATOR 3 (MED3)	mediator of RNA polymerase II transcription subunit;(source:Araport11)	MEDIATOR 3 (MED3)
AT5G41210	33	65	83	0	1	0	0	0	2	60	0	1	0.007	-7.203	0.000113021	0.00147645	0.014	-6.134	0.000657745	0.00983814	2.099	1.069	0.591755	0.852277	glutathione S-transferase THETA 1	Encodes glutathione transferase belonging to the theta class of GSTs. Naming convention according to Wagner et al. (2002).	GLUTATHIONE S-TRANSFERASE THETA 1 (GSTT1)
AT2G46060	156	495	237	3	0	0	11	11	0	296	1	7	0.007	-7.105	7.79734e-05	0.00110886	0.035	-4.828	0.006259	0.0493551	4.844	2.276	0.208628	0.536776	transmembrane protein-related	transmembrane protein-like protein;(source:Araport11)	0
AT1G25380	99	85	413	1	0	1	0	197	70	199	1	89	0.007	-7.149	7.76606e-05	0.00110568	0.482	-1.053	0.546612	0.795824	68.393	6.096	0.000755267	0.0132609	NAD+ transporter 2	Encodes a mitochondrial-localized NAD+ transporter that transports NAD+ in a counter exchange mode with ADP and AMP in vitro.	NAD+ TRANSPORTER 2 (NDT2)
AT5G39840	129	104	6	1	0	0	120	52	2	80	0	58	0.007	-7.212	6.97442e-05	0.00101281	0.747	-0.421	0.798283	0.927398	110.682	6.79	0.000180515	0.00487721	ATP-dependent RNA helicase, mitochondrial, putative	ATP-dependent RNA helicase;(source:Araport11)	0
AT5G48730	43	188	65	1	1	0	0	0	0	99	1	0	0.007	-7.116	6.71993e-05	0.000987454	0.003	-8.286	9.84647e-06	0.00047498	0.444	-1.171	0.556765	0.837084	Pentatricopeptide repeat (PPR) superfamily protein	Pentatricopeptide repeat (PPR) superfamily protein;(source:Araport11)	0
AT5G66510	95	63	245	1	0	0	1	116	19	134	0	45	0.007	-7.154	5.88079e-05	0.00089722	0.369	-1.439	0.392953	0.680018	52.534	5.715	0.00133962	0.0196688	gamma carbonic anhydrase 3	Encodes mitochondrial gamma carbonic anhydrase. Component of the NADH dehydrogenase complex.	GAMMA CARBONIC ANHYDRASE 3 (GAMMA CA3)
AT2G42950	73	80	48	1	0	0	0	4	1	67	0	2	0.007	-7.261	5.7132e-05	0.00087925	0.03	-5.043	0.0022435	0.023554	4.655	2.219	0.233692	0.572288	Magnesium transporter CorA-like family protein	Magnesium transporter CorA-like family protein;(source:Araport11)	0
AT2G24150	107	268	19	1	0	0	2	2	40	131	0	15	0.007	-7.185	5.56738e-05	0.000864342	0.135	-2.885	0.0867181	0.294809	19.709	4.301	0.0161961	0.107076	heptahelical protein 3	heptahelical transmembrane protein HHP3	HEPTAHELICAL PROTEIN 3 (HHP3)
AT1G79260	179	131	43	1	0	0	1	4	0	118	0	2	0.007	-7.179	4.84648e-05	0.000774809	0.019	-5.731	0.000785052	0.0110484	2.729	1.448	0.427383	0.754949	nitrobindin heme-binding domain protein;(source:Araport11) protein_coding	nitrobindin heme-binding domain protein;(source:Araport11)	0
AT3G06610	34	111	60	0	1	0	19	8	203	68	0	77	0.007	-7.193	4.58676e-05	0.000740956	1.112	0.154	0.921705	0.975882	162.827	7.347	3.11735e-05	0.00153711	DNA-binding enhancer protein-related	DNA-binding enhancer protein-like protein;(source:Araport11)	0
AT5G02150	134	156	30	0	0	1	5	0	3	107	0	3	0.007	-7.181	4.44521e-05	0.000722815	0.034	-4.866	0.00338052	0.0316273	4.976	2.315	0.19672	0.520438	Fes1C	Encodes one of the Arabidopsis orthologs of the human Hsp70-binding protein 1 (HspBP-1) and yeast Fes1p: Fes1A (AT3G09350), Fes1B (AT3G53800), Fes1C (AT5G02150).	FES1C (Fes1C)
AT1G20460	150	205	126	1	0	1	0	16	1	160	1	6	0.007	-7.097	4.41186e-05	0.000719285	0.046	-4.442	0.00780169	0.0576302	6.299	2.655	0.130239	0.413092	NADH-ubiquinone oxidoreductase chain;(source:Araport11) protein_coding	NADH-ubiquinone oxidoreductase chain;(source:Araport11)	0
AT1G28050	112	108	12	1	0	0	11	288	109	77	0	136	0.007	-7.209	3.76367e-05	0.000641538	1.693	0.76	0.628177	0.846432	250.54	7.969	5.14122e-06	0.000444097	B-box type zinc finger protein with CCT domain	B-box type zinc finger protein with CCT domain-containing protein;(source:Araport11)	B-BOX DOMAIN PROTEIN 13 (BBX13)
AT1G34460	544	794	270	6	0	0	4	114	6	536	2	41	0.007	-7.263	3.72297e-05	0.000638121	0.098	-3.354	0.0533136	0.21865	15.021	3.909	0.0266327	0.14937	CYCLIN B1;5	B1 type cyclin	CYCLIN B1;5 (CYCB1;5)
AT3G17465	43	30	361	1	0	0	309	40	16	145	0	122	0.007	-7.238	3.6585e-05	0.000633217	0.851	-0.232	0.88859	0.962588	128.518	7.006	6.44107e-05	0.00252526	ribosomal protein L3 plastid	encodes a putative L3 ribosomal protein targeted to the plastid.	RIBOSOMAL PROTEIN L3 PLASTID (RPL3P)
AT5G02520	53	299	371	3	0	0	32	120	3	241	1	52	0.007	-7.138	3.49575e-05	0.000609316	0.244	-2.034	0.223008	0.505249	34.381	5.104	0.00311139	0.0344436	Arabidopsis KNL2 localizes at chromocenters during all stages of the mitotic cell cycle, except from metaphase to mid-anaphase, and its level is strictly regulated by the proteasome degradation pathway. Knockout of KNL2 via a T-DNA insertion resulted in a reduced amount of centromeric cenH3, mitotic and meiotic abnormalities, and reduced growth and fertility. protein_coding KINETOCHORE NULL 2 (KN…	Arabidopsis KNL2 localizes at chromocenters during all stages of the mitotic cell cycle, except from metaphase to mid-anaphase, and its level is strictly regulated by the proteasome degradation pathway. Knockout of KNL2 via a T-DNA insertion resulted in a reduced amount of centromeric cenH3, mitotic and meiotic abnormalities, and reduced growth and fertility.	KINETOCHORE NULL 2 (KNL2)
AT3G27190	788	626	488	0	7	0	65	99	2	634	2	55	0.007	-7.225	3.21786e-05	0.000568903	0.109	-3.204	0.0619205	0.241773	16.235	4.021	0.0208052	0.126377	uridine kinase-like 2	One of the homologous genes predicted to encode proteins with UPRT domains (Uracil phosphoribosyltransferase). Five of these genes (At5g40870, At3g27190, At1g55810, At4g26510 and At3g27440) show a high level of identity, and are annotated as also containing a N-terminal uracil kinase (UK) domain. These genes are referred to as UKL1 (UK-like 1), UKL2, UKL3, UKL4 and UKL5, respectively.	URIDINE KINASE-LIKE 2 (UKL2)
AT4G31520	90	273	283	2	0	1	0	0	0	215	1	0	0.007	-7.226	2.96057e-05	0.000538832	0.002	-9.252	9.39956e-07	7.87523e-05	0.246	-2.025	0.298582	0.642366	SDA1 family protein	SDA1 family protein;(source:Araport11)	0
AT5G10350	344	183	362	3	0	1	2	450	50	296	1	167	0.007	-7.173	1.99327e-05	0.00040184	0.592	-0.757	0.642904	0.854543	85.377	6.416	0.000136225	0.00405046	RNA-binding (RRM/RBD/RNP motifs) family protein	Encodes a nuclear-localized RNA recognition motif-containing protein that forms homodimers. It interacts with telomere and non-telomere associated proteins. Null mutation does not result in changes in telomerase activity or telomere length.	RRM-CONTAINING PROTEIN (RRM)
AT2G14530	147	200	265	3	0	0	1	9	17	204	1	9	0.007	-7.065	1.96341e-05	0.000397767	0.057	-4.131	0.00964793	0.0669207	7.641	2.934	0.0783565	0.304223	TRICHOME BIREFRINGENCE-LIKE 13	Encodes a member of the TBL (TRICHOME BIREFRINGENCE-LIKE) gene family containing a plant-specific DUF231 (domain of unknown function) domain. TBL gene family has 46 members, two of which (TBR/AT5G06700 and TBL3/AT5G01360) have been shown to be involved in the synthesis and deposition of secondary wall cellulose, presumably by influencing the esterification state of pectic polymers. A nomenclature…	TRICHOME BIREFRINGENCE-LIKE 13 (TBL13)
AT2G21290	106	26	47	1	0	0	14	11	30	60	0	18	0.007	-7.143	1.67977e-05	0.000354847	0.329	-1.602	0.254883	0.541115	46.536	5.54	0.000867704	0.0144725	30S ribosomal protein S31;(source:Araport11) protein_coding	30S ribosomal protein S31;(source:Araport11)	0
AT3G21810	1283	1870	638	1	0	15	313	8	414	1264	5	245	0.007	-7.11	1.60952e-05	0.000342349	0.222	-2.172	0.184628	0.45725	30.654	4.938	0.00274695	0.0319013	Zinc finger C-x8-C-x5-C-x3-H type family protein	Zinc finger C-x8-C-x5-C-x3-H type family protein;(source:Araport11)	0
AT1G71360	388	31	238	2	1	0	41	89	974	219	1	368	0.007	-7.094	1.59227e-05	0.000341319	1.617	0.693	0.661129	0.861168	220.858	7.787	2.15443e-06	0.000254955	Galactose-binding protein	Encodes a member of the mid-SUN subfamily of SUN-domain proteins that is localized to both the nuclear envelope and the ER. It is involved in early seed development and nuclear morphology.	SUN-DOMAIN PROTEIN 4 (SUN4)
AT2G23310	360	334	65	2	1	0	73	68	1	253	1	47	0.007	-7.109	1.42896e-05	0.000312549	0.213	-2.234	0.158004	0.420091	29.348	4.875	0.00295538	0.0334702	Rer1 family protein	Encodes AtRER1C1, a Golgi membrane protein involved in returning the molecules that are exported from the endoplasmic reticulum (ER) to the Golgi apparatus back to the ER (a mechanism known as retrieval). There are two Arabidopsis homologues of AtRERC1: AtRER1A and AtRER1B.	(ATRER1C1)
AT5G14550	241	289	204	3	0	0	21	2	59	245	1	27	0.007	-7.253	1.36376e-05	0.000300952	0.132	-2.921	0.0689437	0.257628	20.149	4.333	0.00952747	0.0731181	Core-2/I-branching beta-1,6-N-acetylglucosaminyltransferase family protein	Core-2/I-branching beta-1,6-N-acetylglucosaminyltransferase family protein;(source:Araport11)	0
AT5G48120	262	172	66	2	0	0	635	72	268	167	1	325	0.007	-7.101	9.44989e-06	0.000227645	1.866	0.9	0.552581	0.800372	256.172	8.001	5.94189e-07	0.000108179	ARM repeat superfamily protein	ARM repeat superfamily protein;(source:Araport11)	HOMOLOG OF YEAST MET18 (MET18)
AT1G01448	73	49	56	1	0	0	53	102	128	59	0	94	0.007	-7.133	7.46673e-06	0.000188699	1.547	0.63	0.634269	0.849629	217.21	7.763	1.05706e-06	0.000150714	other RNA	Natural antisense transcript overlaps with AT1G01450;(source:Araport11)	0
AT1G15440	45	8	391	1	1	1	221	69	63	148	1	118	0.007	-7.125	6.28249e-06	0.000163451	0.807	-0.309	0.833757	0.942821	112.657	6.816	1.55356e-05	0.000957543	periodic tryptophan protein 2	Encodes a nucleolar protein that is a ribosome biogenesis co-factor. Mutants display aberrant RNA processing and female gametophyte development.	PERIODIC TRYPTOPHAN PROTEIN 2 (PWP2)
AT3G48210	55	101	179	1	0	0	96	94	38	112	0	76	0.007	-7.191	3.7988e-06	0.000111245	0.697	-0.521	0.710715	0.88674	101.806	6.67	1.81297e-05	0.00104657	kinetochore protein;(source:Araport11) protein_coding (SPC25) (SPC25)	kinetochore protein;(source:Araport11)	(SPC25)
AT5G66750	440	247	365	1	0	3	102	297	13	351	1	137	0.007	-7.263	2.46966e-06	7.88632e-05	0.417	-1.262	0.397549	0.683677	64.023	6.001	9.99273e-05	0.00331485	chromatin remodeling 1	Protein is similar to SWI2/SNF2 chromatin remodeling proteins. DDM1 is appears to act as a chromatin-remodeling ATPase involved in cytosine methylation in CG and non-CG contexts. Involved in gene silencing and maintenance of DNA methylation and histone methylation. Hypomethylation of many genomic regions occurs in ddm1 mutants, and can cause several phenotypic abnormalities, but some loci, such a…	CHROMATIN REMODELING 1 (CHR1)
AT2G03820	790	435	259	1	1	6	43	14	2	495	3	20	0.007	-7.124	1.82116e-06	6.166e-05	0.049	-4.353	0.00295336	0.0288207	6.827	2.771	0.0645659	0.271044	nonsense-mediated mRNA decay NMD3 family protein	Encodes a protein involved in the nuclear export of the 60S ribosomal subunit and formation of the secondary cell wall.	NONSENSE-MEDIATED MRNA DECAY 3 (NMD3)
AT1G51580	304	479	272	1	0	4	90	38	70	352	2	66	0.007	-7.221	4.14462e-07	2.04877e-05	0.207	-2.274	0.0976875	0.315829	30.851	4.947	0.000532698	0.010437	RNA-binding KH domain-containing protein	RNA-binding KH domain-containing protein;(source:Araport11)	0
AT1G62915	159	22	0	0	0	0	0	0	28	60	0	9	0.008	-6.976	0.00381327	0.0218573	0.212	-2.239	0.335727	0.625711	26.669	4.737	0.0497876	0.22792	#N/A	hypothetical protein;(source:Araport11)	0
AT5G24000	39	0	96	0	0	0	0	0	0	45	0	0	0.008	-6.976	0.00330606	0.0197662	0.01	-6.633	0.00521684	0.0434651	1	0	1	1	Protein of unknown function (DUF819)	keratin-associated protein (DUF819);(source:Araport11)	0
AT1G56000	41	100	0	0	0	0	134	0	11	47	0	48	0.008	-6.889	0.00249475	0.0159825	1.025	0.035	0.987059	0.998519	121.432	6.924	0.00236538	0.0286802	FAD/NAD(P)-binding oxidoreductase family protein	FAD/NAD(P)-binding oxidoreductase family protein;(source:Araport11)	0
AT4G29820	25	57	35	0	0	0	0	33	0	39	0	11	0.008	-6.878	0.00187114	0.0128108	0.327	-1.611	0.438261	0.716423	38.522	5.268	0.0174079	0.112448	homolog of CFIM-25	Encodes a homolog of the protein CFI-25, a polyadenylation factor subunit.	HOMOLOG OF CFIM-25 (CFIM-25)
AT5G65205	50	50	13	0	0	0	0	19	0	38	0	6	0.008	-6.893	0.00166383	0.0117809	0.207	-2.275	0.269187	0.556058	24.558	4.618	0.0357658	0.181731	NAD(P)-binding Rossmann-fold superfamily protein	NAD(P)-binding Rossmann-fold superfamily protein;(source:Araport11)	0
AT4G17080	255	109	3	1	0	0	0	119	0	122	0	40	0.008	-6.907	0.00157908	0.0113323	0.378	-1.405	0.509285	0.771208	45.328	5.502	0.0118701	0.0857573	Histone H3 K4-specific methyltransferase SET7/9 family protein	Histone H3 K4-specific methyltransferase SET7/9 family protein;(source:Araport11)	0
AT4G08210	1	48	292	1	0	0	0	0	54	114	0	18	0.008	-6.929	0.00156144	0.0112449	0.204	-2.292	0.281546	0.569215	24.879	4.637	0.0345092	0.176865	Pentatricopeptide repeat (PPR-like) superfamily protein	Pentatricopeptide repeat (PPR-like) superfamily protein;(source:Araport11)	0
AT5G54300	22	71	4	0	0	0	0	0	0	32	0	0	0.008	-6.895	0.00148569	0.0108511	0.011	-6.531	0.00261436	0.026195	1	0	1	1	Protein of unknown function (DUF761)	cotton fiber-like protein (DUF761);(source:Araport11)	0
AT1G23100	48	56	9	0	0	0	11	0	0	38	0	4	0.008	-6.963	0.00127944	0.00963514	0.126	-2.993	0.140465	0.392627	15.678	3.971	0.0681915	0.280163	GroES-like family protein	GroES-like family protein;(source:Araport11)	0
AT3G08810	1	172	23	1	0	0	0	0	0	65	0	0	0.008	-6.92	0.00114199	0.00882598	0.006	-7.418	0.000538819	0.00863995	0.708	-0.498	0.825596	0.96153	Galactose oxidase/kelch repeat superfamily protein	Galactose oxidase/kelch repeat superfamily protein;(source:Araport11)	0
AT3G04530	45	25	18	0	0	0	0	0	0	29	0	0	0.008	-6.879	0.00105633	0.00826207	0.011	-6.509	0.00194206	0.0212841	1	0	1	1	phosphoenolpyruvate carboxylase kinase 2	Encodes a second Arabidopsis phosphoenolpyruvate carboxylase kinase gene product with a different expression pattern from PPCK1. Expression of the gene is upregulated by exposure of the plant to light and is responsive to both phosphate (Pi) and phosphite (Phi) in shoots.	PHOSPHOENOLPYRUVATE CARBOXYLASE KINASE 2 (PPCK2)
AT3G50860	125	192	221	1	0	0	136	0	0	179	0	45	0.008	-6.902	0.00103131	0.00810229	0.301	-1.733	0.400289	0.686372	35.969	5.169	0.0140266	0.0964503	Clathrin adaptor complex small chain family protein	Clathrin adaptor complex small chain family protein;(source:Araport11)	ADAPTOR PROTEIN 3 ALPHA (AP-3 ALPHA)
AT3G07310	396	71	126	1	0	0	128	0	0	198	0	43	0.008	-6.981	0.00098337	0.00778008	0.263	-1.925	0.354355	0.645595	33.273	5.056	0.0170582	0.110855	Protein of unknown function (DUF760)	phosphoserine aminotransferase, putative (DUF760);(source:Araport11)	0
AT3G56550	428	112	49	1	0	0	0	0	106	196	0	35	0.008	-6.996	0.000960898	0.00764635	0.225	-2.155	0.299701	0.5901	28.66	4.841	0.022421	0.133675	Pentatricopeptide repeat (PPR) superfamily protein	Pentatricopeptide repeat (PPR) superfamily protein;(source:Araport11)	0
AT3G27290	78	155	31	1	0	0	0	0	53	88	0	18	0.008	-6.901	0.000930827	0.0074599	0.244	-2.033	0.30835	0.599334	29.209	4.868	0.0196915	0.121807	RNI-like superfamily protein	RNI-like superfamily protein;(source:Araport11)	0
AT2G30720	231	460	260	3	0	0	0	64	0	317	1	21	0.008	-6.959	0.000819471	0.00677393	0.095	-3.391	0.0988867	0.318735	11.86	3.568	0.0866738	0.322344	Thioesterase/thiol ester dehydrase-isomerase superfamily protein	Thioesterase/thiol ester dehydrase-isomerase superfamily protein;(source:Araport11)	0
AT1G31175	380	208	70	2	0	0	42	0	0	219	1	14	0.008	-6.901	0.000817371	0.00676562	0.091	-3.452	0.0885946	0.298006	10.92	3.449	0.0950929	0.340024	cytochrome C oxidase biogenesis Cmc1-like protein;(source:Araport11) protein_coding	cytochrome C oxidase biogenesis Cmc1-like protein;(source:Araport11)	0
AT4G01230	114	31	123	1	0	0	40	0	0	89	0	13	0.008	-6.986	0.000727923	0.00621248	0.186	-2.425	0.218883	0.500175	23.6	4.561	0.0277226	0.153519	Reticulon family protein	Reticulon family protein. Mutants are resistant to agrobacterium infection.	RETICULON-LIKE B 7 (RTNLB7)
AT4G29170	1731	2823	1496	18	0	0	1	124	0	2017	6	42	0.008	-7.042	0.00067277	0.00583036	0.035	-4.825	0.0196114	0.111001	4.65	2.217	0.284648	0.628439	Mnd1 family protein	A homolog of yeast, mouse and human mnd1delta protein. Null mutants exhibit normal vegetative and flower development; however, during prophase I, chromosomes become fragmented resulting in random distribution of the fragments between polyads. Both male and female meiosis are defective and strong accumulation of AtRAD51 was observed in the inflorescence nuclei of mutant plants. Similarly to its ye…	(ATMND1)
AT4G24960	0	95	25	0	0	0	48	17	176	40	0	80	0.008	-7.04	0.000670769	0.00581959	1.868	0.902	0.633826	0.849213	245.896	7.942	0.000122975	0.00382971	HVA22 homologue D	Homologous to a eukaryote specific ABA- and stress-inducible gene first isolated from barley. Groups in one subfamily with ATHVA22E. Along with other members of the ATHVA22 family, it may be involved in regulation of autophagy during development. The mRNA is cell-to-cell mobile.	HVA22 HOMOLOGUE D (HVA22D)
AT1G23970	1	35	141	1	0	0	0	0	1	59	0	0	0.008	-6.903	0.000651207	0.00569138	0.01	-6.624	0.00115434	0.0145119	1.214	0.279	0.897886	0.978292	Protein of unknown function (DUF626)	hypothetical protein (DUF626);(source:Araport11)	0
AT1G68830	39	195	1	1	0	0	0	0	4	78	0	1	0.008	-7.056	0.000646275	0.0056885	0.028	-5.161	0.00949128	0.0661947	3.721	1.896	0.369337	0.7089	STT7 homolog STN7	STN7 protein kinase; required for state transitions, phosphorylation of the major antenna complex (LHCII) between PSII and PSI, and light adaptation. STN7 is involved in state transitions.	STT7 HOMOLOG STN7 (STN7)
AT5G43970	30	59	8	0	0	0	19	0	3	32	0	7	0.008	-6.936	0.000639276	0.00563493	0.261	-1.939	0.296058	0.586158	31.93	4.997	0.0142508	0.0973696	translocase of outer membrane 22-V	Subunit of the TOM complex, a translocase in the outer mitochondrial membrane that selectively allows proteins with a mitochondrial targeting sequence to enter the mitochondrion.	TRANSLOCASE OF OUTER MEMBRANE 22-V (TOM22-V)
AT3G12460	39	110	62	1	0	0	0	15	0	70	0	5	0.008	-6.9	0.00061874	0.00546952	0.094	-3.404	0.0734273	0.2674	11.28	3.496	0.0849186	0.318418	Polynucleotidyl transferase, ribonuclease H-like superfamily protein	Polynucleotidyl transferase, ribonuclease H-like superfamily protein;(source:Araport11)	0
AT2G37025	103	260	23	1	0	0	0	0	13	129	0	4	0.008	-6.889	0.000605804	0.00538599	0.052	-4.274	0.0286499	0.144326	6.125	2.615	0.196375	0.52012	TRF-like 8	TRF-like 8;(source:Araport11)	TRF-LIKE 8 (TRFL8)
AT2G20470	29	150	1	1	0	0	1	0	0	60	0	0	0.008	-6.939	0.000591591	0.00528243	0.01	-6.641	0.00108128	0.0138952	1.229	0.297	0.890995	0.975852	AGC (cAMP-dependent, cGMP-dependent and protein kinase C) kinase family protein	AGC (cAMP-dependent, cGMP-dependent and protein kinase C) kinase family protein;(source:Araport11)	0
AT1G06310	169	160	80	1	0	0	24	0	0	136	0	8	0.008	-6.922	0.000563132	0.00510553	0.081	-3.632	0.0622219	0.242007	9.778	3.289	0.102655	0.356535	acyl-CoA oxidase 6	Encodes a putative acyl-CoA oxidase. However, no transcripts have been detected for this gene and no altered phenotypes have been detected in plants mutant for this gene. This suggests that ACX6 does not significantly contribute to seedling beta-oxidation of fatty acids or indole-3-butyric acid in vivo.	ACYL-COA OXIDASE 6 (ACX6)
AT3G18840	87	4	92	1	0	0	0	0	0	61	0	0	0.008	-7.015	0.000540816	0.00495802	0.006	-7.483	0.000243877	0.00471286	0.723	-0.468	0.830188	0.961598	Tetratricopeptide repeat (TPR)-like superfamily protein	LOW protein: PPR containing-like protein;(source:Araport11)	0
AT1G25560	8	70	126	0	1	0	0	6	81	68	0	29	0.008	-6.888	0.000518764	0.00480576	0.464	-1.107	0.550801	0.798549	54.997	5.781	0.00359969	0.037698	AP2/B3 transcription factor family protein	Encodes a member of the RAV transcription factor family that contains AP2 and B3 binding domains. Involved in the regulation of flowering under long days. Loss of function results in early flowering. Overexpression causes late flowering and repression of expression of FT. Novel transcriptional regulator involved in ethylene signaling. Promoter bound by EIN3. EDF1 in turn, binds to promoter elemen…	TEMPRANILLO 1 (TEM1)
AT5G05050	45	13	100	1	0	0	0	0	0	53	0	0	0.008	-6.902	0.000504671	0.00471407	0.006	-7.354	0.000224516	0.00441236	0.731	-0.451	0.833573	0.961598	Cysteine proteinases superfamily protein	Cysteine proteinases superfamily protein;(source:Araport11)	0
AT1G16000	5	114	87	1	0	0	22	0	1	69	0	8	0.008	-6.894	0.000500854	0.00469974	0.139	-2.846	0.125195	0.367204	16.543	4.048	0.0419076	0.203632	Member of the Arabidopsis 7-kDa OEP family. Tail-anchored (TA) membrane protein which possesses a single C-terminal transmembrane domain targeting post-translationally to plastids. protein_coding OUTER ENVELOPE PROTEIN 9.1 (OEP9.1) OUTER ENVELOPE PROTEIN 9.1 (OEP9.1)	Member of the Arabidopsis 7-kDa OEP family. Tail-anchored (TA) membrane protein which possesses a single C-terminal transmembrane domain targeting post-translationally to plastids.	OUTER ENVELOPE PROTEIN 9.1 (OEP9.1)
AT5G07120	58	175	14	1	0	0	0	47	262	82	0	103	0.008	-6.903	0.000443438	0.00425797	1.222	0.289	0.876479	0.958608	146.238	7.192	0.000251265	0.00604364	sorting nexin 2B	Encodes sorting nexin SNX2b. SNX2b is peripherally associated with membranes. Involved in vesicular trafficking from endosomes to the vacuole.	SORTING NEXIN 2B (SNX2b)
AT5G17060	268	10	39	0	1	0	0	0	0	106	0	0	0.008	-7.048	0.000428121	0.00413661	0.004	-8.111	8.89609e-05	0.00230268	0.479	-1.062	0.622719	0.867987	ADP-ribosylation factor B1B	A member of ARF GTPase family. A thaliana has 21 members of this family, known to be essential for vesicle coating and uncoating and functions in GTP-binding. Gene encoding ADP-ribosylation factor and similar to ADP-ribosylation factor 1; ARF 1 (GP:385340) {Drosophila melanogaster), other ARFs and ARF-like proteins.	ADP-RIBOSYLATION FACTOR B1B (ARFB1B)
AT3G07935	273	43	21	1	0	0	0	0	0	112	0	0	0.008	-6.973	0.000410086	0.00399988	0.003	-8.201	6.5991e-05	0.00187097	0.427	-1.227	0.56571	0.841627	#N/A	None;(source:Araport11)	0
AT4G35040	93	155	281	1	1	0	0	46	0	176	1	15	0.008	-6.89	0.000403056	0.00394064	0.113	-3.14	0.0980956	0.316586	13.451	3.75	0.0547329	0.243226	Basic-leucine zipper (bZIP) transcription factor family protein	Basic-region leucine zipper (bZIP19) transcription factor involved in the adaptation to zinc deficiency. Binds ZDRE motifs.	(bZIP19)
AT3G56570	90	28	85	1	0	0	7	0	0	68	0	2	0.008	-6.995	0.000383802	0.00378533	0.051	-4.291	0.0203445	0.113498	6.516	2.704	0.176098	0.490666	SET domain-containing protein	SET domain-containing protein;(source:Araport11)	0
AT3G15020	99	16	115	1	0	0	0	34	1	77	0	12	0.008	-7.009	0.000376259	0.00371985	0.182	-2.461	0.182457	0.45498	23.396	4.548	0.0213968	0.128925	Lactate/malate dehydrogenase family protein	Lactate/malate dehydrogenase family protein;(source:Araport11)	MITOCHONDRIAL MALATE DEHYDROGENASE 2 (mMDH2)
AT1G03900	451	205	208	3	0	0	0	7	0	288	1	2	0.008	-6.932	0.00036237	0.00361143	0.015	-6.025	0.00183663	0.0204454	1.874	0.906	0.645458	0.879748	non-intrinsic ABC protein 4	member of NAP family, an heterogeneous subfamily of the ATP-binding Cassette (ABC) superfamily of membrane transporters. The NAPs proteins are characterized by having only one nucleotide-binding folds (NBFs) domain.	ATP-BINDING CASSETTE I18 (ABCI18)
AT1G11800	62	168	10	1	0	0	0	45	2	80	0	16	0.008	-7.037	0.000354359	0.00355163	0.232	-2.11	0.253286	0.539307	30.418	4.927	0.0125642	0.0892465	endonuclease/exonuclease/phosphatase family protein	endonuclease/exonuclease/phosphatase family protein;(source:Araport11)	0
AT3G19720	643	562	540	7	0	0	0	63	10	582	2	24	0.008	-6.926	0.000267634	0.00283413	0.059	-4.073	0.0307762	0.15168	7.227	2.853	0.133867	0.420697	P-loop containing nucleoside triphosphate hydrolases superfamily protein	Encodes a novel chloroplast division protein. Mutants of exhibit defects in chloroplast constriction, have enlarged, dumbbell-shaped chloroplasts. The ARC5 gene product shares similarity with the dynamin family of GTPases, which mediate endocytosis, mitochondrial division, and other organellar fission and fusion events in eukaryotes. Phylogenetic analysis showed that ARC5 is related to a group of…	ACCUMULATION AND REPLICATION OF CHLOROPLAST 5 (ARC5)
AT5G23120	340	359	267	4	0	0	0	20	1	322	1	7	0.008	-6.884	0.000254808	0.00273344	0.032	-4.956	0.00774191	0.0572883	3.803	1.927	0.308739	0.652919	photosystem II stability/assembly factor, chloroplast (HCF136)	encodes a stability and/or assembly factor of photosystem II The mRNA is cell-to-cell mobile.	HIGH CHLOROPHYLL FLUORESCENCE 136 (HCF136)
AT2G29580	114	122	223	1	0	0	475	0	295	153	0	257	0.008	-6.992	0.000237416	0.0025782	1.596	0.674	0.713843	0.888945	203.154	7.666	5.55866e-05	0.00223746	CCCH-type zinc fingerfamily protein with RNA-binding domain	Encodes MAC5B, homologous to MAC5A. MAC5A is a component of the MOS4-associated complex (MAC) that contributes to snc1- mediated autoimmunity. Homologues include AT1G07360 (MAC5A), AT2G29580 (MAC5B) and AT5G07060 (MAC5C).	MOS4-ASSOCIATED COMPLEX SUBUNIT 5B (MAC5B)
AT1G16300	315	136	154	2	0	0	0	37	1	202	1	13	0.008	-7.05	0.000236578	0.00257642	0.085	-3.559	0.0568592	0.227805	11.244	3.491	0.0695352	0.282874	glyceraldehyde-3-phosphate dehydrogenase of plastid 2	Encodes one of the chloroplast/plastid localized GAPDH isoforms (GAPCp1/At1g79530 and GAPCp2/At1g16300). gapcp double mutants display a drastic phenotype of arrested root development, dwarfism and sterility. GAPCps are important for the synthesis of serine in roots.	GLYCERALDEHYDE-3-PHOSPHATE DEHYDROGENASE OF PLASTID 2 (GAPCP-2)
AT1G24290	15	26	170	1	0	0	0	16	12	70	0	9	0.008	-7.035	0.000219216	0.00242531	0.159	-2.656	0.129968	0.37506	20.799	4.378	0.0219819	0.131647	AAA-type ATPase family protein	AAA-type ATPase family protein;(source:Araport11)	0
AT5G08510	126	6	211	1	0	0	0	1	0	114	0	0	0.008	-7.046	0.000211398	0.00235569	0.006	-7.41	0.000174791	0.00366066	0.777	-0.364	0.860197	0.963701	Pentatricopeptide repeat (PPR) superfamily protein	Pentatricopeptide repeat (PPR) superfamily protein;(source:Araport11)	0
AT5G19030	91	560	43	0	0	3	0	15	8	231	1	8	0.008	-6.899	0.000206564	0.00231015	0.047	-4.417	0.0154508	0.0936087	5.588	2.482	0.184326	0.502924	RNA-binding (RRM/RBD/RNP motifs) family protein	RNA-binding (RRM/RBD/RNP motifs) family protein;(source:Araport11)	0
AT3G17280	56	168	100	1	0	0	0	0	0	108	0	0	0.008	-7.026	0.000200574	0.00226838	0.003	-8.261	2.94904e-05	0.00105526	0.425	-1.236	0.550916	0.833655	F-box and associated interaction domains-containing protein	F-box and associated interaction domains-containing protein;(source:Araport11)	0
AT1G30520	104	52	66	1	0	0	0	19	77	74	0	32	0.008	-7.025	0.00020044	0.00226838	0.465	-1.105	0.526357	0.779528	60.542	5.92	0.00173998	0.0232271	acyl-activating enzyme 14	Encodes a chloroplast O-succinylbenzoyl-CoA ligase. Involved in phylloquinone biosynthesis. Knock mutant is seedling lethal.	ACYL-ACTIVATING ENZYME 14 (AAE14)
AT5G18200	251	83	153	2	0	0	0	0	0	162	1	0	0.008	-7.029	0.000194828	0.00221906	0.002	-8.725	1.34734e-05	0.000589634	0.309	-1.697	0.41206	0.744423	UTP:galactose-1-phosphate uridylyltransferases;ribose-5-phosphate adenylyltransferases	encodes an adenylyltransferase	0
AT2G40700	165	8	189	1	0	0	1	103	23	121	0	42	0.008	-6.944	0.000149494	0.00182194	0.387	-1.371	0.431583	0.711208	47.6	5.573	0.00235778	0.0286175	P-loop containing nucleoside triphosphate hydrolases superfamily protein	DEAD-box helicase family protein. Overexpression confers tolerance to salt stress.	RNA HELICASE 17 (RH17)
AT3G54650	609	663	870	1	7	0	0	160	363	714	3	174	0.008	-7	0.000134327	0.00168017	0.281	-1.831	0.313799	0.604889	35.974	5.169	0.00481943	0.0459788	RNI-like superfamily protein	RNI-like superfamily protein;(source:Araport11)	F BOX-LIKE17 (FBL17)
AT4G30580	83	192	49	1	0	1	0	132	34	108	1	55	0.008	-6.906	0.000129887	0.00163623	0.543	-0.882	0.605605	0.835034	65.115	6.025	0.000846271	0.0141852	Phospholipid/glycerol acyltransferase family protein	Encodes a plastidic lysophosphatidic acid acyltransferase (LPAAT). Is critical for chloroplasts phosphatidic acid biosynthesis. The null allele is embryo lethal.	(ATS2)
AT2G31240	79	35	87	1	0	0	95	3	575	67	0	224	0.008	-6.903	0.000128942	0.00162931	3.046	1.607	0.329748	0.620837	364.627	8.51	2.31056e-06	0.000262841	Tetratricopeptide repeat (TPR)-like superfamily protein	Tetratricopeptide repeat (TPR)-like superfamily protein;(source:Araport11)	0
AT3G51040	25	86	201	1	0	0	0	0	1	104	0	0	0.008	-7.019	0.000124353	0.00159062	0.006	-7.463	9.83945e-05	0.00248622	0.735	-0.444	0.825585	0.96153	RTE1-homolog	Encodes a protein of 231 amino acids with 51% identity to RTE1 over 209 amino acids. Interacts with RTE1 in planta and appears to function in same pathway to positively regulate ethylene signaling.	RTE1-HOMOLOG (RTH)
AT1G76060	50	65	48	1	0	0	0	4	5	54	0	3	0.008	-6.954	0.00011291	0.00147645	0.071	-3.821	0.0181418	0.105208	8.772	3.133	0.0869278	0.322701	LYR family of Fe/S cluster biogenesis protein	mutant has Embryo defect	EMBRYO DEFECTIVE 1793 (EMB1793)
AT5G15410	86	260	358	3	0	0	0	18	18	235	1	12	0.008	-7.043	0.000106363	0.00140598	0.068	-3.884	0.0284546	0.14357	8.932	3.159	0.0833857	0.31481	Cyclic nucleotide-regulated ion channel family protein	'defense, no death' gene (DND1) encodes a mutated cyclic nucleotide-gated cation channel; Same as CNGC2 (article ID 229): Cyclic nucleotide gated channel, activated by cAMP, conducts K+ and other monovalent cations but excludes Na+, does not contain the GYG amino acid sequence found in other channels with this conductivity profile. Conducts Ca2+ into cells which is linked to the generation of NO …	DEFENSE NO DEATH 1 (DND1)
AT3G46990	178	43	211	1	0	1	32	90	0	144	1	41	0.008	-6.883	0.000104724	0.00139009	0.316	-1.664	0.327909	0.61903	37.254	5.219	0.00329141	0.0356038	Protein of unknown function (DUF740)	DUF740 family protein, putative (DUF740);(source:Araport11)	OCTOPUS LIKE 3 (OPL3)
AT4G01880	279	240	10	2	0	0	1	56	25	176	1	27	0.008	-7.014	9.92489e-05	0.00133462	0.183	-2.447	0.159115	0.421924	23.696	4.567	0.0114007	0.0829743	methyltransferases	methyltransferase;(source:Araport11)	TRNA METHYLTRANSFERASE 13 (TRM13)
AT1G08210	56	287	154	2	0	0	339	40	3	166	1	127	0.008	-6.902	9.73215e-05	0.0013173	0.788	-0.344	0.84038	0.945959	94.269	6.559	0.000212849	0.00544028	Eukaryotic aspartyl protease family protein	Eukaryotic aspartyl protease family protein;(source:Araport11)	0
AT4G22340	462	331	190	3	0	2	0	8	0	328	2	3	0.008	-6.945	9.72065e-05	0.00131719	0.014	-6.185	0.000492442	0.00806871	1.693	0.76	0.674846	0.894654	cytidinediphosphate diacylglycerol synthase 2	cytidinediphosphate diacylglycerol synthase 2;(source:Araport11)	CYTIDINEDIPHOSPHATE DIACYLGLYCEROL SYNTHASE 2 (CDS2)
AT2G25530	130	76	237	2	0	0	0	0	1	148	1	0	0.008	-6.997	8.60297e-05	0.00119054	0.004	-7.91	3.19909e-05	0.00110408	0.531	-0.913	0.64391	0.878893	AFG1-like ATPase family protein	AFG1-like ATPase family protein;(source:Araport11)	0
AT5G51130	169	16	738	3	1	0	439	38	9	308	1	162	0.008	-6.905	7.87954e-05	0.00111541	0.557	-0.843	0.622578	0.84391	66.781	6.061	0.000529207	0.0103858	S-adenosyl-L-methionine-dependent methyltransferases superfamily protein	S-adenosyl-L-methionine-dependent methyltransferases superfamily protein;(source:Araport11)	0
AT2G35800	222	58	335	2	1	0	68	0	23	205	1	30	0.008	-6.959	7.49167e-05	0.00107155	0.176	-2.505	0.141233	0.393888	21.917	4.454	0.0113803	0.0828763	mitochondrial substrate carrier family protein	Encodes a predicted calcium-dependent S-adenosyl methionine carrier.	S-ADENOSYL METHIONINE TRANSPORTER-LIKE (SAMTL)
AT5G55140	118	164	45	1	0	0	4	12	134	109	0	50	0.008	-6.956	5.78025e-05	0.000886257	0.491	-1.028	0.526169	0.77943	60.906	5.929	0.000612815	0.011485	ribosomal protein L30 family protein	ribosomal protein L30 family protein;(source:Araport11)	0
AT1G49410	114	65	132	1	0	0	2	45	160	104	0	69	0.008	-6.899	5.66396e-05	0.000877133	0.687	-0.542	0.735263	0.897585	81.958	6.357	0.000207365	0.00541207	translocase of the outer mitochondrial membrane 6	translocase of the outer mitochondrial membrane 6;(source:Araport11)	TRANSLOCASE OF THE OUTER MITOCHONDRIAL MEMBRANE 6 (TOM6)
AT2G31870	169	114	323	3	0	0	208	6	340	202	1	185	0.008	-6.885	5.42254e-05	0.000843977	0.92	-0.12	0.941897	0.98364	108.733	6.765	7.29333e-05	0.00270931	Poly (ADP-ribose) glycohydrolase (PARG)	The gene encodes a poly(ADPribose) glycohydrolase (PARG1). Mutant analysis suggests that PARG1 plays a role in abiotic stress responses and DNA repair. Loss of function mutants accumulate poly(ADPribose) and have increased cell death when treated with bleomycin.	SANSKRIT FOR 'BRIGHT' (TEJ)
AT1G65430	920	1740	634	15	0	0	613	70	447	1098	5	377	0.008	-6.952	5.3729e-05	0.000838618	0.377	-1.406	0.411094	0.695072	46.725	5.546	0.00127486	0.018977	IBR domain-containing protein	IBR domain-containing protein;(source:Araport11)	ARIADNE 8 (ARI8)
AT3G63190	243	154	88	1	0	1	0	0	0	162	1	0	0.008	-6.922	4.67115e-05	0.000750665	0.002	-8.918	1.60058e-06	0.000113241	0.251	-1.996	0.299804	0.64349	ribosome recycling factor, chloroplast precursor	The gene encodes a chloroplast ribosome recycling factor homologue. Analysis of mutants revealed its role in the chloroplast development and eary stages of embryo development.	RIBOSOME RECYCLING FACTOR, CHLOROPLAST PRECURSOR (RRF)
AT2G32415	39	245	71	1	0	0	577	130	16	118	0	241	0.008	-7.003	4.46095e-05	0.000724421	1.927	0.946	0.557354	0.803721	247.135	7.949	3.54676e-06	0.000338487	Polynucleotidyl transferase, ribonuclease H fold protein with HRDC domain	Polynucleotidyl transferase, ribonuclease H fold protein with HRDC domain-containing protein;(source:Araport11)	RRP6-LIKE 3 (RRP6L3)
AT1G22260	10242	10176	4516	11	29	94	0	0	15	8311	45	5	0.008	-6.888	3.83821e-05	0.000648873	0.001	-9.658	1.03298e-08	3.13215e-06	0.147	-2.77	0.10088	0.353473	Myosin heavy chain-related protein	One of two nearly identical proteins (ZYP1b) identified by similarity to transverse filament (TF) proteins. These proteins are involved in chromosome synapsis during meiosis I and localize to the synaptonemal complex (SC). Single mutants have reduced fertility and double mutants (induced by RNAi) have severely reduced fertility.	(ZYP1a)
AT5G50890	55	119	153	1	0	0	5	26	134	109	0	55	0.008	-7.008	3.25802e-05	0.000575181	0.533	-0.907	0.563308	0.807761	68.671	6.102	0.000299538	0.00684312	alpha/beta-Hydrolases superfamily protein	alpha/beta-Hydrolases superfamily protein;(source:Araport11)	0
AT1G33390	169	199	128	2	0	0	6	232	33	165	1	90	0.008	-7.029	3.122e-05	0.000558345	0.573	-0.803	0.618035	0.841813	74.886	6.227	0.000225951	0.00567708	RNA helicase family protein	Over-expression of this gene results in stem fasciation. The predicted amino acid sequence reveals the presence of two domains (DEXH-box or DEAD-box helicase and DUF1065 domain) and fragments of two more domains (HrpA domain and HA2 domain).	FASCIATED STEM 4 (FAS4)
AT3G27120	1781	2874	1840	8	24	0	191	3	41	2165	11	78	0.008	-6.952	2.40195e-05	0.000460207	0.048	-4.384	0.00755473	0.0563411	5.931	2.568	0.11899	0.390993	P-loop containing nucleoside triphosphate hydrolases superfamily protein	Encodes a conserved AAA-ATPase that acts as a negative regulator of meiotic CO formation.	FIDGETIN-LIKE 1 (FIGL1)
AT1G74580	102	70	9	1	0	0	181	159	251	60	0	197	0.008	-7.023	2.09377e-05	0.000415993	3.047	1.608	0.259521	0.547098	396.385	8.631	1.6435e-07	4.13812e-05	Pentatricopeptide repeat (PPR) superfamily protein	Pentatricopeptide repeat (PPR) superfamily protein;(source:Araport11)	0
AT4G05190	559	80	120	2	0	1	20	1758	1648	253	1	1142	0.008	-6.988	2.08762e-05	0.00041544	4.032	2.011	0.206678	0.483623	511.945	9	4.20532e-08	1.99063e-05	kinesin 5	ATK5 encodes a kinesin protein involved in microtubule spindle morphogenesis. It acts as a minus-end directed motor as well as a plus-end tracking protein (+TIP). Localizes to mitotic spindle midzones and regions rich in growing plus-ends within phragmoplasts.	KINESIN 5 (ATK5)
AT3G05030	2109	1015	365	3	1	14	573	96	3	1163	6	224	0.008	-6.89	1.87453e-05	0.000383678	0.219	-2.189	0.171155	0.439269	26.009	4.701	0.00351114	0.0371321	sodium hydrogen exchanger 2	Encodes a vacuolar K+/H+ exchanger essential for active K+ uptake at the tonoplast and involved in regulating stomatal closure.	SODIUM HYDROGEN EXCHANGER 2 (NHX2)
AT3G45240	96	20	321	2	0	0	155	145	200	146	1	167	0.008	-6.932	1.85421e-05	0.000380698	1.134	0.181	0.905813	0.969698	138.412	7.113	1.10833e-05	0.000767014	geminivirus rep interacting kinase 1	Encodes a geminivirus Rep interacting kinase (GRIK; GRIK1/AT3G45240, GRIK2/AT5G60550). GRIKs are SnRK1 (SNF1-related kinases) activating kinases. Both GRIKs specifically bind to the SnRK1 catalytic subunit and phosphorylate the equivalent threonine residue in its activation loop in vitro. Involved in resistance to S. sclerotiorum, fungal sRNA target.	GEMINIVIRUS REP INTERACTING KINASE 1 (GRIK1)
ATCG00190	50	154	105	1	1	0	90	234	4	103	1	109	0.008	-7.048	1.67708e-05	0.000354847	1.06	0.085	0.95506	0.987609	140.307	7.132	1.31731e-05	0.000867021	#N/A	Chloroplast DNA-dependent RNA polymerase B subunit. The transcription of this gene is regulated by a nuclear encoded RNA polymerase. This gene has been transferred to mitochondrial genome during crucifer evolution.	RNA POLYMERASE SUBUNIT BETA (RPOB)
AT2G42790	127	168	31	1	0	0	178	61	20	109	0	86	0.008	-7.057	1.60005e-05	0.000342101	0.805	-0.313	0.835586	0.943768	107.178	6.744	3.73148e-05	0.00170495	citrate synthase 3	Encodes a peroxisomal citrate synthase that is expressed throughout seedling and shoot development.	CITRATE SYNTHASE 3 (CSY3)
AT1G29940	92	155	541	3	0	0	443	312	81	263	1	279	0.008	-7.036	1.48622e-05	0.000320536	1.057	0.08	0.959675	0.988211	138.674	7.116	1.18544e-05	0.00080307	nuclear RNA polymerase A2	Encodes a subunit of RNA polymerase 1 (aka RNA polymerase A).	NUCLEAR RNA POLYMERASE A2 (NRPA2)
AT2G21410	239	582	192	1	3	0	2	134	82	338	1	73	0.008	-6.993	1.34459e-05	0.000297254	0.241	-2.055	0.189636	0.462762	30.644	4.938	0.00213303	0.0266549	vacuolar proton ATPase A2	Vacuolar proton ATPase subunit VHA-a isoform 2. Localized in the tonoplast. Required for efficient nutrient storage but not for sodium accumulation.	VACUOLAR PROTON ATPASE A2 (VHA-A2)
AT4G17550	109	107	352	1	1	2	160	3	137	189	1	100	0.008	-6.891	6.27858e-06	0.000163451	0.55	-0.861	0.553442	0.800889	65.329	6.03	7.77696e-05	0.00283177	Major facilitator superfamily protein	Encodes a member of the phosphate starvation-induced glycerol-3-phosphate permease gene family: AT3G47420(G3Pp1), AT4G25220(G3Pp2), AT1G30560(G3Pp3), AT4G17550(G3Pp4) and AT2G13100(G3Pp5).	GLYCEROL-3-PHOSPHATE PERMEASE 4 (G3Pp4)
AT5G41120	219	239	56	2	0	1	36	89	10	171	1	45	0.008	-6.972	4.5126e-06	0.000126743	0.285	-1.813	0.206506	0.483429	35.715	5.158	0.000701932	0.0125819	Esterase/lipase/thioesterase family protein	Esterase/lipase/thioesterase family protein;(source:Araport11)	(ELT4)
AT5G64280	286	67	158	2	1	0	95	17	120	170	1	77	0.008	-6.974	3.43682e-06	0.000103084	0.477	-1.069	0.449797	0.725728	59.925	5.905	8.52582e-05	0.00302987	dicarboxylate transporter 2.2	dicarboxylate transporter 2.2;(source:Araport11)	DICARBOXYLATE TRANSPORTER 2.2 (DiT2.2)
AT5G25070	2082	1552	784	5	0	17	107	147	434	1473	7	229	0.008	-7.029	2.7617e-06	8.64027e-05	0.177	-2.501	0.0930638	0.306245	23.071	4.528	0.00253837	0.0301597	neurofilament light protein;(source:Araport11) protein_coding	neurofilament light protein;(source:Araport11)	0
AT3G09970	0	34	114	0	0	0	24	0	0	49	0	8	0.009	-6.797	0.00470394	0.0256943	0.216	-2.208	0.340331	0.630461	24.07	4.589	0.0567512	0.248187	Calcineurin-like metallo-phosphoesterase superfamily protein	Encodes a cytosolic tyrosine phosphatase.	RHIZOBIALE-LIKE PHOSPHATASE 2 (RLPH2)
AT5G65130	0	43	79	0	0	0	0	0	0	41	0	0	0.009	-6.845	0.00398294	0.0226512	0.011	-6.503	0.00623075	0.0491627	1	0	1	1	Integrase-type DNA-binding superfamily protein	encodes a member of the DREB subfamily A-6 of ERF/AP2 transcription factor family. The protein contains one AP2 domain. There are 8 members in this subfamily including RAP2.4.	(WIND4)
AT5G05990	0	68	58	0	0	0	0	12	95	42	0	36	0.009	-6.809	0.00271044	0.0169684	0.864	-0.212	0.921492	0.975878	96.847	6.598	0.0036605	0.0380988	Mitochondrial glycoprotein family protein	Mitochondrial glycoprotein family protein;(source:Araport11)	0
AT3G01290	0	12	221	1	0	0	0	0	0	78	0	0	0.009	-6.848	0.00270581	0.016948	0.006	-7.369	0.00139459	0.0166918	0.697	-0.521	0.827188	0.961598	SPFH/Band 7/PHB domain-containing membrane-associated protein family	SPFH/Band 7/PHB domain-containing membrane-associated protein family;(source:Araport11)	HYPERSENSITIVE INDUCED REACTION 2 (HIR2)
AT1G16030	1808	17	242	3	0	0	607	0	0	689	1	202	0.009	-6.851	0.00251214	0.0160638	0.355	-1.494	0.50836	0.770711	40.999	5.358	0.0181351	0.115395	heat shock protein 70B	heat shock protein 70B;(source:Araport11)	HEAT SHOCK PROTEIN 70B (Hsp70b)
AT3G27220	187	0	35	1	0	0	0	0	0	74	0	0	0.009	-6.851	0.00235183	0.015321	0.006	-7.366	0.00119778	0.0148143	0.7	-0.515	0.82736	0.961598	Galactose oxidase/kelch repeat superfamily protein	Galactose oxidase/kelch repeat superfamily protein;(source:Araport11)	0
AT3G08010	44	0	180	1	0	0	0	0	0	75	0	0	0.009	-6.87	0.00223214	0.0147198	0.006	-7.384	0.00113275	0.0143738	0.7	-0.515	0.827182	0.961598	RNA binding	Encodes a chloroplast-localized protein ATAB2. ATAB2 is involved in the biogenesis of Photosystem I and II. ATAB2 has A/U-rich RNA-binding activity and presumably functions as an activator of translation with targets at PS I and PS II.	(ATAB2)
AT1G28540	6	81	22	0	0	0	0	0	14	36	0	5	0.009	-6.831	0.00194976	0.0132829	0.17	-2.558	0.218366	0.49956	19.335	4.273	0.0537424	0.240177	Tail-anchored (TA) OEP membrane protein which possesses a single C-terminal transmembrane domain targeting post-translationally to plastids. protein_coding	Tail-anchored (TA) OEP membrane protein which possesses a single C-terminal transmembrane domain targeting post-translationally to plastids.	0
AT1G68862	53	3	28	0	0	0	0	0	0	28	0	0	0.009	-6.741	0.00188136	0.0128666	0.012	-6.377	0.00327697	0.0310628	1	0	1	1	transmembrane protein;(source:Araport11) protein_coding	transmembrane protein;(source:Araport11)	0
AT4G35655	30	3	53	0	0	0	0	0	0	29	0	0	0.009	-6.771	0.00177881	0.0123221	0.012	-6.407	0.00310832	0.0298977	1	0	1	1	RPM1-interacting protein 4 (RIN4) family protein	RPM1-interacting protein 4 (RIN4) family protein;(source:Araport11)	0
AT1G49380	222	10	104	1	0	0	207	0	0	112	0	69	0.009	-6.78	0.00177297	0.0123022	0.657	-0.605	0.774498	0.914786	72.264	6.175	0.00441761	0.0433776	cytochrome c biogenesis protein family	cytochrome c biogenesis protein family;(source:Araport11)	0
AT4G20350	54	49	4	0	0	0	0	0	10	36	0	3	0.009	-6.86	0.00170762	0.011963	0.129	-2.954	0.151723	0.410318	14.983	3.905	0.0761036	0.299305	oxidoreductases	oxidoreductase;(source:Araport11)	0
AT5G66450	35	55	3	0	0	0	0	0	0	31	0	0	0.009	-6.843	0.00166446	0.0117809	0.011	-6.48	0.00290672	0.028431	1	0	1	1	Phosphatidic acid phosphatase (PAP2) family protein	Encodes a phosphatidic acid phosphatase that can be detected in chloroplast membrane fractions. This gene (LPPepsilon2) and LPPepsilon1, appear to be less important for diacylglycerol formation in the plastids than LPPgamma.	LIPID PHOSPHATE PHOSPHATASE EPSILON 2 (LPPEPSILON2)
AT1G57540	45	7	31	0	0	0	0	0	0	28	0	0	0.009	-6.756	0.00156509	0.0112646	0.012	-6.39	0.00278403	0.0274629	1	0	1	1	40S ribosomal protein;(source:Araport11) protein_coding	40S ribosomal protein;(source:Araport11)	0
AT4G03960	165	125	62	1	0	0	344	0	0	117	0	115	0.009	-6.811	0.001535	0.0110933	0.983	-0.025	0.990611	0.999638	110.406	6.787	0.00159481	0.0220479	Phosphotyrosine protein phosphatases superfamily protein	Encodes an atypical dual-speci&#64257;city phosphatase involved in the negative regulation of defense response to a bacterial pathogen, P. syringae pv. tomato.	PLANT AND FUNGI ATYPICAL DUAL-SPECI&#64257;CITY PHOSPHATASE 4 (PFA-DSP4)
AT5G63690	22	13	45	0	0	0	0	0	0	27	0	0	0.009	-6.743	0.00143988	0.0105791	0.012	-6.375	0.00259239	0.0260363	1	0	1	1	Nucleic acid-binding, OB-fold-like protein	Nucleic acid-binding, OB-fold-like protein;(source:Araport11)	0
AT4G26990	797	854	604	7	0	0	0	0	108	752	2	36	0.009	-6.828	0.00137756	0.0102233	0.074	-3.755	0.077327	0.275899	8.416	3.073	0.150154	0.447847	polyadenylate-binding protein interacting protein;(source:Araport11) protein_coding	polyadenylate-binding protein interacting protein;(source:Araport11)	0
AT1G18690	440	200	470	3	0	0	0	101	0	370	1	34	0.009	-6.79	0.00132115	0.009889	0.126	-2.986	0.154369	0.415094	13.975	3.805	0.0721809	0.290273	Galactosyl transferase GMA12/MNN10 family protein	Galactosyl transferase GMA12/MNN10 family protein;(source:Araport11)	XYLOGLUCAN XYLOSYLTRANSFERASE 4 (XXT4)
AT2G26640	127	29	74	1	0	0	0	0	50	77	0	17	0.009	-6.753	0.00117963	0.00904332	0.261	-1.936	0.33062	0.621102	28.184	4.817	0.0208675	0.126524	3-ketoacyl-CoA synthase 11	Encodes KCS11, a member of the 3-ketoacyl-CoA synthase family involved in the biosynthesis of VLCFA (very long chain fatty acids).	3-KETOACYL-COA SYNTHASE 11 (KCS11)
AT3G25060	74	116	38	1	0	0	0	40	0	76	0	13	0.009	-6.787	0.00104472	0.00818687	0.216	-2.208	0.263365	0.551547	23.898	4.579	0.0272944	0.151787	Tetratricopeptide repeat (TPR)-like superfamily protein	Tetratricopeptide repeat (TPR)-like superfamily protein;(source:Araport11)	MITOCHONDRIAL RNA EDITING FACTOR 25 (MEF25)
AT3G57320	10	54	26	0	0	0	0	0	3	30	0	1	0.009	-6.843	0.00100409	0.00791864	0.053	-4.247	0.0316187	0.154871	6.046	2.596	0.224108	0.559426	threonine-tRNA ligase 2;(source:Araport11) protein_coding	threonine-tRNA ligase 2;(source:Araport11)	0
AT4G00690	14	61	34	0	0	0	0	143	287	36	0	143	0.009	-6.872	0.000949808	0.00758251	3.449	1.786	0.348314	0.639437	404.074	8.658	3.06183e-05	0.00151973	UB-like protease 1B	UB-like protease 1B;(source:Araport11)	UB-LIKE PROTEASE 1B (ULP1B)
AT3G12410	222	21	123	1	0	0	0	0	21	122	0	7	0.009	-6.746	0.00092441	0.00742291	0.082	-3.611	0.0683731	0.256173	8.785	3.135	0.125334	0.403922	Polynucleotidyl transferase, ribonuclease H-like superfamily protein	Polynucleotidyl transferase, ribonuclease H-like superfamily protein;(source:Araport11)	0
AT2G18280	13	43	21	0	0	0	0	0	2	26	0	1	0.009	-6.737	0.000882	0.00716147	0.033	-4.909	0.0127589	0.0815278	3.551	1.828	0.391388	0.726257	tubby like protein 2	Member of TLP family The mRNA is cell-to-cell mobile.	TUBBY LIKE PROTEIN 2 (TLP2)
AT5G54890	12	26	44	0	0	0	1	0	10	27	0	4	0.009	-6.746	0.000861662	0.00703601	0.166	-2.587	0.164009	0.428793	17.855	4.158	0.0416323	0.202831	RNA-binding CRS1 / YhbY (CRM) domain-containing protein	RNA-binding CRS1 / YhbY (CRM) domain-containing protein;(source:Araport11)	MITOCHONDRIAL CAF-LIKE SPLICING FACTOR 2 (MCSF2)
AT2G45790	410	91	10	2	0	0	0	7	0	170	1	2	0.009	-6.794	0.000761803	0.00640031	0.022	-5.483	0.00599158	0.0477191	2.48	1.31	0.521814	0.818877	phosphomannomutase	Encodes a cytoplasmic phosphomannomutase, involved in ascorbate biosynthesis	PHOSPHOMANNOMUTASE (PMM)
AT5G01260	90	79	8	0	1	0	0	7	0	59	0	2	0.009	-6.86	0.000733372	0.0062439	0.06	-4.061	0.0336619	0.161951	6.962	2.8	0.173674	0.487605	Carbohydrate-binding-like fold	Carbohydrate-binding-like fold;(source:Araport11)	0
AT1G13990	116	186	98	1	0	0	31	0	0	133	0	10	0.009	-6.846	0.000715137	0.0061245	0.105	-3.253	0.0978903	0.316244	12.063	3.592	0.0767001	0.300254	plant/protein;(source:Araport11) protein_coding	plant/protein;(source:Araport11)	0
AT2G22260	140	344	36	2	0	0	0	11	0	173	1	4	0.009	-6.814	0.000650559	0.00568975	0.034	-4.861	0.0133731	0.0843938	3.871	1.953	0.33265	0.676621	oxidoreductase, 2OG-Fe(II) oxygenase family protein	Encodes a homolog of the E. coli AlkB gene, whose protein product is a DNA repair enzyme important in reversing methylation damage.	HOMOLOG OF E. COLI ALKB (ALKBH2)
AT3G52870	7	77	1	0	0	0	358	128	21	28	0	169	0.009	-6.725	0.000649889	0.00568975	5.052	2.337	0.185627	0.458753	534.22	9.061	4.15378e-06	0.000375235	IQ calmodulin-binding motif family protein	IQ calmodulin-binding motif family protein;(source:Araport11)	0
AT4G27880	73	42	19	1	0	0	0	0	0	45	0	0	0.009	-6.732	0.000618076	0.00546952	0.007	-7.173	0.000276274	0.00521027	0.737	-0.441	0.836411	0.961598	Protein with RING/U-box and TRAF-like domains	Protein with RING/U-box and TRAF-like domain;(source:Araport11)	(SINAT4)
AT4G09300	195	10	85	1	0	0	0	0	0	97	0	0	0.009	-6.787	0.000583852	0.00523983	0.004	-8.014	9.57575e-05	0.00242923	0.427	-1.227	0.565776	0.841627	LisH and RanBPM domains containing protein	LisH and RanBPM domains containing protein;(source:Araport11)	0
AT5G52310	9	339	558	3	0	1	594	28	0	302	1	207	0.009	-6.747	0.00057335	0.00517393	0.717	-0.48	0.804054	0.929544	77.022	6.267	0.00137869	0.0200435	low-temperature-responsive protein 78 (LTI78) / desiccation-responsive protein 29A (RD29A)	cold regulated gene, the 5' region of cor78 has cis-acting regulatory elements that can impart cold-regulated gene expression The mRNA is cell-to-cell mobile.	LOW-TEMPERATURE-INDUCED 78 (LTI78)
AT4G33150	77	57	85	1	0	0	0	447	37	73	0	161	0.009	-6.749	0.00054519	0.00499441	2.034	1.024	0.578842	0.818652	218.822	7.774	6.76186e-05	0.00260651	lysine-ketoglutarate reductase/saccharopine dehydrogenase bifunctional enzyme	This is a splice variant of the LKR/SDH locus. It encodes a bifunctional polypeptide lysine-ketoglutarate reductase and saccharopine dehydrogenase involved in lysine degradation. There is another splice variant that encodes a mono saccharopine dehydrogenase protein. Gene expression is induced by abscisic acid, jasmonate, and under sucrose starvation.	LYSINE-KETOGLUTARATE REDUCTASE (LKR)
AT3G58180	38	52	6	0	0	0	40	2	346	32	0	129	0.009	-6.872	0.000522914	0.00483688	3.542	1.824	0.304717	0.594814	414.921	8.697	1.10014e-05	0.000765825	ARM repeat superfamily protein	ARM repeat superfamily protein;(source:Araport11)	0
AT5G19490	23	2	62	0	0	0	22	2	2	29	0	9	0.009	-6.858	0.000504629	0.00471407	0.328	-1.607	0.365839	0.65444	38.082	5.251	0.00793079	0.0642389	Histone superfamily protein	Histone superfamily protein;(source:Araport11)	0
AT4G05150	67	49	83	1	0	0	0	119	6	66	0	42	0.009	-6.775	0.000482031	0.00454728	0.657	-0.606	0.738602	0.898643	71.979	6.17	0.00148261	0.0210123	Octicosapeptide/Phox/Bem1p family protein	Octicosapeptide/Phox/Bem1p family protein;(source:Araport11)	0
AT1G69380	9	74	115	1	0	0	85	79	0	66	0	55	0.009	-6.758	0.000477122	0.00450786	0.847	-0.239	0.894701	0.964532	91.666	6.518	0.000751834	0.0132202	Protein of unknown function (DUF155)	Encodes a mitochondria-localized protein that is required for cell division in the root meristem.	RETARDED ROOT GROWTH (RRG)
AT5G11510	553	295	371	5	0	0	67	284	0	406	2	117	0.009	-6.772	0.000463013	0.00440825	0.33	-1.598	0.403613	0.688455	36.099	5.174	0.00748913	0.0617175	myb domain protein 3r-4	Arabidopsis thaliana putative c-myb-like transcription factor MYB3R-4. Functions in powdery mildew induced host endoreduplication at the site of infection.	MYB DOMAIN PROTEIN 3R-4 (MYB3R-4)
AT5G15520	27	12	44	0	0	0	10	455	34	28	0	166	0.009	-6.769	0.000408892	0.00399138	5.135	2.361	0.162568	0.427042	559.94	9.129	1.77884e-06	0.00022197	Ribosomal protein S19e family protein	Ribosomal protein S19e family protein;(source:Araport11)	0
AT4G39370	10	326	138	2	0	0	0	0	2	158	1	1	0.009	-6.872	0.000373418	0.00369768	0.01	-6.675	0.000594173	0.00918174	1.146	0.197	0.921816	0.987398	ubiquitin-specific protease 27	Encodes a ubiquitin-specific protease.	UBIQUITIN-SPECIFIC PROTEASE 27 (UBP27)
AT5G14660	109	159	25	1	0	0	0	0	0	98	0	0	0.009	-6.858	0.000362138	0.00361143	0.004	-8.09	5.59301e-05	0.00166418	0.426	-1.232	0.556824	0.837084	peptide deformylase 1B	Encodes a peptide deformylase PDF1B. The crystal structure has been determined at a resolution of 0.24 nm (Biochem J, 2008, vol 413:417-427).	PEPTIDE DEFORMYLASE 1B (PDF1B)
AT3G47530	13	74	60	1	0	0	2	0	0	49	0	1	0.009	-6.809	0.000347335	0.00349542	0.018	-5.785	0.00172023	0.0195499	2.034	1.024	0.61265	0.863519	Pentatricopeptide repeat (PPR) superfamily protein	Pentatricopeptide repeat (PPR) superfamily protein;(source:Araport11)	0
AT5G44780	172	66	84	1	0	0	0	43	3	107	0	15	0.009	-6.787	0.000308154	0.00317083	0.173	-2.533	0.159192	0.421924	19.082	4.254	0.0240754	0.139593	Member of MORF family consisting of of nine full-length proteins encoded in the nuclear genome. MORF proteins are required for all RNA editing events in plastids and for many, possibly also all, sites in mitochondria. Potential link between the RNA binding PPR protein and the protein contributing the enzymatic activity in RNA editing. protein_coding MULTIPLE ORGANELLAR RNA EDITING FACTOR 4 (MORF4…	Member of MORF family consisting of of nine full-length proteins encoded in the nuclear genome. MORF proteins are required for all RNA editing events in plastids and for many, possibly also all, sites in mitochondria. Potential link between the RNA binding PPR protein and the protein contributing the enzymatic activity in RNA editing.	MULTIPLE ORGANELLAR RNA EDITING FACTOR 4 (MORF4)
AT3G21470	137	203	19	0	2	0	2	0	0	120	1	1	0.009	-6.783	0.000305409	0.0031452	0.012	-6.362	0.000717248	0.010451	1.339	0.421	0.829852	0.961598	Pentatricopeptide repeat (PPR-like) superfamily protein	Pentatricopeptide repeat (PPR-like) superfamily protein;(source:Araport11)	0
AT2G29260	136	66	71	1	0	0	0	0	0	91	0	0	0.009	-6.815	0.000302923	0.00312742	0.004	-8.051	4.51905e-05	0.00143516	0.425	-1.236	0.550232	0.833305	NAD(P)-binding Rossmann-fold superfamily protein	NAD(P)-binding Rossmann-fold superfamily protein;(source:Araport11)	0
AT3G24100	327	46	5	1	1	0	0	0	2	126	1	1	0.009	-6.733	0.000298846	0.00310034	0.011	-6.468	0.000552148	0.0087759	1.202	0.265	0.891595	0.975852	Uncharacterised protein family SERF	Encodes a secreted peptide that enhances stress indued cell death.	(BIA)
AT1G67650	71	87	110	1	0	0	0	0	0	89	0	0	0.009	-6.797	0.000297352	0.00309056	0.004	-8.034	4.40803e-05	0.00141401	0.424	-1.237	0.548874	0.833305	SRP72 RNA-binding domain	SRP72 RNA-binding domain-containing protein;(source:Araport11)	0
AT5G12920	67	559	135	3	0	0	0	3	17	254	1	7	0.009	-6.82	0.000266196	0.00282616	0.039	-4.682	0.011073	0.0735986	4.402	2.138	0.255915	0.599593	Transducin/WD40 repeat-like superfamily protein	Transducin/WD40 repeat-like superfamily protein;(source:Araport11)	0
AT1G22540	343	169	96	3	0	0	0	35	5	203	1	13	0.009	-6.791	0.000266039	0.00282616	0.087	-3.519	0.0532857	0.21865	9.657	3.272	0.0799232	0.307081	Major facilitator superfamily protein	Major facilitator superfamily protein;(source:Araport11)	(NPF5.10)
AT5G04500	168	328	47	2	0	0	6	1	266	181	1	91	0.009	-6.862	0.000257665	0.00275452	0.539	-0.892	0.625155	0.844694	62.678	5.97	0.00147809	0.0210043	glycosyltransferase family protein 47	Encodes a member of the CAZy Glycosyltransferase Family 64 that is involved in glycosylinositolphosphorylceramide and sphingolipid glycosylation. In mutants, seed germination was less sensitive to salt stress than in wild-type plants. [The protein was expected to be Golgi-localized based on function as well as the Golgi localization of its homolog GMT1. However, GFP-fusion proteins localized both…	GLUCOSAMINE INOSITOLPHOSPHORYLCERAMIDE TRANSFERASE 1 (GINT1)
AT3G19900	381	122	83	2	1	0	15	0	149	195	1	55	0.009	-6.792	0.000184019	0.00213061	0.314	-1.67	0.344766	0.635429	34.825	5.122	0.00482168	0.0459788	hypothetical protein;(source:Araport11) protein_coding	hypothetical protein;(source:Araport11)	0
AT2G40400	272	105	153	3	0	0	0	0	1	177	1	0	0.009	-6.852	0.000122567	0.00157451	0.004	-8.105	2.35911e-05	0.000896814	0.42	-1.253	0.525291	0.821019	Protein of unknown function (DUF399 and DUF3411)	Encodes a chloroplast localized protein of unknown function that is involved in regulation of chloroplast development.	BRZ-INSENSITIVE-PALE GREEN 3 (BPG3)
AT4G29840	841	1013	1073	2	0	12	0	34	91	976	5	42	0.009	-6.823	0.000116859	0.00151695	0.058	-4.105	0.0198354	0.111671	6.582	2.718	0.125256	0.403779	Pyridoxal-5'-phosphate-dependent enzyme family protein	threonine synthase	METHIONINE OVER-ACCUMULATOR 2 (MTO2)
AT5G46080	43	31	179	1	0	1	0	0	2	84	1	1	0.009	-6.846	0.000109529	0.00144149	0.015	-6.08	0.000492481	0.00806871	1.701	0.766	0.68195	0.896889	Protein kinase superfamily protein	Protein kinase superfamily protein;(source:Araport11)	0
AT2G44190	247	146	331	3	0	0	104	572	5	241	1	227	0.009	-6.774	0.000105552	0.00139959	0.946	-0.081	0.96228	0.98864	103.488	6.693	0.000127309	0.00390303	Family of unknown function (DUF566)	Encodes a novel microtubule binding protein that preferentially associates with nuclear microtubules during mitosis and is essential during the mitotic and cytokinetic stages that generate the endosperm and embryo.	ENDOSPERM DEFECTIVE 1 (EDE1)
AT2G22600	207	87	177	2	0	1	0	4	0	157	1	1	0.009	-6.75	9.87969e-05	0.0013329	0.012	-6.331	0.000264119	0.00503526	1.336	0.418	0.816388	0.960273	RNA-binding KH domain-containing protein	RNA-binding KH domain-containing protein;(source:Araport11)	0
AT1G02670	442	389	380	3	0	3	110	0	109	404	2	73	0.009	-6.737	9.59492e-05	0.00130588	0.211	-2.248	0.18689	0.459528	22.462	4.489	0.00938733	0.0723711	P-loop containing nucleoside triphosphate hydrolases superfamily protein	P-loop containing nucleoside triphosphate hydrolases superfamily protein;(source:Araport11)	0
AT1G03360	546	278	5	3	0	1	590	15	439	276	1	348	0.009	-6.758	9.52255e-05	0.00130033	1.235	0.304	0.857741	0.951096	133.646	7.062	4.53162e-05	0.00195008	ribosomal RNA processing 4	Encodes a core subunit of the RNA exosome required for the processing of rRNA, several snoRNA and the degradation of aberrant transcripts.	RIBOSOMAL RNA PROCESSING 4 (RRP4)
AT5G48990	179	277	79	2	0	1	0	39	16	178	1	18	0.009	-6.832	7.36987e-05	0.00106027	0.126	-2.99	0.0726669	0.266	14.344	3.842	0.0262216	0.147977	Galactose oxidase/kelch repeat superfamily protein	encodes an F-box protein that interacts with SKP1 and likely to be involved in ubiquitin-mediated protein degradation.	0
AT1G56500	265	170	162	3	1	0	0	0	0	199	1	0	0.009	-6.835	6.96604e-05	0.00101278	0.002	-9.137	1.30148e-06	9.82169e-05	0.203	-2.302	0.235015	0.574265	haloacid dehalogenase-like hydrolase family protein	Encodes a thylakoid membrane protein with thioredoxin-like and beta-propeller domains located in the lumen and a haloacid-dehalogenase domain exposed to the chloroplast stroma. The protein's role may be to prevent formation of a slowly reversible form of antenna quenching, thereby maintaining the efficiency of light harvesting. The mRNA is cell-to-cell mobile.	SUPPRESSOR OF QUENCHING 1 (SOQ1)
AT3G44770	187	239	105	2	0	1	0	0	0	177	1	0	0.009	-6.736	6.86112e-05	0.00100224	0.002	-9.018	1.32725e-06	9.82708e-05	0.205	-2.283	0.234104	0.572804	Protein of unknown function (DUF626)	transmembrane protein, putative (DUF626);(source:Araport11)	0
AT5G07810	529	155	516	6	0	0	327	98	20	400	2	148	0.009	-6.777	6.37538e-05	0.000953554	0.404	-1.309	0.432886	0.71237	44.265	5.468	0.00125686	0.0188229	SNF2 domain-containing protein / helicase domain-containing protein / HNH endonuclease domain-containing protein	SNF2 domain-containing protein / helicase domain-containing protein / HNH endonuclease domain-containing protein;(source:Araport11)	0
AT1G14470	46	142	69	1	0	0	67	13	213	86	0	98	0.009	-6.722	4.61349e-05	0.000743331	1.131	0.177	0.907478	0.970257	119.338	6.899	2.8692e-05	0.00144485	Pentatricopeptide repeat (PPR) superfamily protein	Pentatricopeptide repeat (PPR) superfamily protein;(source:Araport11)	0
AT1G79200	93	342	167	1	0	2	5	32	277	201	1	105	0.009	-6.83	2.4367e-05	0.000463986	0.546	-0.872	0.575779	0.81655	62.157	5.958	0.000232598	0.00578389	Encodes a nuclear localized protein involved in auxin-dependent control of cell proliferation in pistil development. Loss of function mutations have increased cell proliferation in the stigma. protein_coding STIGMA/STYLE CELL-CYCLE INHIBITOR 1 (SCI1) STIGMA/STYLE CELL-CYCLE INHIBITOR 1 (SCI1); (ATSCI1)	Encodes a nuclear localized protein involved in auxin-dependent control of cell proliferation in pistil development. Loss of function mutations have increased cell proliferation in the stigma.	STIGMA/STYLE CELL-CYCLE INHIBITOR 1 (SCI1)
AT1G78680	850	1085	246	3	10	0	2	18	58	727	4	26	0.009	-6.739	2.43312e-05	0.000463986	0.046	-4.44	0.00507756	0.0428665	4.923	2.299	0.15095	0.448669	gamma-glutamyl hydrolase 2	The Arabidopsis protein AtGGH2 is a gamma-glutamyl hydrolase acting specifically on monoglutamates. The enzyme is involved in the tetrahydrofolate metabolism and located to the vacuole.	GAMMA-GLUTAMYL HYDROLASE 2 (GGH2)
AT5G22796	261	221	182	1	0	3	41	1	5	221	1	16	0.009	-6.83	2.32831e-05	0.000450991	0.087	-3.53	0.0240778	0.127923	9.845	3.299	0.0418337	0.203394	#N/A	hypothetical protein;(source:Araport11)	0
AT4G30220	49	62	162	1	0	0	284	64	76	91	0	141	0.009	-6.851	1.71982e-05	0.000359621	1.513	0.598	0.681431	0.872163	174.649	7.448	2.91588e-06	0.000294076	small nuclear ribonucleoprotein F	small nuclear ribonucleoprotein F;(source:Araport11)	SMALL NUCLEAR RIBONUCLEOPROTEIN F (RUXF)
AT3G05130	9333	5385	10280	2	36	132	2521	1045	1321	8333	57	1629	0.009	-6.725	1.30405e-06	4.83946e-05	0.215	-2.215	0.110479	0.341326	22.774	4.509	0.00117553	0.017835	paramyosin-like protein;(source:Araport11) protein_coding	paramyosin-like protein;(source:Araport11)	0
AT3G03110	2938	2564	2662	4	32	23	17	132	72	2721	20	74	0.009	-6.726	1.64072e-07	1.0323e-05	0.033	-4.942	0.000114276	0.00271513	3.443	1.784	0.16568	0.474162	exportin 1B	Encodes a member of the exportin family (XPO1B)which function as receptors for nuclear transport.Along with XPO1A involved in the development of male and female gametophytes.	EXPORTIN 1B (XPO1B)
AT3G16870	72	117	0	0	0	0	99	0	0	63	0	33	0.01	-6.63	0.00612676	0.0316268	0.586	-0.77	0.743712	0.901398	58.094	5.86	0.015424	0.103239	GATA transcription factor 17	Encodes a member of the GATA factor family of zinc finger transcription factors.	GATA TRANSCRIPTION FACTOR 17 (GATA17)
AT1G77122	16	83	0	0	0	0	0	0	0	33	0	0	0.01	-6.576	0.00592513	0.0308047	0.013	-6.234	0.0090784	0.0643369	1	0	1	1	Uncharacterised protein family UPF0090	Uncharacterized protein family UPF0090;(source:Araport11)	0
AT1G16370	0	100	12	0	0	0	0	0	0	37	0	0	0.01	-6.694	0.00534472	0.0282869	0.012	-6.355	0.00818822	0.0597918	1	0	1	1	organic cation/carnitine transporter 6	organic cation/carnitine transporter 6;(source:Araport11)	ORGANIC CATION/CARNITINE TRANSPORTER 6 (OCT6)
AT5G60290	0	20	87	0	0	0	0	0	0	36	0	0	0.01	-6.666	0.00530263	0.0281365	0.012	-6.325	0.008159	0.0596812	1	0	1	1	hypothetical protein;(source:Araport11) protein_coding	hypothetical protein;(source:Araport11)	0
AT1G09220	0	36	70	0	0	0	0	0	0	35	0	0	0.01	-6.673	0.00506821	0.0272199	0.012	-6.33	0.00783928	0.0577404	1	0	1	1	Pentatricopeptide repeat (PPR) superfamily protein	Pentatricopeptide repeat (PPR) superfamily protein;(source:Araport11)	0
AT5G28750	0	127	35	0	1	0	0	0	0	54	0	0	0.01	-6.605	0.00346029	0.0204604	0.008	-6.99	0.00207174	0.0221712	0.766	-0.385	0.870708	0.967102	Bacterial sec-independent translocation protein mttA/Hcf106	Bacterial sec-independent translocation protein mttA/Hcf106;(source:Araport11)	0
AT5G14650	14	0	185	1	0	0	0	0	0	66	0	0	0.01	-6.68	0.00330609	0.0197662	0.007	-7.193	0.00171929	0.0195499	0.701	-0.514	0.829063	0.961598	Pectin lyase-like superfamily protein	Pectin lyase-like superfamily protein;(source:Araport11)	0
AT1G56250	2	8	71	0	0	0	0	0	0	27	0	0	0.01	-6.594	0.00310983	0.0189503	0.013	-6.236	0.00517398	0.0432944	1	0	1	1	phloem protein 2-B14	Encodes an F-box protein that can functionally replace VirF, regulating levels of the VirE2 and VIP1 proteins via a VBF-containing SCF complex. It is thought to be involved in DNA integration and T-DNA degradation.	PHLOEM PROTEIN 2-B14 (PP2-B14)
AT5G09876	0	29	61	0	0	0	0	2	7	30	0	3	0.01	-6.608	0.00283432	0.0175836	0.135	-2.884	0.168952	0.435994	13.216	3.724	0.094853	0.339742	hypothetical protein;(source:Araport11) protein_coding	hypothetical protein;(source:Araport11)	0
AT3G59000	240	56	1	0	1	0	677	1	0	99	0	226	0.01	-6.6	0.00232556	0.0152221	2.045	1.032	0.62531	0.844694	198.36	7.632	0.000427649	0.00902104	F-box/RNI-like superfamily protein	F-box/RNI-like superfamily protein;(source:Araport11)	0
AT5G05525	17	72	1	0	0	0	0	4	0	30	0	1	0.01	-6.683	0.00228535	0.0150081	0.063	-3.979	0.0576677	0.229664	6.515	2.704	0.225479	0.561324	#N/A	None;(source:Araport11)	0
AT5G48412	73	17	195	1	0	0	0	215	0	95	0	72	0.01	-6.608	0.00225408	0.0148486	0.783	-0.353	0.866879	0.955493	76.412	6.256	0.00383312	0.0395822	other_RNA;(source:Araport11) other_rna	other_RNA;(source:Araport11)	0
AT1G29060	70	0	16	0	0	0	15	64	2	29	0	27	0.01	-6.589	0.00187307	0.0128169	0.942	-0.086	0.965123	0.98976	90.731	6.504	0.00213734	0.0266807	Target SNARE coiled-coil domain protein	Encodes a golgi localized QcSNARE involved in response to salt and osmotic stress. Overexpression confers increased resistance to NaCl, mannitol and LiCl. SFT12 may act by mediating vacuolar sequestration of NaCl and other ions.	(ATSFT12)
AT3G61200	3	62	14	0	0	0	0	0	2	26	0	1	0.01	-6.633	0.00182146	0.0125612	0.048	-4.394	0.0319476	0.155942	4.723	2.24	0.307103	0.651534	Thioesterase superfamily protein	Thioesterase superfamily protein;(source:Araport11)	0
AT1G31160	49	72	104	0	1	0	0	119	0	75	0	40	0.01	-6.672	0.00166833	0.0118015	0.572	-0.805	0.692847	0.878913	58.369	5.867	0.00571448	0.0515829	HISTIDINE TRIAD NUCLEOTIDE-BINDING 2	Encodes a member of the histidine triad nucleotide-binding family of proteins, but its activity has not been determined.	HISTIDINE TRIAD NUCLEOTIDE-BINDING 2 (HINT 2)
AT1G31840	163	25	12	1	0	0	0	24	0	67	0	8	0.01	-6.628	0.00157158	0.0112982	0.158	-2.665	0.183588	0.456106	15.597	3.963	0.0595574	0.256846	Tetratricopeptide repeat (TPR)-like superfamily protein	Tetratricopeptide repeat (TPR)-like superfamily protein;(source:Araport11)	0
AT2G32235	169	194	256	2	0	0	0	0	110	206	1	37	0.01	-6.677	0.0014546	0.0106675	0.224	-2.161	0.295508	0.585909	22.879	4.516	0.0314245	0.16725	hypothetical protein;(source:Araport11) protein_coding	hypothetical protein;(source:Araport11)	0
AT1G71460	50	153	8	1	0	0	25	0	0	70	0	8	0.01	-6.699	0.00135594	0.0100833	0.155	-2.686	0.178696	0.449475	16.148	4.013	0.0557334	0.245551	Pentatricopeptide repeat (PPR-like) superfamily protein	Pentatricopeptide repeat (PPR-like) superfamily protein;(source:Araport11)	0
AT3G15090	142	240	317	2	0	1	0	251	0	233	1	84	0.01	-6.593	0.00125771	0.0094889	0.408	-1.295	0.520848	0.776436	39.35	5.298	0.00955509	0.0732825	GroES-like zinc-binding alcohol dehydrogenase family protein	GroES-like zinc-binding alcohol dehydrogenase family protein;(source:Araport11)	0
AT2G23430	145	33	0	1	0	0	3	0	1	59	0	1	0.01	-6.703	0.00123868	0.00938392	0.037	-4.767	0.0168158	0.0989597	3.824	1.935	0.360701	0.702232	Cyclin-dependent kinase inhibitor family protein	Encodes a cyclin-dependent kinase inhibitor protein that functions as a negative regulator of cell division and promoter of endoreduplication. A member of seven KRP genes found in Arabidopsis thaliana. Differential expression patterns for distinct KRPs were revealed by in situ hybridization. Both SKP2b and RKP appear to be involved in the degradation of KRP1.	(ICK1)
AT5G58530	29	249	167	1	0	0	1160	15	0	148	0	392	0.01	-6.608	0.00119222	0.00911724	2.356	1.236	0.535919	0.787552	229.814	7.844	0.0001191	0.00376853	Glutaredoxin family protein	Glutaredoxin family protein;(source:Araport11)	0
AT5G38110	44	82	72	1	0	0	0	31	0	66	0	10	0.01	-6.686	0.00113202	0.00876537	0.192	-2.378	0.222679	0.505004	19.8	4.307	0.0364581	0.184064	anti- silencing function 1b	This gene is predicted to encode a silencing group A protein. Plant lines expressing RNAi constructs directed against SGA1 have reduced levels of agrobacterium-mediated root transformation. Its expression is regulated during cell cycle progression through E2F transcription factors Functions redundantly with AT1G66740 during gametogenesis	ANTI- SILENCING FUNCTION 1B (ASF1B)
AT3G60370	159	17	122	1	0	0	0	9	0	99	0	3	0.01	-6.62	0.00088335	0.00716456	0.047	-4.41	0.0227237	0.122621	4.627	2.21	0.272033	0.616843	FKBP-like peptidyl-prolyl cis-trans isomerase family protein	Encodes an immunophilin, FKBP20-2, that belongs to the FK-506 binding protein (FKBP) subfamily functioning as peptidyl-prolyl isomerases (PPIases) in protein folding. FKBP20-2 has a unique pair of cysteines at the C terminus and was found to be reduced by thioredoxin (Trx) (itself reduced by NADPH by means of NADP-Trx reductase). The FKBP20-2 protein, which contains only two of the five amino aci…	0
AT5G60860	18	38	63	1	0	0	0	0	0	40	0	0	0.01	-6.577	0.000848578	0.00695406	0.008	-7.013	0.000386947	0.00673155	0.739	-0.436	0.838468	0.961598	RAB GTPase homolog A1F	RAB GTPase homolog A1F;(source:Araport11)	RAB GTPASE HOMOLOG A1F (RABA1f)
AT1G51405	8	149	246	2	0	0	0	0	0	134	1	0	0.01	-6.668	0.000813634	0.00674825	0.003	-8.345	6.84371e-05	0.00190294	0.313	-1.677	0.435514	0.759935	myosin-related	myosin-like protein;(source:Araport11)	0
AT1G28395	32	140	5	1	0	0	66	0	11	59	0	26	0.01	-6.628	0.000767629	0.00643143	0.471	-1.087	0.556244	0.803149	46.566	5.541	0.00494477	0.046701	hypothetical protein;(source:Araport11) protein_coding	hypothetical protein;(source:Araport11)	0
AT3G46616	683	794	160	0	7	0	0	168	16	546	2	61	0.01	-6.622	0.000761842	0.00640031	0.146	-2.776	0.155423	0.416745	14.373	3.845	0.0507257	0.23026	hypothetical protein;(source:Araport11) protein_coding	hypothetical protein;(source:Araport11)	0
AT5G37470	209	39	16	1	0	0	0	0	0	88	0	0	0.01	-6.663	0.000745251	0.00630809	0.004	-7.89	0.000124121	0.00288445	0.427	-1.227	0.566147	0.841627	Family of unknown function (DUF577)	hypothetical protein (DUF577);(source:Araport11)	0
AT4G01037	44	25	16	0	0	0	703	38	4	28	0	248	0.01	-6.693	0.00068869	0.00593163	7.27	2.862	0.10489	0.330842	752.08	9.555	1.20302e-06	0.000165542	Ubiquitin carboxyl-terminal hydrolase family protein	Ubiquitin carboxyl-terminal hydrolase family protein;(source:Araport11)	WHAT'S THIS FACTOR? (WTF1)
AT2G30270	46	28	47	0	1	0	0	0	0	40	0	0	0.01	-6.643	0.000674488	0.00584115	0.008	-7.054	0.000310399	0.00571233	0.752	-0.411	0.846374	0.961598	Protein of unknown function (DUF567)	LURP-one-like protein (DUF567);(source:Araport11)	0
AT5G16150	421	230	120	3	0	0	185	22	0	257	1	69	0.01	-6.637	0.000586684	0.00525872	0.311	-1.685	0.375372	0.665225	30.935	4.951	0.0103593	0.0773939	plastidic GLC translocator	Encodes a putative plastidic glucose transporter.	PLASTIDIC GLC TRANSLOCATOR (PGLCT)
AT3G60880	121	9	53	1	0	0	720	28	2	61	0	250	0.01	-6.578	0.000566575	0.00512948	3.595	1.846	0.302542	0.593126	343.365	8.424	9.93498e-06	0.000704016	dihydrodipicolinate synthase 1	Encodes a dihydropicolinate synthase involved in lysine biosynthesis. The enzyme is allosterically inhibited by lysine. It is predicted to localize to the cholorplast.	DIHYDRODIPICOLINATE SYNTHASE 1 (DHDPS1)
AT1G58050	364	314	301	6	0	0	0	0	0	326	2	0	0.01	-6.636	0.000549758	0.00502508	0.001	-9.464	4.81185e-06	0.000283699	0.141	-2.828	0.176662	0.491143	RNA helicase family protein	RNA helicase family protein;(source:Araport11)	0
AT1G17340	133	335	167	3	0	0	0	13	162	212	1	58	0.01	-6.676	0.000523326	0.00483688	0.317	-1.659	0.379516	0.668206	32.373	5.017	0.0091803	0.0712391	Phosphoinositide phosphatase family protein	Phosphoinositide phosphatase family protein;(source:Araport11)	SUPPRESSOR OF ACTIN 5 (SAC5)
AT2G47420	110	24	148	0	0	1	200	0	118	94	0	106	0.01	-6.611	0.000503783	0.00471407	1.119	0.162	0.929126	0.978938	109.365	6.773	0.000364075	0.00805321	Ribosomal RNA adenine dimethylase family protein	Encodes a putative rRNA dimethyltransferase.	ADENOSINE DIMETHYL TRANSFERASE 1A (DIM1A)
AT5G42700	11	96	67	1	0	0	45	63	0	58	0	36	0.01	-6.672	0.000501863	0.00470563	0.648	-0.626	0.725128	0.893683	66.081	6.046	0.00161785	0.0221796	AP2/B3-like transcriptional factor family protein	AP2/B3-like transcriptional factor family protein;(source:Araport11)	0
AT5G28220	38	33	91	1	0	0	2	0	27	54	0	10	0.01	-6.69	0.000474421	0.00448839	0.207	-2.275	0.197358	0.472854	21.326	4.415	0.0215841	0.129811	Protein prenylyltransferase superfamily protein	Protein prenylyltransferase superfamily protein;(source:Araport11)	0
AT1G17665	84	89	197	2	0	0	0	0	0	123	1	0	0.01	-6.674	0.00041164	0.00400685	0.003	-8.372	2.99965e-05	0.00105526	0.308	-1.698	0.411971	0.744423	#N/A	#N/A	#N/A
AT3G48900	121	133	3	1	0	1	3	28	0	86	1	10	0.01	-6.615	0.000411773	0.00400685	0.149	-2.75	0.123047	0.363376	14.57	3.865	0.0397914	0.196123	single-stranded DNA endonuclease family protein	Encodes one of two GEN1 homologs in Arabidopsis. It is a member of the class IV Rad2/XPG family of nucleases that processes Holliday junctions in a manner analogous to the HJ resolvases of phages, archaea, and bacteria.	(SEND1)
AT1G71730	47	131	206	1	1	0	0	95	2	128	1	32	0.01	-6.638	0.000370442	0.00367409	0.289	-1.793	0.319711	0.610514	28.757	4.846	0.00942443	0.0725154	hypothetical protein;(source:Araport11) protein_coding	hypothetical protein;(source:Araport11)	0
AT3G15360	95	73	83	1	0	0	0	0	0	84	0	0	0.01	-6.712	0.000354229	0.00355163	0.004	-7.949	5.292e-05	0.00159323	0.424	-1.237	0.548844	0.833305	thioredoxin M-type 4	encodes a prokaryotic thioredoxin The mRNA is cell-to-cell mobile.	THIOREDOXIN M-TYPE 4 (TRX-M4)
AT4G27600	61	83	107	1	0	0	0	17	26	84	0	14	0.01	-6.574	0.00028506	0.00298147	0.199	-2.329	0.174539	0.444585	18.956	4.245	0.0194972	0.120991	pfkB-like carbohydrate kinase family protein	Encodes a phosphofructokinase B-type carbohydrate kinase family protein, NARA5. Regulates photosynthetic gene expression.	GENES NECESSARY FOR THE ACHIEVEMENT OF RUBISCO ACCUMULATION 5 (NARA5)
AT2G26210	53	131	43	1	0	0	0	0	1	76	0	0	0.01	-6.638	0.000231285	0.0025294	0.007	-7.081	0.000183904	0.00379581	0.735	-0.443	0.824466	0.960961	Ankyrin repeat family protein	Ankyrin repeat family protein;(source:Araport11)	0
AT1G67220	68	307	52	2	0	1	0	0	0	142	1	0	0.01	-6.637	0.000193458	0.00220753	0.002	-8.658	7.08164e-06	0.000378927	0.247	-2.02	0.309098	0.653175	histone acetyltransferase of the CBP family 2	histone acetyltransferase of the CBP family 2;(source:Araport11)	HISTONE ACETYLTRANSFERASE OF THE CBP FAMILY 2 (HAC2)
AT2G41945	23	68	323	2	0	0	6	182	20	138	1	69	0.01	-6.696	0.000161005	0.00192055	0.532	-0.911	0.593495	0.827089	55.116	5.784	0.00111825	0.0171543	Encodes a novel protein found only in plants. RED1 has two isoforms RED1.1 and RED1.2. It is localized to the nucleus. Loss of function mutants are embryo lethal but can be rescued before desiccation by embryo culture. protein_coding RETARDED EMBRYO DEVELOPMENT 1 (RED1) RETARDED EMBRYO DEVELOPMENT 1 (RED1)	Encodes a novel protein found only in plants. RED1 has two isoforms RED1.1 and RED1.2. It is localized to the nucleus. Loss of function mutants are embryo lethal but can be rescued before desiccation by embryo culture.	RETARDED EMBRYO DEVELOPMENT 1 (RED1)
AT3G51430	111	35	111	1	0	0	6	7	0	86	0	4	0.01	-6.707	0.000160047	0.00191952	0.066	-3.93	0.0194924	0.110474	6.853	2.777	0.122411	0.398078	Calcium-dependent phosphotriesterase superfamily protein	Although this enzyme is predicted to encode a strictosidine synthase (SS), it lacks a conserved catalytic glutamate residue found in active SS enzymes and it is not expected to have SS activity.	YELLOW-LEAF-SPECIFIC GENE 2 (YLS2)
AT2G36680	87	3	450	3	0	0	79	20	79	180	1	59	0.01	-6.694	0.000160552	0.00191952	0.363	-1.463	0.395632	0.682306	37.551	5.231	0.00320291	0.0350956	Modifier of rudimentary (Mod(r)) protein	Modifier of rudimentary (Mod(r)) protein;(source:Araport11)	0
AT5G24460	176	131	410	0	4	0	89	422	8	239	1	173	0.01	-6.613	0.000124613	0.00159062	0.743	-0.429	0.79902	0.927661	72.68	6.183	0.000333411	0.0074727	RING-H2 zinc finger protein;(source:Araport11) protein_coding	RING-H2 zinc finger protein;(source:Araport11)	0
AT2G44310	138	92	221	2	1	0	52	0	34	150	1	29	0.01	-6.605	0.000124721	0.00159062	0.218	-2.195	0.186498	0.459362	21.252	4.409	0.0105531	0.0781996	Calcium-binding EF-hand family protein	Calcium-binding EF-hand family protein;(source:Araport11)	0
AT1G10930	1127	423	547	3	1	8	0	195	654	699	4	283	0.01	-6.658	0.000119545	0.00154695	0.439	-1.187	0.489546	0.75765	44.356	5.471	0.0015722	0.0218625	DNA helicase (RECQl4A)	DNA helicase involved in the maintenance of genome stability by modulation of the DNA damage response and suppression of homologous recombination.	(RECQ4A)
AT4G01220	48	185	217	3	0	0	2	30	4	150	1	12	0.01	-6.6	0.000110831	0.00145243	0.097	-3.363	0.0416656	0.186973	9.427	3.237	0.059197	0.255632	Nucleotide-diphospho-sugar transferase family protein	Encodes MGP4 (MALE GAMETOPHYTE DEFECTIVE 4), a rhamnogalacturonan II xylosyltransferase important for growth of pollen tubes and roots.	MALE GAMETOPHYTE DEFECTIVE 4 (MGP4)
AT1G55915	109	71	22	1	0	1	0	1	0	67	1	0	0.01	-6.648	0.000104314	0.0013865	0.008	-7.006	0.000105718	0.00257917	0.78	-0.358	0.853179	0.961598	zinc ion binding	DNA-protein crosslink repair protease. WSS1A is involved in DNA-protein crosslink (DPC) repair and acts in independent pathways of the nuclease MUS81 and the phosphodiesterase TDP1. WSS1A is involved in the repair of replicative DNA damage (determination of dead cells in the root meristem using propidium Iodide staining). CRISPR wss1A mutants are camptothecin (CPT) and cis-platin hypersensitive a…	WSS1/SPRTN TYPE REPAIR PROTEASE A (WSS1A)
AT5G34930	302	123	264	1	0	3	1	93	389	230	1	161	0.01	-6.707	8.55638e-05	0.00118675	0.723	-0.468	0.778443	0.91675	75.499	6.238	0.000258231	0.00613035	arogenate dehydrogenase	#N/A	#N/A
AT1G20910	358	148	47	3	0	0	2	28	15	184	1	15	0.01	-6.602	8.48686e-05	0.00117976	0.101	-3.312	0.0424749	0.189401	9.781	3.29	0.0510741	0.231359	ARID/BRIGHT DNA-binding domain-containing protein	ARID/BRIGHT DNA-binding domain-containing protein;(source:Araport11)	AT RICH INTERACTION DOMAIN 3 (ARID3)
AT3G14740	186	145	264	2	2	0	0	5	24	198	1	10	0.01	-6.591	8.10984e-05	0.00114408	0.063	-3.999	0.0143082	0.0887051	6.03	2.592	0.123508	0.400109	RING/FYVE/PHD zinc finger superfamily protein	RING/FYVE/PHD zinc finger superfamily protein;(source:Araport11)	0
AT4G25540	163	126	380	4	0	0	273	157	22	223	1	151	0.01	-6.584	6.43977e-05	0.000958828	0.696	-0.522	0.745013	0.902048	66.837	6.063	0.000233927	0.00579142	homolog of DNA mismatch repair protein MSH3	encodes a DNA mismatch repair homolog of human MutS gene, MSH6. There are four MutS genes in Arabidopsis, MSH2, MSH3, MSH6, and MSH7, which all act as heterodimers and bind to 51-mer duplexes. MSH2*MSH3 heterodimers bound 'insertion-deletion' DNA with three nucleotides (+AAG) or one nucleotide (+T) looped out much better than they bound DNA with a base/base mispair (T/G).	HOMOLOG OF DNA MISMATCH REPAIR PROTEIN MSH3 (MSH3)
AT2G46340	148	388	402	3	0	2	3	0	17	313	2	7	0.01	-6.664	5.90679e-05	0.000898967	0.03	-5.048	0.00207783	0.0221813	3.064	1.615	0.334542	0.677674	SPA (suppressor of phyA-105) protein family	Encodes a member of the SPA (suppressor of phyA-105) protein family (SPA1-SPA4). SPA proteins contain an N-terminal serine/threonine kinase-like motif followed by a coiled-coil structure and a C-terminal WD-repeat domain. SPA1 is a PHYA signaling intermediate, putative regulator of PHYA signaling pathway. Light responsive repressor of photomorphogenesis. Involved in regulating circadian rhythms a…	SUPPRESSOR OF PHYA-105 1 (SPA1)
AT4G20740	377	330	135	3	0	2	0	15	9	281	2	8	0.01	-6.669	5.00777e-05	0.000792395	0.039	-4.695	0.00372378	0.0340433	3.928	1.974	0.233722	0.572288	Pentatricopeptide repeat (PPR-like) superfamily protein	Pentatricopeptide repeat (PPR-like) superfamily protein;(source:Araport11)	EMBRYO DEFECTIVE 3131 (EMB3131)
AT5G04895	16	35	89	1	0	0	102	329	127	47	0	186	0.01	-6.699	4.76275e-05	0.000763399	3.688	1.883	0.183464	0.455974	383.19	8.582	1.79271e-07	4.32959e-05	DEA(D/H)-box RNA helicase family protein	DEA(D/H)-box RNA helicase family protein;(source:Araport11)	ABA OVERLY SENSITIVE 6 (ABO6)
AT1G13820	88	148	186	2	1	0	40	2	5	141	1	16	0.01	-6.682	2.53776e-05	0.000476621	0.128	-2.964	0.0500146	0.209312	13.16	3.718	0.019644	0.12171	alpha/beta-Hydrolases superfamily protein	alpha/beta-Hydrolases superfamily protein;(source:Araport11)	0
AT5G66840	530	767	107	1	2	6	1339	87	63	468	3	496	0.01	-6.692	7.76994e-06	0.000193982	1.056	0.078	0.957556	0.988132	109.182	6.771	6.06394e-06	0.000512577	SAP domain-containing protein	SAP domain-containing protein;(source:Araport11)	0
AT2G35190	380	135	305	2	0	4	124	121	77	273	2	107	0.01	-6.576	2.22019e-06	7.27776e-05	0.415	-1.27	0.344956	0.635655	39.557	5.306	0.000135401	0.0040361	novel plant snare 11	plant-specific SNARE located in cell plate of dividing cells. cofractionates with the cytokinesis-specific syntaxin, KNOLLE, which is required for the formation of the cell plate.	NOVEL PLANT SNARE 11 (NPSN11)
AT1G34300	226	435	221	1	5	0	231	90	173	294	2	165	0.01	-6.7	1.94066e-06	6.51702e-05	0.578	-0.79	0.561888	0.806913	60.103	5.909	2.70105e-05	0.00138373	lectin protein kinase family protein	lectin protein kinase family protein;(source:Araport11)	0
AT3G54000	2237	1844	923	3	26	9	481	1265	730	1668	13	825	0.01	-6.65	1.35295e-07	9.1365e-06	0.512	-0.967	0.440222	0.718065	51.385	5.683	6.6437e-06	0.000545983	TIP41-like protein;(source:Araport11) protein_coding	TIP41-like protein;(source:Araport11)	0
AT3G05205	7	90	0	0	0	0	0	0	0	32	0	0	0.011	-6.514	0.00685491	0.0344916	0.014	-6.175	0.0103727	0.0704036	1	0	1	1	#N/A	None;(source:Araport11)	0
AT2G24240	9	0	88	0	0	0	0	0	0	32	0	0	0.011	-6.52	0.00674956	0.0341149	0.014	-6.18	0.0102281	0.0697667	1	0	1	1	BTB/POZ domain with WD40/YVTN repeat-like protein	BTB/POZ domain with WD40/YVTN repeat-like protein;(source:Araport11)	0
AT5G22680	44	0	60	0	0	0	0	0	16	35	0	5	0.011	-6.454	0.0067204	0.0340291	0.206	-2.28	0.319568	0.610446	18.058	4.175	0.0804052	0.308133	F-box protein;(source:Araport11) protein_coding	F-box protein;(source:Araport11)	0
AT5G18660	61	157	0	0	1	0	0	21	0	73	0	7	0.011	-6.526	0.00386632	0.0220889	0.135	-2.894	0.187495	0.460157	12.402	3.633	0.108844	0.370805	NAD(P)-binding Rossmann-fold superfamily protein	Encodes a protein with 3,8-divinyl protochlorophyllide a 8-vinyl reductase activity. Mutants accumulate divinyl chlorophyll rather than monovinyl chlorophyll.	PALE-GREEN AND CHLOROPHYLL B REDUCED 2 (PCB2)
AT1G64065	68	1	9	0	0	0	0	0	0	26	0	0	0.011	-6.52	0.00375839	0.0216629	0.014	-6.163	0.00615628	0.048726	1	0	1	1	Late embryogenesis abundant (LEA) hydroxyproline-rich glycoprotein family	Late embryogenesis abundant (LEA) hydroxyproline-rich glycoprotein family;(source:Araport11)	0
AT5G46380	164	0	22	1	0	0	0	5	0	62	0	2	0.011	-6.478	0.00345866	0.0204604	0.044	-4.52	0.036287	0.170396	3.886	1.958	0.38292	0.719397	Kinase-related protein of unknown function (DUF1296)	Serine/Threonine-kinase, putative (DUF1296);(source:Araport11)	0
AT4G30940	263	154	6	1	0	0	137	0	0	141	0	46	0.011	-6.467	0.00284232	0.0176153	0.38	-1.398	0.511911	0.77226	33.579	5.069	0.0193588	0.120633	BTB/POZ domain with WD40/YVTN repeat-like protein	BTB/POZ domain with WD40/YVTN repeat-like protein;(source:Araport11)	0
AT1G69370	11	46	10	0	0	0	0	0	0	22	0	0	0.011	-6.472	0.00264821	0.0166717	0.015	-6.106	0.00456665	0.039643	1	0	1	1	chorismate mutase 3	Encodes chorismate mutase 3 (CM3).	CHORISMATE MUTASE 3 (CM3)
AT3G63090	56	0	98	1	0	0	0	0	1	51	0	0	0.011	-6.562	0.00211478	0.0141191	0.013	-6.313	0.0033097	0.0311293	1.188	0.249	0.912387	0.983899	Ubiquitin carboxyl-terminal hydrolase family protein	Ubiquitin carboxyl-terminal hydrolase family protein;(source:Araport11)	0
AT4G29540	115	83	28	1	0	0	117	0	0	75	0	39	0.011	-6.548	0.00200964	0.0135599	0.562	-0.831	0.684147	0.873445	52.572	5.716	0.00701845	0.0592558	bacterial transferase hexapeptide repeat-containing protein	Encodes a UDP-N-acetylglucosamine acyltransferase.	(LPXA)
AT2G31305	0	73	10	0	0	0	6	168	161	28	0	112	0.011	-6.533	0.00185679	0.0127267	3.47	1.795	0.352265	0.643202	321.218	8.327	7.09291e-05	0.00269895	inhibitor-3	Encodes inhibitor-3 (Inh3), a regulatory subunit of protein phosphatase 1 (PP1). Inh3 inhibits the phosphatase activity of the PP1 catalytic subunit (PP1c). Biochemical analyses demonstrate that Inh3 binds to PP1c via the RVxF motif of Inh3, a consensus PP1c-binding sequence both in vitro and in vivo.	INHIBITOR-3 (INH3)
AT5G55490	21	102	3	1	0	0	0	0	0	42	0	0	0.011	-6.476	0.00184758	0.0126847	0.008	-6.934	0.000906261	0.0123304	0.728	-0.458	0.836661	0.961598	gamete expressed protein 1	Encodes a transmembrane domain containing protein that is expressed in pollen germ cells.	GAMETE EXPRESSED PROTEIN 1 (GEX1)
AT1G62085	59	4	10	0	0	0	0	8	27	24	0	12	0.011	-6.502	0.00174344	0.0121383	0.525	-0.929	0.626486	0.845338	47.616	5.573	0.00734225	0.0609424	Mitochondrial transcription termination factor family protein	Mitochondrial transcription termination factor family protein;(source:Araport11)	(MTERF24)
AT5G03440	15	98	45	1	0	0	0	19	0	53	0	6	0.011	-6.452	0.00171418	0.0119964	0.152	-2.721	0.163118	0.427428	13.274	3.731	0.0711052	0.286991	zinc finger protein;(source:Araport11) protein_coding	zinc finger protein;(source:Araport11)	0
AT5G19200	218	122	14	1	0	0	0	0	40	118	0	13	0.011	-6.568	0.0016319	0.0116036	0.149	-2.747	0.17697	0.447253	14.126	3.82	0.0674572	0.278635	NAD(P)-binding Rossmann-fold superfamily protein	Encodes one of the Arabidopsis proteins (At3g06060/TSC10A and At5g19200/TSC10B) with significant similarity to the yeast 3-ketodihydrosphinganine (3-KDS) reductase, Tsc10p. Both TSC10A and TSC10B are bona fide 3-KDS reductase as shown by complementation experiment in yeast.	TSC10B (TSC10B)
AT3G03080	95	19	5	1	0	0	0	0	0	40	0	0	0.011	-6.465	0.00162105	0.0115509	0.008	-6.914	0.000786014	0.0110484	0.732	-0.449	0.838079	0.961598	Zinc-binding dehydrogenase family protein	Zinc-binding dehydrogenase family protein;(source:Araport11)	0
AT4G26980	23	86	5	0	1	0	0	0	0	38	0	0	0.011	-6.465	0.00158962	0.0113882	0.009	-6.868	0.000814464	0.0113606	0.756	-0.403	0.854273	0.961598	RNI-like superfamily protein	RNI-like superfamily protein;(source:Araport11)	0
AT3G45230	32	25	9	0	0	0	0	2	0	22	0	1	0.011	-6.519	0.00151303	0.0110053	0.042	-4.558	0.0220911	0.119986	3.895	1.962	0.361045	0.702419	hydroxyproline-rich glycoprotein family protein	Encodes the arabinogalactan protein core of plant cell wall proteoglycan that contains arabinogalactan and cell wall matrix glycan pectin and/or xylan domains.	ARABINOXYLAN PECTIN ARABINOGALACTAN PROTEIN 1 (APAP1)
AT1G08610	173	2	13	1	0	0	81	0	151	63	0	77	0.011	-6.489	0.00133169	0.00993182	1.203	0.266	0.889987	0.963282	108.011	6.755	0.000831721	0.0140005	Pentatricopeptide repeat (PPR) superfamily protein	Pentatricopeptide repeat (PPR) superfamily protein;(source:Araport11)	0
AT4G25270	10	131	4	1	0	0	2	0	0	48	0	1	0.011	-6.566	0.00124465	0.00940754	0.028	-5.161	0.008596	0.0616801	2.647	1.405	0.504339	0.808354	Tetratricopeptide repeat (TPR)-like superfamily protein	Encodes OTP70, a pentatricopeptide repeat protein of the E subgroup involved in splicing of the plastid transcript rpoC1.	ORGANELLE TRANSCRIPT PROCESSING 70 (OTP70)
AT5G62770	11	26	82	1	0	0	0	0	0	40	0	0	0.011	-6.517	0.00115709	0.00890927	0.008	-6.958	0.000543831	0.00870061	0.737	-0.441	0.838653	0.961598	Protein of unknown function (DUF1645)	membrane-associated kinase regulator, putative (DUF1645);(source:Araport11)	0
AT5G55510	70	91	96	0	1	0	0	20	0	86	0	7	0.011	-6.558	0.00103028	0.00809939	0.103	-3.285	0.0879489	0.296697	9.663	3.273	0.103202	0.357416	Mitochondrial import inner membrane translocase subunit Tim17/Tim22/Tim23 family protein	Mitochondrial import inner membrane translocase subunit Tim17/Tim22/Tim23 family protein;(source:Araport11)	HYPOTHETICAL PROTEIN 22 (HP22)
AT1G70650	27	0	295	1	0	0	4	84	91	107	0	60	0.011	-6.525	0.000988828	0.00780826	0.592	-0.756	0.693924	0.879461	54.558	5.77	0.00359307	0.037662	Ran BP2/NZF zinc finger-like superfamily protein	Ran BP2/NZF zinc finger-like superfamily protein;(source:Araport11)	0
AT5G24330	44	50	17	1	0	0	0	0	0	37	0	0	0.011	-6.496	0.000984882	0.00778706	0.008	-6.929	0.00045308	0.00758004	0.741	-0.433	0.839582	0.961598	ARABIDOPSIS TRITHORAX-RELATED PROTEIN 6	Encodes a SET-domain protein, a H3K27 monomethyltransferases required for chromatin structure and gene silencing. Regulates heterochromatic DNA replication. Contains a PCNA-binding domain. ATXR6 accumulates preferentially during the late G1 or S phase, suggesting that it plays a role in cell-cycle regulation or progression.	ARABIDOPSIS TRITHORAX-RELATED PROTEIN 6 (ATXR6)
AT2G30550	106	16	4	1	0	0	1	0	0	42	0	0	0.011	-6.561	0.000930187	0.0074596	0.013	-6.228	0.00176984	0.0199124	1.259	0.333	0.876685	0.969416	alpha/beta-Hydrolases superfamily protein	Encodes a lipase that hydrolyzes phosphatidylcholine, glycolipids as well as triacylglycerols.	DAD1-LIKE LIPASE 3 (DALL3)
AT1G34200	110	117	217	2	0	0	584	0	187	148	1	257	0.011	-6.474	0.000749036	0.00633145	1.64	0.714	0.70363	0.883766	145.829	7.188	0.000181429	0.00489072	Glyceraldehyde-3-phosphate dehydrogenase-like family protein	Glyceraldehyde-3-phosphate dehydrogenase-like family protein;(source:Araport11)	0
AT1G06580	137	64	38	1	0	0	0	0	5	80	0	2	0.011	-6.477	0.000741889	0.00628825	0.035	-4.835	0.00962504	0.0668347	3.123	1.643	0.401595	0.735782	Pentatricopeptide repeat (PPR) superfamily protein	Pentatricopeptide repeat (PPR) superfamily protein;(source:Araport11)	PENTATRICOPEPTIDE REPEAT 1 (PPR1)
AT1G04070	30	17	65	1	0	0	0	2	0	37	0	1	0.011	-6.458	0.000734513	0.00624715	0.025	-5.321	0.00393356	0.0354021	2.199	1.137	0.574012	0.84342	translocase of outer membrane 22-I	Subunit of the TOM complex, a translocase in the outer mitochondrial membrane that selectively allows proteins with a mitochondrial targeting sequence to enter the mitochondrion.	TRANSLOCASE OF OUTER MEMBRANE 22-I (TOM22-I)
AT5G08270	18	42	88	1	0	0	0	42	10	49	0	17	0.011	-6.545	0.000586808	0.00525872	0.39	-1.358	0.438664	0.716664	36.425	5.187	0.00651592	0.0569493	C5orf35;(source:Araport11) protein_coding	C5orf35;(source:Araport11)	0
AT5G14050	102	90	63	1	0	0	0	108	27	85	0	45	0.011	-6.443	0.000576321	0.00518731	0.565	-0.823	0.645576	0.855684	49.177	5.62	0.00268301	0.0313123	Transducin/WD40 repeat-like superfamily protein	Transducin/WD40 repeat-like superfamily protein;(source:Araport11)	0
AT3G61370	114	26	137	1	0	0	72	56	0	92	0	43	0.011	-6.537	0.000500243	0.00469757	0.5	-1	0.577906	0.818374	46.423	5.537	0.00321039	0.035145	Protein of unknown function (DUF3245)	pre-mRNA-splicing factor CWC22-like protein (DUF3245);(source:Araport11)	0
AT1G08960	249	837	8	6	0	0	313	46	16	365	2	125	0.011	-6.464	0.000474699	0.00448839	0.383	-1.384	0.449554	0.725595	33.831	5.08	0.00603423	0.0535044	cation exchanger 11	Encodes a member of the Potassium-dependent sodium-calcium exchanger like-family that localizes to the plasma membrane and nuclear periphery, and has a role in mediating high-af&#64257;nity K+ uptake and Na+ transport in yeast.	CATION EXCHANGER 11 (CAX11)
AT1G80720	60	33	34	1	0	0	12	0	12	42	0	8	0.011	-6.51	0.000398017	0.00390682	0.218	-2.196	0.185053	0.457658	19.886	4.314	0.0195346	0.12116	Mitochondrial glycoprotein family protein	Mitochondrial glycoprotein family protein;(source:Araport11)	0
AT2G18450	889	1062	388	4	0	12	0	0	0	780	5	0	0.011	-6.511	0.00019171	0.00219569	0.001	-10.738	3.51159e-08	7.33116e-06	0.053	-4.227	0.0308545	0.165293	succinate dehydrogenase 1-2	Nuclear encoded mitochondrial flavoprotein subunit of succinate dehydrogenase complex .	SUCCINATE DEHYDROGENASE 1-2 (SDH1-2)
AT4G05090	109	18	5	1	0	0	34	21	96	44	0	50	0.011	-6.557	0.000190982	0.00218939	1.132	0.179	0.908684	0.97074	106.6	6.736	0.000125476	0.00386939	Inositol monophosphatase family protein	Inositol monophosphatase family protein;(source:Araport11)	0
AT2G35480	66	82	40	1	0	0	1	0	2	63	0	1	0.011	-6.448	0.000166007	0.00196694	0.019	-5.719	0.000706801	0.010355	1.657	0.728	0.688905	0.900744	envelope glycoprotein;(source:Araport11) protein_coding	envelope glycoprotein;(source:Araport11)	0
AT3G13420	277	266	172	1	1	3	9	0	0	238	2	3	0.011	-6.549	9.91377e-05	0.00133462	0.019	-5.753	0.000586895	0.0091259	1.736	0.796	0.642537	0.878166	transmembrane protein;(source:Araport11) protein_coding	transmembrane protein;(source:Araport11)	0
AT2G27200	145	126	23	2	0	0	5	35	23	98	1	21	0.011	-6.462	8.24074e-05	0.00115858	0.243	-2.043	0.187918	0.460593	21.397	4.419	0.00723403	0.0604036	P-loop containing nucleoside triphosphate hydrolases superfamily protein	Encodes a cytosolic protein that shares 77.3% identity with AtLSG1-2 at the protein sequence level. The mRNA is cell-to-cell mobile.	YEAST LSG1 ORTHOLOGUE 1 (LSG1-1)
AT5G08139	991	706	694	1	14	0	7	81	374	797	5	154	0.011	-6.554	6.75454e-05	0.000991361	0.221	-2.175	0.18286	0.455603	20.801	4.379	0.0077862	0.0633713	RING/U-box superfamily protein	RING/U-box superfamily protein;(source:Araport11)	0
AT3G52960	168	325	131	1	0	3	3	168	52	208	1	74	0.011	-6.526	4.71698e-05	0.000757045	0.387	-1.37	0.379111	0.667978	35.651	5.156	0.00131244	0.01939	Thioredoxin superfamily protein	Thioredoxin superfamily protein;(source:Araport11)	PEROXIREDOXIN-II-E (PRXIIE)
AT3G13940	28	92	85	1	0	0	231	55	84	68	0	123	0.011	-6.502	3.99774e-05	0.000669428	1.733	0.793	0.581677	0.820138	157.057	7.295	3.9653e-06	0.000366604	DNA binding;DNA-directed RNA polymerases	DNA binding / DNA-directed RNA polymerase;(source:Araport11)	0
AT1G09450	114	53	189	2	1	0	201	44	15	119	1	87	0.011	-6.444	3.09153e-05	0.000554743	0.745	-0.424	0.772183	0.914009	64.905	6.02	9.92477e-05	0.00331485	Protein kinase superfamily protein	Encodes a protein kinase that phosphorylates histone H3 at Thr3 and Thr11 and plays a role in mitotic cell division.	HASPIN-RELATED GENE (Haspin)
AT3G48201	5	0	80	0	0	0	0	0	0	28	0	0	0.012	-6.339	0.0088697	0.0416775	0.016	-6.001	0.0132208	0.0837093	1	0	1	1	MIR861a; miRNA	Encodes a microRNA of unknown function. MicroRNAs are regulatory RNAs with a mature length of ~21-nucleotides that are processed from hairpin precursors by Dicer-like enzymes. MicroRNAs can negatively regulate gene expression by attenuating translation or by directing mRNA cleavage. Mature sequence: GAUGGAUAUGUCUUCAAGGAC	MICRORNA861A (MIR861A)
AT1G50290	66	0	16	0	0	0	0	0	0	27	0	0	0.012	-6.332	0.00822625	0.0394337	0.016	-5.992	0.0124005	0.0801624	1	0	1	1	hypothetical protein;(source:Araport11) protein_coding	hypothetical protein;(source:Araport11)	0
AT3G57370	81	7	0	0	0	0	0	0	0	29	0	0	0.012	-6.403	0.00790103	0.0382755	0.015	-6.064	0.0118779	0.0775419	1	0	1	1	Cyclin family protein	Encodes a nuclear-localized member of the TFIIB-related protein family that is involved in regulation of the mitotic cell-cycle progression during male gametogenesis.	(BRP4)
AT1G55755	72	16	0	0	0	0	0	0	0	29	0	0	0.012	-6.428	0.00717763	0.0357522	0.015	-6.087	0.0109025	0.0726989	1	0	1	1	#N/A	hypothetical protein;(source:Araport11)	0
AT5G42850	44	0	34	0	0	0	0	0	2	26	0	1	0.012	-6.356	0.00574182	0.0300412	0.054	-4.216	0.0599274	0.236	4.406	2.139	0.362287	0.702964	Thioredoxin superfamily protein	Thioredoxin superfamily protein;(source:Araport11)	0
AT4G13170	14	85	0	0	0	0	0	21	210	33	0	77	0.012	-6.401	0.0051662	0.0275189	2.083	1.058	0.626324	0.845237	176.026	7.46	0.00110928	0.0170483	Ribosomal protein L13 family protein	Ribosomal protein L13 family protein;(source:Araport11)	0
AT4G36950	0	36	238	1	0	0	0	0	0	91	0	0	0.012	-6.329	0.00492836	0.0266192	0.005	-7.522	0.00112932	0.0143532	0.438	-1.192	0.613227	0.864023	mitogen-activated protein kinase kinase kinase 21	member of MEKK subfamily	MITOGEN-ACTIVATED PROTEIN KINASE KINASE KINASE 21 (MAPKKK21)
AT2G34930	34	0	54	0	0	0	140	25	0	29	0	55	0.012	-6.374	0.00487248	0.0264557	1.713	0.776	0.716423	0.889978	142.109	7.151	0.00157401	0.0218625	disease resistance family protein / LRR family protein	disease resistance family protein / LRR family protein;(source:Araport11)	0
AT3G19250	16	0	66	0	0	0	0	30	42	27	0	24	0.012	-6.343	0.00472952	0.0257932	0.899	-0.154	0.942162	0.98372	72.993	6.19	0.00582886	0.0522566	Protein of unknown function (DUF677)	transmembrane protein, putative (DUF677);(source:Araport11)	0
AT5G65850	25	15	48	0	0	0	0	72	0	29	0	24	0.012	-6.408	0.00458149	0.0251972	0.84	-0.251	0.906469	0.970073	71.368	6.157	0.00643887	0.0564009	F-box and associated interaction domains-containing protein	F-box and associated interaction domains-containing protein;(source:Araport11)	0
ATCG00660	24	0	63	0	0	0	50	9	0	29	0	20	0.012	-6.412	0.00445908	0.0247141	0.724	-0.467	0.826345	0.93985	61.59	5.945	0.00837632	0.0667833	#N/A	encodes a chloroplast ribosomal protein L20, a constituent of the large subunit of the ribosomal complex	RIBOSOMAL PROTEIN L20 (RPL20)
AT4G37608	3	53	14	0	0	0	0	0	8	23	0	3	0.012	-6.326	0.00404874	0.022899	0.15	-2.732	0.189814	0.462904	12.071	3.593	0.105346	0.362652	hypothetical protein;(source:Araport11) protein_coding	hypothetical protein;(source:Araport11)	0
AT5G59230	43	3	16	0	0	0	0	0	0	21	0	0	0.012	-6.327	0.00385616	0.0220418	0.016	-5.964	0.00644539	0.0502645	1	0	1	1	transcription factor-related	transcription factor-like protein;(source:Araport11)	0
AT2G19572	3	37	22	0	0	0	0	0	0	21	0	0	0.012	-6.327	0.00380386	0.0218259	0.016	-5.965	0.006369	0.0498983	1	0	1	1	Potential natural antisense gene, locus overlaps with AT2G19570 antisense_long_noncoding_rna	Potential natural antisense gene, locus overlaps with AT2G19570	0
AT4G18370	75	2	0	0	0	0	1	38	98	26	0	46	0.012	-6.354	0.00366499	0.0212838	1.642	0.716	0.725967	0.894171	134.288	7.069	0.00121231	0.0182293	DEGP protease 5	Encodes DEG5. Forms a hexamer with DEG8 in the thylakoid lumen. Involved in the cleavage of photodamaged D2 protein of photosystem II (PSII).	DEGRADATION OF PERIPLASMIC PROTEINS 5 (DEG5)
AT1G05820	384	140	47	2	0	0	272	0	0	190	1	91	0.012	-6.329	0.00351399	0.0206153	0.529	-0.919	0.668129	0.865383	42.498	5.409	0.0126125	0.0894724	SIGNAL PEPTIDE PEPTIDASE-LIKE 5	SIGNAL PEPTIDE PEPTIDASE-LIKE 5;(source:Araport11)	SIGNAL PEPTIDE PEPTIDASE-LIKE 5 (SPPL5)
AT1G07417	11	45	6	0	0	0	0	0	0	21	0	0	0.012	-6.349	0.00348811	0.0205397	0.016	-5.985	0.00589183	0.0472794	1	0	1	1	#N/A	None;(source:Araport11)	0
AT1G02965	3	12	53	0	0	0	0	0	0	23	0	0	0.012	-6.429	0.00346764	0.0204843	0.015	-6.068	0.00580405	0.0468078	1	0	1	1	hypothetical protein;(source:Araport11) protein_coding	hypothetical protein;(source:Araport11)	0
AT5G03690	45	20	3	0	0	0	0	0	0	23	0	0	0.012	-6.434	0.00333579	0.0199148	0.015	-6.072	0.00560808	0.0455768	1	0	1	1	Aldolase superfamily protein	Aldolase superfamily protein;(source:Araport11)	FRUCTOSE-BISPHOSPHATE ALDOLASE 4 (FBA4)
AT2G44150	1	38	32	0	0	0	2	0	45	24	0	16	0.012	-6.345	0.00319149	0.0193241	0.703	-0.508	0.799658	0.927875	57.166	5.837	0.00668183	0.0577244	histone-lysine N-methyltransferase ASHH3	Encodes a protein-lysine N-methyltransferase. Located in ER.	HISTONE-LYSINE N-METHYLTRANSFERASE ASHH3 (ASHH3)
AT1G07390	38	262	92	1	0	0	0	0	240	131	0	80	0.012	-6.352	0.00318013	0.0192836	0.654	-0.613	0.772233	0.914009	53.402	5.739	0.00769876	0.0628759	receptor like protein 1	receptor like protein 1;(source:Araport11)	RECEPTOR LIKE PROTEIN 1 (RLP1)
AT1G53600	42	0	268	1	0	0	317	0	977	103	0	431	0.012	-6.408	0.00308178	0.0188072	3.46	1.791	0.398553	0.684778	293.724	8.198	0.000151934	0.00432264	Tetratricopeptide repeat (TPR)-like superfamily protein	Tetratricopeptide repeat (TPR)-like superfamily protein;(source:Araport11)	0
AT5G08320	25	31	8	0	0	0	0	0	0	21	0	0	0.012	-6.441	0.00263588	0.0166279	0.015	-6.074	0.00456591	0.039643	1	0	1	1	E2F-associated phosphoprotein;(source:Araport11) protein_coding	E2F-associated phosphoprotein;(source:Araport11)	0
AT4G36090	45	1	72	1	0	0	0	0	0	39	0	0	0.012	-6.387	0.00230415	0.0151139	0.009	-6.845	0.0011489	0.0145007	0.728	-0.458	0.837474	0.961598	oxidoreductase, 2OG-Fe(II) oxygenase family protein	oxidoreductase, 2OG-Fe(II) oxygenase family protein;(source:Araport11)	ATALKBH9C (ALKBH9C)
AT5G58005	8	38	28	0	0	0	0	96	295	25	0	130	0.012	-6.404	0.0021616	0.014371	4.407	2.14	0.263927	0.551815	373.158	8.544	4.14947e-05	0.0018187	Cytochrome c oxidase, subunit Vib family protein	Cytochrome c oxidase, subunit Vib family protein;(source:Araport11)	0
AT1G33500	1154	2441	947	30	0	0	0	0	0	1514	10	0	0.012	-6.351	0.0019971	0.0135086	0	-11.016	4.92529e-07	4.86229e-05	0.039	-4.665	0.0335025	0.173433	tropomyosin;(source:Araport11) protein_coding	tropomyosin;(source:Araport11)	0
AT1G49620	65	33	96	1	0	0	0	270	1	65	0	90	0.012	-6.435	0.00169573	0.0119339	1.35	0.433	0.825496	0.939556	116.753	6.867	0.000804162	0.013772	Cyclin-dependent kinase inhibitor family protein	Kip-related protein (KRP) gene, encodes CDK (cyclin-dependent kinase) inhibitor (CKI), negative regulator of cell division. A member of seven KRP genes found in Arabidopsis thaliana. Differential expression patterns for distinct KRPs were revealed by in situ hybridization. Binds to D type cyclins and may inhibit cell cycle.	(ICK5)
AT3G22090	96	9	35	1	0	0	10	0	0	47	0	3	0.012	-6.405	0.00165939	0.0117585	0.095	-3.4	0.077452	0.27598	8.026	3.005	0.143846	0.43806	hypothetical protein;(source:Araport11) protein_coding	hypothetical protein;(source:Araport11)	0
AT1G63210	6	40	162	1	0	0	0	0	0	69	0	0	0.012	-6.326	0.00163022	0.0115983	0.005	-7.549	0.000292203	0.00544832	0.428	-1.223	0.571913	0.842912	Transcription elongation factor Spt6	SPT6L encodes a putative WG/GW-repeat protein involved in the regulation of apical-basal polarity of embryo	(SPT6)
AT5G38850	35	6	71	1	0	0	0	0	0	37	0	0	0.012	-6.425	0.00151613	0.0110149	0.009	-6.866	0.000728607	0.0105189	0.736	-0.441	0.83952	0.961598	Disease resistance protein (TIR-NBS-LRR class)	Disease resistance protein (TIR-NBS-LRR class);(source:Araport11)	0
AT3G51990	26	65	14	1	0	0	0	0	0	35	0	0	0.012	-6.407	0.00128897	0.00970101	0.009	-6.84	0.00060698	0.00930397	0.741	-0.433	0.840562	0.961598	Protein kinase superfamily protein	Protein kinase superfamily protein;(source:Araport11)	0
AT1G18340	42	2	65	1	0	0	0	1	0	36	0	0	0.012	-6.403	0.00117091	0.00899324	0.015	-6.063	0.00221987	0.0233637	1.265	0.34	0.873689	0.968799	basal transcription factor complex subunit-related	basal transcription factor complex subunit-like protein;(source:Araport11)	0
AT1G11380	178	631	83	5	0	0	0	1	45	297	2	15	0.012	-6.431	0.00115295	0.00888288	0.073	-3.769	0.0546005	0.221869	6.331	2.662	0.179406	0.495617	PLAC8 family protein	PLAC8 family protein;(source:Araport11)	0
AT1G78930	29	12	97	1	0	0	1	2	151	46	0	51	0.012	-6.336	0.00104573	0.00818953	1.097	0.134	0.940635	0.983009	88.633	6.47	0.000811089	0.0138505	Mitochondrial transcription termination factor family protein	Mitochondrial transcription termination factor family protein;(source:Araport11)	(MTERF16)
AT2G28370	682	755	326	11	0	0	63	16	0	588	4	26	0.012	-6.326	0.00104439	0.00818687	0.065	-3.948	0.0399016	0.182001	5.199	2.378	0.218455	0.552039	Uncharacterised protein family (UPF0497)	Uncharacterized protein family (UPF0497);(source:Araport11)	CASP-LIKE PROTEIN 5A2 (CASPL5A2)
AT2G25610	41	182	12	1	1	0	6	0	164	78	1	57	0.012	-6.35	0.000886113	0.00717601	0.749	-0.418	0.819538	0.936534	61.085	5.933	0.00189758	0.024687	ATPase, F0/V0 complex, subunit C protein	ATPase, F0/V0 complex, subunit C protein;(source:Araport11)	0
AT2G32670	135	10	190	2	0	0	0	3	0	112	1	1	0.012	-6.429	0.00087052	0.00708688	0.015	-6.07	0.00171214	0.0195203	1.282	0.359	0.85737	0.962539	vesicle-associated membrane protein 725	member of Synaptobrevin -like protein family	VESICLE-ASSOCIATED MEMBRANE PROTEIN 725 (VAMP725)
AT5G63470	2	90	225	1	0	1	82	70	0	106	1	51	0.012	-6.324	0.000803531	0.00667341	0.517	-0.951	0.602681	0.833349	41.43	5.373	0.0044206	0.0433776	nuclear factor Y, subunit C4	Encodes a member of class of transcription regulators that his highly conserved across many plant species.In Arabidopsis and rice, NF-YC4 interacts with other members of this class and CO to regulate flowering. In Arabidopsis, it interacts with QQS to regulate C/N partitioning.	NUCLEAR FACTOR Y, SUBUNIT C4 (NF-YC4)
AT2G19930	139	27	502	3	0	1	0	168	256	223	1	141	0.012	-6.335	0.00068192	0.00588489	0.665	-0.589	0.748228	0.903278	53.66	5.746	0.00206591	0.0260918	RNA-dependent RNA polymerase family protein	RNA-dependent RNA polymerase family protein;(source:Araport11)	0
AT3G29375	101	77	120	2	0	0	0	0	0	99	1	0	0.012	-6.409	0.000662474	0.00577352	0.004	-8.111	4.97414e-05	0.00152727	0.307	-1.702	0.409789	0.742983	XH domain-containing protein	XH domain-containing protein;(source:Araport11)	0
AT1G54220	151	64	119	2	0	0	39	0	69	111	1	36	0.012	-6.354	0.000580676	0.00521891	0.361	-1.472	0.41026	0.694215	29.503	4.883	0.00825137	0.0660507	Dihydrolipoamide acetyltransferase, long form protein	Encodes a subunit of the mitochondrial pyruvate dehydrogenase complex.	MITOCHONDRIAL PYRUVATE DEHYDROGENASE SUBUNIT 2-3 (MTE2-3)
AT5G61930	287	21	45	1	0	2	0	0	5	118	1	2	0.012	-6.355	0.000535999	0.00492848	0.021	-5.556	0.0022979	0.0239866	1.74	0.799	0.671229	0.89287	Arabidopsis thaliana protein of unknown function (DUF794)	ACCUMULATION OF PHOTOSYSTEM ONE 3	ACCUMULATION OF PHOTOSYSTEM ONE 3 (APO3)
AT3G52940	25	46	44	1	0	0	5	9	0	38	0	5	0.012	-6.437	0.000463684	0.00441125	0.146	-2.778	0.0938395	0.30816	12.632	3.659	0.0485965	0.224594	Ergosterol biosynthesis ERG4/ERG24 family	Encodes a sterol C-14 reductase required for cell division and expansion and is involved in proper organization of the embryo.	FACKEL (FK)
AT1G71750	34	11	6	0	0	0	17	9	11	17	0	12	0.012	-6.376	0.000410884	0.0040045	0.734	-0.445	0.774133	0.914773	60.991	5.931	0.00101621	0.0159282	Hypoxanthine-guanine phosphoribosyltransferase	Encodes a protein with hypoxanthine-guanine-phosphoribosyltransferase activity. Unlike some related enzymes, it does not appear to act on xanthine in vitro. The enzyme catalyzes reactions occurring in both directions, but appears to prefer acting on guanine, followed by hypoxanthine, in vitro. The enzyme is likely to function in purine salvage pathways and appears to be important for seed germina…	HYPOXANTHINE-GUANINE PHOSPHORIBOSYLTRANSFERASE (HGPT)
AT3G20330	121	67	32	1	0	0	0	10	16	73	0	9	0.012	-6.439	0.000380268	0.00375648	0.142	-2.815	0.101013	0.323169	12.329	3.624	0.0466316	0.218507	PYRIMIDINE B	encodes aspartate carbamoyltransferase catalyzing the second step in the de novo pyrimidine ribonucleotide biosynthesis	PYRIMIDINE B (PYRB)
AT3G06483	32	107	63	1	1	0	71	36	0	67	1	36	0.012	-6.379	0.000335566	0.00340191	0.559	-0.84	0.614709	0.839679	46.497	5.539	0.00185596	0.0243498	pyruvate dehydrogenase kinase	Pyruvate dehydrogenase kinase (PDK) specifically phosphorylates the E1&#945; subunit of the pyruvate dehydrogenase complex (PDC) on a Ser residue using ATP as a phosphate donor. PDK is a unique type of protein kinase having a His-kinase-like sequence but Ser-kinase activity. Site-directed mutagenesis and structural analysis indicate that PDK belongs to the GHKL superfamily.	PYRUVATE DEHYDROGENASE KINASE (PDK)
AT3G56070	12	89	22	1	0	0	133	203	5	41	0	114	0.012	-6.383	0.000318306	0.00326442	2.584	1.37	0.389115	0.676318	215.612	7.752	1.19092e-05	0.00080307	rotamase cyclophilin 2	rotamase cyclophilin 2 (ROC2) exhibiting peptidyl-prolyl cis-trans isomerase activity involved in signal transduction.	ROTAMASE CYCLOPHILIN 2 (ROC2)
AT2G25720	33	68	69	0	1	0	5	5	0	57	0	3	0.012	-6.382	0.000284459	0.00297911	0.071	-3.817	0.0206331	0.114443	5.921	2.566	0.151199	0.448669	hypothetical protein;(source:Araport11) protein_coding	hypothetical protein;(source:Araport11)	0
AT3G48390	127	40	175	2	0	1	0	0	0	114	1	0	0.012	-6.376	0.000275173	0.00289906	0.003	-8.406	1.00563e-05	0.000477861	0.245	-2.03	0.3014	0.644905	MA3 domain-containing protein	MA3 domain-containing protein;(source:Araport11)	MA3 DOMAIN-CONTAINING TRANSLATION REGULATORY FACTOR 4 (MRF4)
AT5G17910	883	627	572	4	0	10	0	92	51	694	5	48	0.012	-6.375	0.000269514	0.00284671	0.089	-3.494	0.0446788	0.195729	7.364	2.881	0.100101	0.35172	cardiomyopathy-associated protein;(source:Araport11) protein_coding	cardiomyopathy-associated protein;(source:Araport11)	0
AT2G26760	128	147	36	2	0	0	7	213	13	104	1	78	0.012	-6.372	0.000251045	0.00270481	0.765	-0.386	0.816979	0.935449	63.402	5.986	0.000582753	0.0110415	Cyclin B1;4	Cyclin B1;(source:Araport11)	CYCLIN B1;4 (CYCB1;4)
AT1G16780	161	230	98	0	0	3	1203	16	113	163	1	444	0.012	-6.439	0.000214049	0.00237666	2.501	1.322	0.434587	0.713572	217.024	7.762	8.05377e-06	0.000627028	Inorganic H pyrophosphatase family protein	Encodes a type II H+-PPases that localizes to and function as a proton pump of the Golgi apparatus in most tissues except for mature leaves.	(VHP2;2)
AT5G46100	18	31	74	1	0	0	161	35	810	41	0	335	0.012	-6.39	0.00020579	0.00230763	7.098	2.827	0.0649599	0.248829	595.451	9.218	8.09185e-08	2.73597e-05	Pentatricopeptide repeat (PPR) superfamily protein	Pentatricopeptide repeat (PPR) superfamily protein;(source:Araport11)	0
AT5G08470	187	538	203	6	0	0	238	12	296	309	2	182	0.012	-6.42	0.000175235	0.00204578	0.616	-0.699	0.67827	0.870052	52.741	5.721	0.000827396	0.0140005	peroxisome 1	an AAA-ATPase that is the probable Arabidopsis orthologue of one of the AAA-ATPases involved in peroxisome biogenesis in yeasts and mammals.	PEROXISOME 1 (PEX1)
AT1G34355	7403	6912	2814	1	0	118	245	621	219	5710	40	362	0.012	-6.428	0.000170657	0.00200855	0.082	-3.615	0.0343846	0.164003	7.027	2.813	0.100044	0.351626	forkhead-associated (FHA) domain-containing protein	Encodes PS1 (Parallel Spindle 1). Mutations in PS1 lead to diploid male spores, diploid pollen grains, and spontaneous triploid plants in the next generation. Female meiosis is not affected in the mutants.	PARALLEL SPINDLE 1 (PS1)
AT2G19750	17	42	135	1	1	0	10	1	50	65	1	20	0.012	-6.433	0.000159802	0.00191952	0.344	-1.538	0.32885	0.619962	29.758	4.895	0.00414094	0.041741	Ribosomal protein S30 family protein	Ribosomal protein S30 family protein;(source:Araport11)	0
AT5G57330	326	605	203	1	7	1	0	34	2	378	3	12	0.012	-6.345	0.000147251	0.00179993	0.042	-4.578	0.00575773	0.0465553	3.403	1.767	0.293041	0.63712	Galactose mutarotase-like superfamily protein	Galactose mutarotase-like superfamily protein;(source:Araport11)	0
AT1G06900	187	292	261	6	0	0	164	32	386	247	2	194	0.012	-6.344	0.000118834	0.00153937	0.802	-0.319	0.843521	0.947287	65.109	6.025	0.000257042	0.00613035	Insulinase (Peptidase family M16) family protein	Insulinase (Peptidase family M16) family protein;(source:Araport11)	0
AT3G55200	47	4	113	0	1	1	11	7	10	55	1	9	0.012	-6.415	7.2e-05	0.00103946	0.193	-2.377	0.102818	0.326857	16.43	4.038	0.013022	0.0912927	Cleavage and polyadenylation specificity factor (CPSF) A subunit protein	Encodes a spliceosomal protein that is required for proper reproduction. RNAi lines display low pollen viability,caused by a defect in the transition from microspore to bicellular stage during pollen development.	SPLICEOSOME-ASSOCIATED PROTEIN 130 A (SAP130a)
AT1G63170	429	67	164	5	0	0	132	110	116	220	2	119	0.012	-6.423	6.43369e-05	0.000958828	0.568	-0.817	0.601966	0.833174	48.695	5.606	0.000488065	0.00991549	Zinc finger, C3HC4 type (RING finger) family protein	Zinc finger, C3HC4 type (RING finger) family protein;(source:Araport11)	0
AT3G53900	187	47	63	0	2	0	53	37	135	99	1	75	0.012	-6.332	6.15039e-05	0.00092804	0.772	-0.374	0.802214	0.928607	62.175	5.958	0.000162942	0.00453707	uracil phosphoribosyltransferase	Encodes UPP, a plastidial uracil phosphoribosyltransferase (UPRT) involved in uracil salvage. Loss-of-function mutation causes dramatic growth retardation, a pale-green to albino phenotype, abnormal root morphology and chloroplastic disorders.	URACIL PHOSPHORIBOSYLTRANSFERASE (UPP)
AT3G16950	280	120	160	4	0	0	20	95	38	187	1	51	0.012	-6.436	5.68336e-05	0.000877358	0.3	-1.736	0.263044	0.550965	26	4.7	0.00331344	0.035744	lipoamide dehydrogenase 1	encodes a plastid lipoamide dehydrogenase, subunit of the pyruvate dehydrogenase complex which provides acetyl-CoA for de novo fatty acid biosynthesis. The gene is highly expressed in developing seeds.	LIPOAMIDE DEHYDROGENASE 1 (LPD1)
AT5G19980	466	70	48	3	0	1	140	169	23	195	1	111	0.012	-6.364	4.39361e-05	0.000717255	0.591	-0.758	0.616273	0.840642	48.721	5.606	0.000319732	0.00720705	golgi nucleotide sugar transporter 4	Encodes a Golgi-localized nucleotide-sugar transporter.	GOLGI NUCLEOTIDE SUGAR TRANSPORTER 4 (GONST4)
AT3G27730	2871	4150	1736	7	0	61	57	75	53	2919	23	62	0.012	-6.44	3.76157e-05	0.000641538	0.028	-5.136	0.00100023	0.0132136	2.469	1.304	0.404569	0.738039	ATP binding;ATP-dependent helicases;DNA helicases	DNA helicase required for interference-sensitive meiotic crossover events.	ROCK-N-ROLLERS (RCK)
AT5G08040	34	61	60	1	1	0	6	2	2	52	1	3	0.012	-6.383	3.12726e-05	0.000558477	0.075	-3.735	0.00677924	0.0521359	6.268	2.648	0.0915434	0.333228	mitochondrial import receptor subunit TOM5 homolog	mitochondrial import receptor subunit TOM5-like protein;(source:Araport11)	MITOCHONDRIAL IMPORT RECEPTOR SUBUNIT TOM5 HOMOLOG (TOM5)
AT1G42440	45	194	85	1	0	1	739	82	445	108	1	422	0.012	-6.373	1.87524e-05	0.000383678	3.603	1.849	0.186631	0.459362	298.734	8.223	3.26374e-08	1.8392e-05	pre-rRNA-processing TSR1-like protein;(source:Araport11) protein_coding	pre-rRNA-processing TSR1-like protein;(source:Araport11)	0
AT1G44940	50	25	0	0	0	0	0	0	0	25	0	0	0.013	-6.252	0.00878222	0.0414239	0.017	-5.91	0.0132436	0.0837421	1	0	1	1	hypothetical protein;(source:Araport11) protein_coding	hypothetical protein;(source:Araport11)	0
ATMG01170	55	31	0	0	0	0	112	2	0	29	0	38	0.013	-6.28	0.00653877	0.0332535	1.269	0.344	0.875436	0.958532	98.598	6.623	0.00410604	0.0414244	ATPase, F0 complex, subunit A protein	ATPase subunit 6	(ATP6-2)
AT5G66180	11	3	61	0	0	0	0	29	0	25	0	10	0.013	-6.237	0.00604355	0.0312756	0.441	-1.18	0.583589	0.821307	33.291	5.057	0.0261898	0.147951	S-adenosyl-L-methionine-dependent methyltransferases superfamily protein	S-adenosyl-L-methionine-dependent methyltransferases superfamily protein;(source:Araport11)	TRNA METHYLTRANSFERASE 4G (TRM4G)
AT4G31930	29	29	1	0	0	0	0	0	0	20	0	0	0.013	-6.236	0.00503772	0.0271032	0.017	-5.877	0.00821464	0.0598475	1	0	1	1	Mitochondrial glycoprotein family protein	Mitochondrial glycoprotein family protein;(source:Araport11)	0
AT4G00530	4	9	49	0	0	0	0	0	0	21	0	0	0.013	-6.31	0.00412802	0.0232729	0.016	-5.948	0.00685183	0.0525334	1	0	1	1	UvrABC system protein A;(source:Araport11) protein_coding	UvrABC system protein A;(source:Araport11)	0
AT1G18410	16	412	175	2	0	0	304	0	0	201	1	101	0.013	-6.305	0.00407156	0.0229755	0.557	-0.845	0.697584	0.88053	44.032	5.46	0.0128612	0.0905412	P-loop containing nucleoside triphosphate hydrolases superfamily protein	P-loop containing nucleoside triphosphate hydrolases superfamily protein;(source:Araport11)	0
AT1G80880	0	22	97	1	0	0	1	0	0	40	0	0	0.013	-6.22	0.00392703	0.0223848	0.016	-5.951	0.00607451	0.0482272	1.205	0.269	0.906119	0.981007	Tetratricopeptide repeat (TPR)-like superfamily protein	Tetratricopeptide repeat (TPR)-like superfamily protein;(source:Araport11)	0
AT5G09310	55	326	0	1	0	0	0	248	199	127	0	149	0.013	-6.25	0.00365838	0.0212638	1.149	0.201	0.924371	0.976649	87.48	6.451	0.00269935	0.031472	Encodes a gamma-secretase subunit. Associates with other subunits in intracellular membrane compartments. protein_coding PEN-2 (PEN-2) PEN-2 (PEN-2)	Encodes a gamma-secretase subunit. Associates with other subunits in intracellular membrane compartments.	PEN-2 (PEN-2)
AT3G13900	783	83	140	5	0	0	76	0	0	335	2	25	0.013	-6.278	0.00338171	0.0201016	0.109	-3.193	0.133712	0.380894	8.482	3.084	0.150286	0.44798	ATPase E1-E2 type family protein / haloacid dehalogenase-like hydrolase family protein	Encodes a member of the P4 subfamily of P-type ATPases expressed in the pollen plasma membrane. Double mutants with ALA6 display pollen and pollen tube defects.	AMINOPHOSPHOLIPID ATPASE 7 (ALA7)
AT1G55140	99	27	19	1	0	0	0	36	0	48	0	12	0.013	-6.224	0.00294078	0.0180807	0.296	-1.755	0.379425	0.66816	22.146	4.469	0.0330583	0.172278	Ribonuclease III family protein	Encodes one of two chloroplast Mini-RNase III-like enzymes in Arabidopsis. Double mutants display imprecise maturation of 23S rRNA and other rRNAs.	(RNC3)
AT4G24710	189	291	162	3	0	0	0	45	0	214	1	15	0.013	-6.281	0.00240172	0.0155479	0.1	-3.328	0.104116	0.329591	7.74	2.952	0.154411	0.454551	P-loop containing nucleoside triphosphate hydrolases superfamily protein	Encodes an AAA+ ATPase that mediates meiotic chromosome remodeling and crossover maturation.	(PCH2)
AT2G42860	22	3	31	0	0	0	42	1	2	19	0	15	0.013	-6.236	0.00189555	0.0129492	0.819	-0.289	0.873774	0.957886	61.709	5.947	0.00304523	0.0340616	hypothetical protein;(source:Araport11) protein_coding	hypothetical protein;(source:Araport11)	0
AT1G06690	280	70	122	3	0	0	106	1	0	157	1	36	0.013	-6.218	0.00187039	0.0128108	0.272	-1.879	0.339363	0.629631	20.235	4.339	0.0301242	0.162855	NAD(P)-linked oxidoreductase superfamily protein	NAD(P)-linked oxidoreductase superfamily protein;(source:Araport11)	0
AT5G65220	128	25	304	0	2	0	0	172	2	152	1	58	0.013	-6.314	0.00179126	0.0124013	0.426	-1.23	0.53575	0.787552	33.906	5.083	0.0119521	0.0860345	Ribosomal L29 family protein	Ribosomal L29 family protein;(source:Araport11)	PLASTID RIBOSOMAL PROTEINS OF THE 50S SUBUNIT 29 (PRPL29)
AT3G56450	25	111	378	3	0	0	39	393	0	171	1	144	0.013	-6.242	0.00172873	0.0120568	0.857	-0.222	0.909965	0.971229	64.909	6.02	0.00251065	0.029922	alpha-soluble NSF attachment protein 1	member of alpha-SNAP Gene Family	ALPHA-SOLUBLE NSF ATTACHMENT PROTEIN 1 (ALPHA-SNAP1)
AT2G05812	13	35	44	1	0	0	0	0	0	31	0	0	0.013	-6.232	0.0017268	0.0120568	0.01	-6.658	0.000827706	0.01152	0.744	-0.426	0.843051	0.961598	Natural antisense transcript overlaps with AT2G05810;(source:Araport11) antisense_long_noncoding_rna	Natural antisense transcript overlaps with AT2G05810;(source:Araport11)	0
AT5G14010	41	54	6	1	0	0	0	0	0	34	0	0	0.013	-6.321	0.00171782	0.012014	0.009	-6.756	0.000830323	0.0115438	0.74	-0.435	0.841331	0.961598	C2H2 and C2HC zinc fingers superfamily protein	Encodes KNUCKLES (KNU), a C2H2-type zinc finger protein with a conserved transcriptional repression motif. Mediates the repression of WUS in floral meristem determinacy control.	KNUCKLES (KNU)
AT1G20816	37	33	39	1	0	0	0	7	0	36	0	2	0.013	-6.222	0.00165564	0.0117521	0.08	-3.64	0.0496256	0.208026	5.985	2.581	0.198873	0.523342	outer envelope pore-like protein;(source:Araport11) protein_coding	outer envelope pore-like protein;(source:Araport11)	0
AT1G55500	213	54	22	1	0	0	539	45	0	96	0	195	0.013	-6.289	0.00153152	0.0110811	1.873	0.905	0.638922	0.852543	146.493	7.195	0.000287676	0.00664913	evolutionarily conserved C-terminal region 4	evolutionarily conserved C-terminal region 4;(source:Araport11)	EVOLUTIONARILY CONSERVED C-TERMINAL REGION 4 (ECT4)
AT5G23700	139	418	30	4	0	0	0	0	0	196	1	0	0.013	-6.286	0.00151711	0.0110156	0.002	-8.758	3.3996e-05	0.00116253	0.18	-2.472	0.248361	0.590039	coiled-coil protein;(source:Araport11) protein_coding	coiled-coil protein;(source:Araport11)	0
AT4G36710	81	9	210	2	0	0	0	0	0	100	1	0	0.013	-6.303	0.00150664	0.0109717	0.004	-7.983	0.000133728	0.00304656	0.312	-1.68	0.433735	0.758551	GRAS family transcription factor	GRAS family transcription factor;(source:Araport11)	(HAM4)
AT3G27440	298	329	159	4	0	0	696	87	0	262	1	261	0.013	-6.298	0.00139673	0.0103358	0.997	-0.004	0.998165	1	78.449	6.294	0.00140678	0.02038	uridine kinase-like 5	One of the homologous genes predicted to encode proteins with UPRT domains (Uracil phosphoribosyltransferase). Five of these genes (At5g40870, At3g27190, At1g55810, At4g26510 and At3g27440) show a high level of identity, and are annotated as also containing a N-terminal uracil kinase (UK) domain. These genes are referred to as UKL1 (UK-like 1), UKL2, UKL3, UKL4 and UKL5, respectively.	URIDINE KINASE-LIKE 5 (UKL5)
AT3G10880	107	245	1	2	0	1	0	0	0	118	1	0	0.013	-6.235	0.00132749	0.00991247	0.003	-8.215	6.89061e-05	0.00190815	0.253	-1.98	0.348271	0.690591	tropomyosin;(source:Araport11) protein_coding	tropomyosin;(source:Araport11)	0
AT4G25710	2	98	111	1	0	0	10	1	0	70	0	4	0.013	-6.249	0.00132426	0.00990031	0.071	-3.822	0.0421757	0.188459	5.377	2.427	0.217115	0.550062	Galactose oxidase/kelch repeat superfamily protein	Galactose oxidase/kelch repeat superfamily protein;(source:Araport11)	0
AT3G17100	54	116	18	1	0	0	0	0	0	63	0	0	0.013	-6.277	0.00120564	0.00918578	0.005	-7.508	0.00020123	0.00406128	0.426	-1.231	0.559393	0.838919	sequence-specific DNA binding transcription factors	sequence-specific DNA binding transcription factor;(source:Araport11)	ATBS1 INTERACTING FACTOR 3 (AIF3)
AT3G09240	43	44	92	1	0	0	0	0	0	60	0	0	0.013	-6.252	0.00103234	0.00810528	0.006	-7.487	0.000166304	0.00354755	0.425	-1.235	0.55321	0.835594	Protein kinase protein with tetratricopeptide repeat domain	kinase with tetratricopeptide repeat domain-containing protein;(source:Araport11)	BRASSINOSTEROID-SIGNALING KINASE 9 (BSK9)
AT1G31190	47	157	14	1	1	0	0	202	13	73	1	72	0.013	-6.28	0.000889652	0.00719053	0.983	-0.025	0.988996	0.99927	76.36	6.255	0.000929864	0.0150005	myo-inositol monophosphatase like 1	Encodes a myo-inositol monophosphatase IMPL1 (myo-Inositol monophosphatase like 1).	MYO-INOSITOL MONOPHOSPHATASE LIKE 1 (IMPL1)
AT1G47710	95	196	138	0	0	3	0	36	2	143	1	13	0.013	-6.249	0.000868393	0.00707423	0.116	-3.107	0.0910364	0.301364	8.83	3.142	0.0950552	0.340024	Serine protease inhibitor (SERPIN) family protein	Serine protease inhibitor (SERPIN) family protein;(source:Araport11)	(SERPIN1)
AT5G62440	19	19	12	0	0	0	110	7	19	17	0	45	0.013	-6.222	0.000724444	0.00618706	2.557	1.354	0.395067	0.681916	190.878	7.577	3.6254e-05	0.00168247	Protein of unknown function (DUF3223)	Encodes a protein DOMINO1 that belongs to a plant-specific gene family sharing a common motif present in the tomato DEFECTIVE CHLOROPLASTS AND LEAVES (LeDCL) protein. DOMINO1 is located in the nucleus. Arabidopsis embryos carrying the domino1 mutation grow slowly in comparison with wild type embryos and reach only the globular stage at desiccation. The primary defect of the mutation at the cellul…	(DOM1)
AT5G61980	134	282	70	3	0	0	0	18	17	162	1	12	0.013	-6.278	0.000603213	0.00537455	0.094	-3.414	0.0571955	0.228405	7.279	2.864	0.119068	0.390993	ARF-GAP domain 1	A member of ARF GAP domain (AGD), A thaliana has 15 members, grouped into four classes. AGD1 belongs to the class 1, together with AGD2, AGD3 and AGD4. Not expressed in hypocotyls and cotyledons.	ARF-GAP DOMAIN 1 (AGD1)
AT5G09950	215	24	67	2	0	0	2	1	45	102	1	16	0.013	-6.31	0.000546689	0.00500443	0.187	-2.416	0.170481	0.438602	14.865	3.894	0.0333496	0.173248	Tetratricopeptide repeat (TPR)-like superfamily protein	Encodes a DYW-class PPR protein required for RNA editing at four sites in mitochondria of A. thaliana.	MITOCHONDRIAL EDITING FACTOR 7 (MEF7)
AT4G27800	237	116	54	3	1	0	4	0	0	136	1	1	0.013	-6.233	0.000415299	0.00403798	0.016	-5.96	0.000774873	0.0109766	1.208	0.273	0.881063	0.971624	thylakoid-associated phosphatase 38	Choroplast protein phosphatase TAP38/PPH1 is required for efficient dephosphorylation of the LHCII anthena and state transition from state 2 to state 1.	THYLAKOID-ASSOCIATED PHOSPHATASE 38 (TAP38)
AT4G35750	563	870	1377	10	14	0	7	0	35	937	8	14	0.013	-6.229	0.000299297	0.00310034	0.023	-5.466	0.00149503	0.0176616	1.698	0.763	0.658839	0.887411	SEC14 cytosolic factor family protein / phosphoglyceride transfer family protein	SEC14 cytosolic factor family protein / phosphoglyceride transfer family protein;(source:Araport11)	0
AT1G27530	28	56	91	1	1	0	45	198	2	58	1	82	0.013	-6.262	0.000213164	0.00236895	1.366	0.45	0.773598	0.914572	104.865	6.712	7.12282e-05	0.00269928	ubiquitin-fold modifier-conjugating enzyme;(source:Araport11) protein_coding	ubiquitin-fold modifier-conjugating enzyme;(source:Araport11)	0
AT1G74180	154	104	17	2	0	0	133	8	50	92	1	64	0.013	-6.284	0.000196781	0.00223513	0.717	-0.48	0.76494	0.911444	55.867	5.804	0.000585095	0.0110607	receptor like protein 14	receptor like protein 14;(source:Araport11)	RECEPTOR LIKE PROTEIN 14 (RLP14)
AT1G19740	46	160	31	2	0	0	1	2	4	79	1	2	0.013	-6.243	0.000165271	0.00196009	0.037	-4.755	0.00305554	0.0295462	2.804	1.487	0.382518	0.719285	ATP-dependent protease La (LON) domain protein	ATP-dependent protease La (LON) domain protein;(source:Araport11)	LON DOMAIN-CONTAINING PROTEIN 1 (LCP1)
AT2G19120	389	179	348	5	0	3	5	15	264	305	3	95	0.013	-6.22	0.000138167	0.00171261	0.339	-1.559	0.332266	0.62254	25.307	4.661	0.00430511	0.0428483	P-loop containing nucleoside triphosphate hydrolases superfamily protein	P-loop containing nucleoside triphosphate hydrolases superfamily protein;(source:Araport11)	0
AT1G16690	49	44	172	2	0	0	69	177	17	88	1	88	0.013	-6.279	0.000126784	0.0016136	0.993	-0.01	0.994804	1	77.129	6.269	0.000129352	0.00393347	Enhancer of polycomb-like transcription factor protein	Enhancer of polycomb-like transcription factor protein;(source:Araport11)	0
AT5G27750	697	387	943	3	0	14	2	161	61	676	6	75	0.013	-6.27	0.000124021	0.00158824	0.132	-2.917	0.0722832	0.265052	10.215	3.353	0.0403016	0.197978	F-box/FBD-like domains containing protein	F-box/FBD-like domains containing protein;(source:Araport11)	0
AT2G32170	73	497	96	3	0	2	1055	123	38	222	2	405	0.013	-6.319	8.85741e-05	0.00122301	1.748	0.805	0.60917	0.837261	139.524	7.124	9.82804e-06	0.000700632	S-adenosyl-L-methionine-dependent methyltransferases superfamily protein	S-adenosyl-L-methionine-dependent methyltransferases superfamily protein;(source:Araport11)	(EXPRS)
AT5G56140	107	101	88	2	1	0	1	3	17	99	1	7	0.013	-6.243	7.42252e-05	0.00106536	0.085	-3.558	0.0181793	0.105329	6.431	2.685	0.0916426	0.333384	RNA-binding KH domain-containing protein	RNA-binding KH domain-containing protein;(source:Araport11)	0
AT2G18520	66	56	38	1	0	0	102	30	56	53	0	63	0.013	-6.22	6.53459e-05	0.000970606	1.168	0.224	0.87317	0.957689	87.064	6.444	3.47619e-05	0.00162855	Tetratricopeptide repeat (TPR)-like superfamily protein	Tetratricopeptide repeat (TPR)-like superfamily protein;(source:Araport11)	0
AT3G02860	400	129	308	1	1	6	14	108	31	279	3	51	0.013	-6.283	1.17772e-05	0.000268034	0.203	-2.3	0.100656	0.322642	15.806	3.982	0.00555212	0.0506192	zinc ion binding	Encodes a C2H2 zinc finger protein that is localized to the nucleus and is translocated to the cytoplasm in response to ABA or oxidative stress. It functions as a positive regulator countering ABA to break seed dormancy and maintain ROS homeostasis in response to ABA and oxidative stress.	ABA AND ROS SENSITIVE 1 (ARS1)
AT1G11660	1203	1023	323	3	3	17	294	354	11	850	8	220	0.013	-6.268	1.15324e-05	0.000263922	0.281	-1.831	0.196585	0.471825	21.656	4.437	0.00191123	0.0247138	heat shock protein 70 (Hsp 70) family protein	heat shock protein 70 (Hsp 70) family protein;(source:Araport11)	HEAT SHOCK PROTEIN 70-16 (HSP70-16)
AT4G27120	1272	1328	1102	3	1	33	255	263	77	1234	12	198	0.013	-6.219	8.86249e-06	0.000216021	0.18	-2.477	0.075222	0.271569	13.374	3.741	0.0075398	0.0620487	DDRGK domain protein;(source:Araport11) protein_coding	DDRGK domain protein;(source:Araport11)	0
AT5G67190	0	70	17	0	0	0	26	0	0	29	0	9	0.014	-6.148	0.0108766	0.04835	0.368	-1.44	0.535869	0.787552	26.135	4.708	0.0514331	0.232402	DREB and EAR motif protein 2	encodes a member of the DREB subfamily A-5 of ERF/AP2 transcription factor family. The protein contains one AP2 domain. There are 16 members in this subfamily including RAP2.1, RAP2.9 and RAP2.10.	DREB AND EAR MOTIF PROTEIN 2 (DEAR2)
AT1G28070	52	0	63	0	0	0	0	97	0	38	0	32	0.014	-6.188	0.0108223	0.0481778	0.867	-0.206	0.930276	0.979664	63.204	5.982	0.0137488	0.0949817	ATP-dependent RNA helicase;(source:Araport11) protein_coding	ATP-dependent RNA helicase;(source:Araport11)	0
AT5G37750	68	0	22	0	0	0	2	0	195	30	0	66	0.014	-6.198	0.00774858	0.0377591	1.961	0.971	0.662192	0.861678	143.974	7.17	0.00205378	0.0259941	Chaperone DnaJ-domain superfamily protein	Chaperone DnaJ-domain superfamily protein;(source:Araport11)	0
AT4G11400	8	0	78	0	0	0	447	101	0	29	0	183	0.014	-6.109	0.00767208	0.0375343	4.953	2.308	0.290724	0.580157	341.845	8.417	0.00023556	0.00580754	ARID/BRIGHT DNA-binding domain;ELM2 domain protein	ARID/BRIGHT DNA-binding , ELM2 domain and myb-like DNA-binding domain-containing protein;(source:Araport11)	0
AT5G59410	2	66	6	0	0	0	0	0	41	25	0	14	0.014	-6.158	0.00758641	0.0372811	0.606	-0.723	0.74177	0.900004	43.259	5.435	0.018485	0.116917	Rab5-interacting family protein	Rab5-interacting family protein;(source:Araport11)	0
AT1G64890	26	36	0	0	0	0	0	0	1	21	0	0	0.014	-6.186	0.00642876	0.032775	0.029	-5.09	0.0249201	0.131085	2.137	1.096	0.644303	0.879028	Major facilitator superfamily protein	Major facilitator superfamily protein;(source:Araport11)	0
AT5G14850	18	109	0	1	0	0	0	0	0	42	0	0	0.014	-6.184	0.00617157	0.03179	0.01	-6.68	0.00330377	0.0311293	0.709	-0.496	0.833778	0.961598	Alg9-like mannosyltransferase family	Encodes a putative mannosyltransferase homolog to human PIG-B and yeast GPI10, both of which are involved in the biosynthesis of glycosylphosphatidylinositol (GPI) anchors. Disruption of the gene affects COBRA-LIKE10 localization, a GPI-anchored protein (GPI-AP) important for pollen tube growth and guidance.	ABNORMAL POLLEN TUBE GUIDANCE 1 (APTG1)
AT4G24970	397	185	1	3	0	0	0	56	0	194	1	19	0.014	-6.163	0.00500027	0.0269135	0.137	-2.87	0.187365	0.460015	9.805	3.294	0.134052	0.420986	Histidine kinase-, DNA gyrase B-, and HSP90-like ATPase family protein	MORC7 is a member of a family of GHKL ATPases. It is localized in the nuceloplasm and adjacent to chromocenters. Along with MORC4, it appears to repress the expression of genes involved in defense against pathogens.	(ATMORC7)
AT1G48605	11	4	40	0	0	0	0	0	0	18	0	0	0.014	-6.181	0.00479464	0.0261023	0.018	-5.819	0.00792492	0.0583038	1	0	1	1	Flavoprotein	Encodes a protein similar to yeast HAL3, which regulates the cell cycle and tolerance to salt stress through inhibition of the PPZ1 type-1 protein phosphatase. AtHAL3b mRNA levels are induced by salt stress. HAL3B presumably encodes for phosphopantothenoylcysteine decarboxylase being involved in Coenzyme A biosynthesis as indicated by functional complementation of a double mutant hal3 aaBb.	(ATHAL3B)
AT5G56720	106	0	14	1	0	0	0	0	2	40	0	1	0.014	-6.151	0.00466507	0.0255318	0.026	-5.272	0.0140289	0.0872779	1.838	0.878	0.696377	0.904503	Lactate/malate dehydrogenase family protein	predicted to encode a cytosolic malate dehydrogenase.	CYTOSOLIC-NAD-DEPENDENT MALATE DEHYDROGENASE 3 (c-NAD-MDH3)
AT1G02860	1	212	91	1	0	0	0	0	44	101	0	15	0.014	-6.21	0.00417298	0.0234728	0.19	-2.396	0.260026	0.547796	14.063	3.814	0.0789384	0.30548	SPX (SYG1/Pho81/XPR1) domain-containing protein	Encodes a ubiquitin E3 ligase with RING and SPX domains that is involved in mediating immune responses and mediates degradation of PHT1s at plasma membranes. Targeted by MIR827. Ubiquitinates PHT1;3, PHT1;2, PHT1;1/AtPT1 and PHT1;4/AtPT2.	NITROGEN LIMITATION ADAPTATION (NLA)
AT1G64185	2	18	40	0	0	0	0	58	9	20	0	22	0.014	-6.171	0.00349023	0.0205397	1.097	0.133	0.945543	0.984037	79.03	6.304	0.00282219	0.0325427	Lactoylglutathione lyase / glyoxalase I family protein	Vicinal oxygen chelate (VOC) superfamily member.	GLYOXALASE I-LIKE;5 (GLXI-LIKE;5)
AT1G69800	66	0	50	1	0	0	3	0	8	39	0	4	0.014	-6.116	0.00310657	0.0189398	0.127	-2.981	0.128824	0.372926	8.784	3.135	0.132523	0.41776	Cystathionine beta-synthase (CBS) protein	Cystathionine beta-synthase (CBS) protein;(source:Araport11)	0
AT2G35830	2	37	56	1	0	0	0	0	0	32	0	0	0.014	-6.153	0.00299768	0.0183575	0.01	-6.594	0.00152212	0.0178	0.737	-0.441	0.84243	0.961598	ureidoglycolate hydrolase;(source:Araport11) protein_coding	ureidoglycolate hydrolase;(source:Araport11)	0
AT2G40960	5	77	12	1	0	0	0	0	0	31	0	0	0.014	-6.155	0.00290403	0.0179053	0.01	-6.594	0.00147005	0.0174312	0.738	-0.439	0.8426	0.961598	Single-stranded nucleic acid binding R3H protein	Single-stranded nucleic acid binding R3H protein;(source:Araport11)	0
AT1G01725	14	4	32	0	0	0	0	1	0	17	0	0	0.014	-6.19	0.00279366	0.0173925	0.03	-5.036	0.015006	0.0914137	2.225	1.154	0.60188	0.856873	adenylosuccinate synthetase;(source:Araport11) protein_coding	adenylosuccinate synthetase;(source:Araport11)	0
AT3G22970	101	291	123	3	0	0	0	21	0	172	1	7	0.014	-6.112	0.00263824	0.0166344	0.063	-3.987	0.0475591	0.202646	4.364	2.126	0.297724	0.642245	Protein of unknown function (DUF506)	hypothetical protein (DUF506);(source:Araport11)	0
AT5G66270	217	50	5	2	0	0	0	0	0	91	1	0	0.014	-6.142	0.00239218	0.0155114	0.004	-7.814	0.000230509	0.00447489	0.314	-1.672	0.441945	0.764281	Zinc finger C-x8-C-x5-C-x3-H type family protein	Zinc finger C-x8-C-x5-C-x3-H type family protein;(source:Araport11)	0
AT3G12420	7	39	40	1	0	0	0	0	0	29	0	0	0.014	-6.123	0.00239235	0.0155114	0.011	-6.55	0.00118215	0.014745	0.744	-0.427	0.844277	0.961598	Polynucleotidyl transferase, ribonuclease H-like superfamily protein	Polynucleotidyl transferase, ribonuclease H-like superfamily protein;(source:Araport11)	0
AT1G13870	78	43	26	1	0	0	0	169	1	49	0	57	0.014	-6.196	0.00234782	0.0153161	1.137	0.185	0.923909	0.976649	83.329	6.381	0.00172151	0.0230626	calmodulin binding;purine nucleotide binding	Encodes a homolog of the yeast TOT4/KTI12 protein. Yeast TOT4/KTI12 associates with Elongator, a multisubunit complex that binds the RNA polymerase II transcription elongation complex. Ds insertion mutant has enlarged shoot apical region, 4 to 6 long slender leaves followed by spike-like structures, short roots. Mutants also have no ncm5U (5-carbamoylmethyluridine).	DEFORMED ROOTS AND LEAVES 1 (DRL1)
AT5G08020	24	80	190	2	0	0	0	0	11	98	1	4	0.014	-6.109	0.00220964	0.0146025	0.056	-4.153	0.0341905	0.163407	3.88	1.956	0.331362	0.675511	RPA70-kDa subunit B	Encodes a homolog of Replication Protein A. rpa70b mutants are hypersensitive to UV-B radiation and MMS treatments suggesting a role for this protein in DNA damage repair. The mRNA is cell-to-cell mobile.	RPA70-KDA SUBUNIT B (RPA70B)
AT3G62620	28	233	9	1	0	0	504	78	0	90	0	194	0.014	-6.165	0.00214451	0.0142867	1.97	0.978	0.617039	0.841147	141.397	7.144	0.000373799	0.00817659	sucrose-phosphatase-related	Encodes a protein of unknown function. Previously this protein has been annotated computationally as a sucrose-phosphatase-related protein. However, the source of this annotation can not be verified. This annotation (sucrose-phosphatase-related) has been removed.	0
AT3G19300	34	84	4	1	0	0	76	6	0	41	0	27	0.014	-6.127	0.00213717	0.0142455	0.699	-0.516	0.783226	0.918815	48.865	5.611	0.00493033	0.0466391	Protein kinase superfamily protein	Protein kinase superfamily protein;(source:Araport11)	0
AT3G25805	39	16	30	0	0	1	0	0	0	28	0	0	0.014	-6.144	0.00196794	0.0133625	0.011	-6.566	0.00094975	0.0127316	0.746	-0.422	0.844177	0.961598	transmembrane protein;(source:Araport11) protein_coding	transmembrane protein;(source:Araport11)	0
AT5G45150	154	7	26	1	0	0	0	3	0	62	0	1	0.014	-6.145	0.00179705	0.0124289	0.025	-5.331	0.00622801	0.0491627	1.758	0.814	0.689133	0.900744	RNAse THREE-like protein 3	RNAse THREE-like protein 3;(source:Araport11)	RNASE THREE-LIKE PROTEIN 3 (RTL3)
AT1G12700	36	73	0	1	0	0	2	5	26	36	0	11	0.014	-6.134	0.00170564	0.011963	0.34	-1.556	0.391244	0.678316	23.886	4.578	0.0194897	0.120991	ATP binding;nucleic acid binding;helicases	Encodes RNA PROCESSING FACTOR 1 (RPF1), a pentatricopeptide repeat (PPR) protein of the P-class containing canonical PPR-repeats. RPF1 is required for the 5?-end processing of the nad4 mRNA in mitochondria. Ler and other accessions impaired in processing of the nad4 mRNA 5&#8242;-end, contain a single nucleotide polymorphism (SNP) 807 nucleotides downstream of the predicted translation start codo…	RNA PROCESSING FACTOR 1 (RPF1)
AT1G09960	7	199	116	2	0	0	152	1	2	107	1	52	0.014	-6.163	0.00142862	0.0105214	0.519	-0.945	0.615929	0.840407	37.232	5.218	0.00695111	0.059052	sucrose transporter 4	low affinity (10mM) sucrose transporter in sieve elements (phloem)	SUCROSE TRANSPORTER 4 (SUT4)
AT3G58090	155	109	23	2	0	0	0	7	52	96	1	20	0.014	-6.125	0.00125035	0.00944488	0.243	-2.044	0.267614	0.554965	16.934	4.082	0.0318028	0.168542	Disease resistance-responsive (dirigent-like protein) family protein	Disease resistance-responsive (dirigent-like protein) family protein;(source:Araport11)	0
AT1G66750	78	202	126	3	0	0	162	98	0	135	1	87	0.014	-6.145	0.00117777	0.00903472	0.672	-0.573	0.757443	0.90735	47.594	5.573	0.00326396	0.0354039	CDK-activating kinase 4	Encodes a CDK-activating kinase that interacts with SPT5, a regulator of transcription and histone methylation.	CDK-ACTIVATING KINASE 4 (CAK4)
AT1G03260	95	118	45	2	0	0	0	0	0	86	1	0	0.014	-6.206	0.00108194	0.00843569	0.004	-7.906	8.58944e-05	0.00223238	0.308	-1.7	0.413152	0.744777	SNARE associated Golgi protein family	SNARE associated Golgi protein family;(source:Araport11)	0
AT1G65700	43	328	79	3	0	0	2	1709	87	150	1	599	0.014	-6.177	0.00104817	0.0082035	3.477	1.798	0.330882	0.621319	251.617	7.975	2.30882e-05	0.00125333	Small nuclear ribonucleoprotein family protein	Small nuclear ribonucleoprotein family protein;(source:Araport11)	SM-LIKE 8 (LSM8)
AT3G25120	34	99	22	1	0	0	1	0	0	52	0	0	0.014	-6.116	0.000852782	0.00698388	0.011	-6.545	0.000652584	0.00978876	0.743	-0.429	0.832004	0.961598	Mitochondrial import inner membrane translocase subunit Tim17/Tim22/Tim23 family protein	Mitochondrial import inner membrane translocase subunit Tim17/Tim22/Tim23 family protein;(source:Araport11)	0
AT2G41440	53	53	87	1	0	0	50	0	12	64	0	21	0.014	-6.169	0.000840364	0.00690048	0.359	-1.477	0.400578	0.686626	25.857	4.692	0.0112007	0.0818945	agamous-like MADS-box protein;(source:Araport11) protein_coding	agamous-like MADS-box protein;(source:Araport11)	0
AT3G63200	25	54	18	1	0	0	0	8	7	32	0	5	0.014	-6.198	0.000827868	0.00681145	0.185	-2.435	0.146097	0.401218	13.57	3.762	0.0440034	0.210483	PATATIN-like protein 9	PATATIN-like protein 9;(source:Araport11)	PATATIN-LIKE PROTEIN 9 (PLP9)
AT1G73885	14	723	208	3	5	0	55	0	6	315	3	20	0.014	-6.158	0.000824365	0.00679167	0.087	-3.527	0.0534017	0.218672	6.198	2.632	0.153802	0.453211	AT-rich interactive domain protein;(source:Araport11) protein_coding	AT-rich interactive domain protein;(source:Araport11)	0
AT5G25910	42	19	113	1	0	0	1	7	0	58	0	3	0.014	-6.16	0.000815873	0.00676228	0.057	-4.132	0.0193772	0.110115	4.079	2.028	0.279052	0.624254	receptor like protein 52	putative disease resistance protein induced by chitin oligomers.	RECEPTOR LIKE PROTEIN 52 (RLP52)
AT5G20850	111	1	110	1	1	1	0	0	0	74	1	0	0.014	-6.202	0.000688776	0.00593163	0.004	-7.809	5.89388e-05	0.00172946	0.328	-1.607	0.426767	0.754799	RAS associated with diabetes protein 51	Encodes a homolog of yeast RAD51. Its mRNA is most abundant in early flower buds and is expressed at high levels in exponentially growing cells in suspension cultures and is induced in response to gamma radiation. Also involved in defense gene transcription during plant immune responses.	(RAD51)
AT2G01510	1	196	72	2	0	0	47	7	26	90	1	27	0.014	-6.154	0.00064906	0.00568871	0.33	-1.6	0.357469	0.648194	23.503	4.555	0.0117102	0.0848095	Tetratricopeptide repeat (TPR)-like superfamily protein	Tetratricopeptide repeat (TPR)-like superfamily protein;(source:Araport11)	0
AT2G35160	126	75	50	2	0	0	5	13	0	84	1	6	0.014	-6.143	0.000622081	0.00549512	0.091	-3.46	0.0459798	0.198506	6.421	2.683	0.138194	0.428899	SU(VAR)3-9 homolog 5	Encodes SU(var)3-9 homologue 5 (SUVH5). SUVH5 has histone methyltransferase (MTase) activity in vitro and contributes to the maintenance of H3 mK9 (methylation of histone H3 at Lys-9) and CMT3-mediated non-CG methylation in vivo. This is a member of a subfamily of SET proteins that shares a conserved SRA domain.	SU(VAR)3-9 HOMOLOG 5 (SUVH5)
AT1G11710	105	29	132	1	0	1	0	126	187	89	1	104	0.014	-6.19	0.000581987	0.00522688	1.16	0.214	0.901572	0.967272	84.677	6.404	0.000370857	0.00815748	Pentatricopeptide repeat (PPR) superfamily protein	Pentatricopeptide repeat (PPR) superfamily protein;(source:Araport11)	0
AT1G67280	69	4	166	1	0	1	14	11	0	80	1	8	0.014	-6.175	0.000559979	0.00508466	0.129	-2.959	0.0850248	0.292057	9.294	3.216	0.0739198	0.293629	Glyoxalase/Bleomycin resistance protein/Dioxygenase superfamily protein	Encodes a Ni+ dependent glyoxylase.	GLYOXALASEI 6 (ATGLYI6)
AT4G02980	263	234	75	4	1	0	0	25	5	191	2	10	0.014	-6.201	0.000359695	0.00359056	0.068	-3.869	0.0236595	0.12628	5.032	2.331	0.182125	0.499599	endoplasmic reticulum auxin binding protein 1	Auxin binding protein involved in cell elongation and cell division. ABP1 is ubiquitinated in vitro and in planta by AtRma2. ABP1 was thought to be embryo lethal but further experimentation has demonstrated that lethality is due to a linked mutation in another gene.	ENDOPLASMIC RETICULUM AUXIN BINDING PROTEIN 1 (ABP1)
AT3G61740	2416	1933	2153	20	0	38	9	397	11	2167	19	139	0.014	-6.117	0.000343602	0.00347141	0.083	-3.599	0.0349225	0.166071	5.729	2.518	0.140705	0.433507	SET domain protein 14	Encodes SET domain containing protein that acts redundantly with ATX4/5 to regulate histone H3-K4 methylation.	SET DOMAIN PROTEIN 14 (SDG14)
AT3G21465	91	109	176	1	0	2	8	44	0	125	1	17	0.014	-6.169	0.000323794	0.00330698	0.164	-2.611	0.117004	0.352841	11.778	3.558	0.0386727	0.192129	adenylyl cyclase;(source:Araport11) protein_coding	adenylyl cyclase;(source:Araport11)	0
AT2G42310	88	76	45	1	1	0	1	7	0	70	1	3	0.014	-6.118	0.00026826	0.0028359	0.046	-4.458	0.00594393	0.0475477	3.161	1.66	0.33438	0.677577	ESSS subunit of NADH:ubiquinone oxidoreductase (complex I) protein;(source:Araport11) protein_coding	ESSS subunit of NADH:ubiquinone oxidoreductase (complex I) protein;(source:Araport11)	0
AT3G05000	102	116	50	1	0	1	0	0	2	89	1	1	0.014	-6.123	0.000250183	0.00269787	0.014	-6.166	0.000298549	0.0055373	0.97	-0.043	0.980603	1	Transport protein particle (TRAPP) component	Part of multi-protein complex, acting as guanine nucleotide exchange factors (GEFs) and possibly as tethers, regulating intracellular trafficking.	(TRAPPC6)
AT1G61580	142	291	320	1	2	3	0	263	250	251	2	171	0.014	-6.132	0.000204065	0.00229858	0.704	-0.506	0.755212	0.906638	49.371	5.626	0.000656262	0.0119297	R-protein L3 B	R-protein L3 B;(source:Araport11)	R-PROTEIN L3 B (RPL3B)
AT1G09230	131	47	140	3	0	0	958	86	271	106	1	438	0.014	-6.121	0.000165107	0.00196009	3.727	1.898	0.22366	0.506098	259.386	8.019	7.83524e-07	0.000130595	RNA-binding (RRM/RBD/RNP motifs) family protein	Encodes a U12-type spliceosomal protein that is an indispensible component of the minor spliceosome and plays a crucial role in U12 intron splicing and plant development.	U11/U12-65K (U11/U12-65K)
AT1G68490	264	1326	672	5	1	16	0	18	12	754	7	10	0.014	-6.178	0.000108676	0.00143332	0.019	-5.749	0.000316973	0.00582489	1.346	0.429	0.78946	0.948378	translocase subunit seca;(source:Araport11) protein_coding	translocase subunit seca;(source:Araport11)	0
AT2G18040	167	957	374	13	1	0	97	80	26	499	5	68	0.014	-6.177	0.000103126	0.00137777	0.159	-2.657	0.0919674	0.303814	11.471	3.52	0.0270452	0.151112	peptidylprolyl cis/trans isomerase, NIMA-interacting 1	phosphorylation-specific peptidyl prolyl cis/trans isomerase (PPIase) with specificity for phosphoserine-proline bonds The mRNA is cell-to-cell mobile.	PEPTIDYLPROLYL CIS/TRANS ISOMERASE, NIMA-INTERACTING 1 (PIN1AT)
AT5G37475	88	53	72	1	1	0	42	2	84	71	1	43	0.014	-6.189	0.000102425	0.00137137	0.62	-0.689	0.642317	0.854357	45.244	5.5	0.000558851	0.010806	Translation initiation factor eIF3 subunit	Translation initiation factor eIF3 subunit;(source:Araport11)	0
AT1G26190	91	50	25	1	0	0	449	96	172	55	0	239	0.014	-6.196	9.22034e-05	0.00126325	3.941	1.978	0.170593	0.438761	288.889	8.174	2.36768e-07	5.43845e-05	Phosphoribulokinase / Uridine kinase family	TTM2 is a triphosphate tunnel metalloenzyme that displays pyrophosphatase activity.It contains both a uridine kinase (UK) domain and CYTH domain. TTM2 is involved in negative regulation defense response to pathogens (PMID:28733390).	TRIPHOSPHATE TUNNEL METALLOENZYME 2 (TTM2)
AT5G55180	221	76	600	3	6	0	310	83	27	299	3	140	0.014	-6.149	7.09355e-05	0.00102649	0.494	-1.019	0.503302	0.767794	35.018	5.13	0.000919268	0.0148615	O-Glycosyl hydrolases family 17 protein	O-Glycosyl hydrolases family 17 protein;(source:Araport11)	0
AT1G06950	798	1376	687	21	6	5	497	643	1102	954	11	747	0.014	-6.156	2.90338e-07	1.58062e-05	0.792	-0.337	0.776874	0.916233	56.476	5.82	1.24083e-06	0.000168782	translocon at the inner envelope membrane of chloroplasts 110	Encodes a protein thought to be a part of the translocon at the chloroplast inner envelope. Involved in protein import into the chloroplast and chloroplast biogenesis. C-terminal half of Tic110 functions as scaffolds for protein-protein interactions.	TRANSLOCON AT THE INNER ENVELOPE MEMBRANE OF CHLOROPLASTS 110 (TIC110)
AT5G05220	0	42	25	0	0	0	0	0	0	22	0	0	0.015	-6.084	0.0111826	0.0492801	0.019	-5.743	0.0166205	0.0982154	1	0	1	1	hypothetical protein;(source:Araport11) protein_coding	hypothetical protein;(source:Araport11)	0
AT3G59330	23	43	4	0	0	0	0	108	0	23	0	36	0.015	-6.033	0.00874292	0.0413332	1.471	0.557	0.798633	0.927475	96.309	6.59	0.00415283	0.0418186	Eukaryotic protein of unknown function (DUF914)	solute carrier family 35 protein (DUF914);(source:Araport11)	0
AT4G37685	2	6	47	0	0	0	0	0	0	18	0	0	0.015	-6.076	0.00686583	0.0345191	0.019	-5.719	0.0109428	0.0728548	1	0	1	1	hypothetical protein;(source:Araport11) protein_coding	hypothetical protein;(source:Araport11)	0
AT1G59850	5	38	9	0	0	0	0	4	0	17	0	1	0.015	-6.059	0.00499801	0.026913	0.1	-3.324	0.106683	0.334221	6.657	2.735	0.213724	0.545677	ARM repeat superfamily protein	ARM repeat superfamily protein;(source:Araport11)	0
AT1G79660	12	24	13	0	0	0	0	0	0	16	0	0	0.015	-6.056	0.00499519	0.0269096	0.019	-5.691	0.00833933	0.060376	1	0	1	NA	ephrin-A3 protein;(source:Araport11) protein_coding	ephrin-A3 protein;(source:Araport11)	0
AT1G02870	69	7	47	0	1	0	0	0	52	41	0	17	0.015	-6.056	0.00442247	0.0245631	0.478	-1.064	0.600319	0.83198	31.829	4.992	0.0190447	0.119626	nucleolar-like protein;(source:Araport11) protein_coding	nucleolar-like protein;(source:Araport11)	0
AT4G24860	255	370	123	4	0	0	0	107	0	249	1	36	0.015	-6.093	0.00422523	0.0237127	0.189	-2.406	0.255161	0.541308	12.879	3.687	0.0836044	0.315058	P-loop containing nucleoside triphosphate hydrolases superfamily protein	P-loop containing nucleoside triphosphate hydrolases superfamily protein;(source:Araport11)	0
AT1G78950	112	93	126	2	0	0	0	60	0	110	1	20	0.015	-6.025	0.00369414	0.0214129	0.226	-2.147	0.292417	0.582406	14.705	3.878	0.0619947	0.263806	Terpenoid cyclases family protein	Terpenoid cyclases family protein;(source:Araport11)	BETA-AMYRIN SYNTHASE (BAS)
AT2G45980	187	8	30	1	0	0	0	0	20	75	0	7	0.015	-6.082	0.00349364	0.0205397	0.124	-3.013	0.137801	0.38825	8.388	3.068	0.14221	0.436101	Encodes an Atg8-interacting protein that is partially associated with the ER during favorable growth conditions and becomes mainly associated with a spherical compartment that dynamically moves along the ER network. In stress induced plants, ATI1 is localized to a novel plastid associated bodies that are transported to vesicles, in what appears to be an autophagy dependent process. ATI1 interacts…	Encodes an Atg8-interacting protein that is partially associated with the ER during favorable growth conditions and becomes mainly associated with a spherical compartment that dynamically moves along the ER network. In stress induced plants, ATI1 is localized to a novel plastid associated bodies that are transported to vesicles, in what appears to be an autophagy dependent process. ATI1 interacts…	ATG8-INTERACTING PROTEIN 1 (ATI1)
AT2G04270	105	187	273	3	0	1	0	274	0	188	1	91	0.015	-6.057	0.00322948	0.0194493	0.531	-0.914	0.653245	0.85799	35.335	5.143	0.0124075	0.0884517	RNAse E/G-like	Similar to E.coli endoribonuclease E. Functions as a ribonuclease, is located in the chloroplast, and is involved in chloroplast development. Loss of function mutants are white and arrest at the cotyledon stage. The phenotype is rescued by providing sucrose.	RNASE E/G-LIKE (RNEE/G)
AT5G10965	75	33	214	2	0	0	0	0	30	107	1	10	0.015	-6.074	0.00313731	0.0190802	0.126	-2.99	0.138552	0.389764	8.474	3.083	0.134862	0.422436	#N/A	hypothetical protein;(source:Araport11)	0
AT1G18830	185	80	3	2	0	0	0	0	0	89	1	0	0.015	-6.1	0.00278821	0.0173673	0.005	-7.768	0.000277809	0.00522585	0.315	-1.668	0.445953	0.766842	Transducin/WD40 repeat-like superfamily protein	Transducin/WD40 repeat-like superfamily protein;(source:Araport11)	(SEC31A)
AT4G14170	30	42	8	1	0	0	0	0	0	27	0	0	0.015	-6.031	0.00277005	0.0172716	0.011	-6.453	0.00138214	0.0165583	0.746	-0.423	0.845652	0.961598	Pentatricopeptide repeat (PPR) superfamily protein	Pentatricopeptide repeat (PPR) superfamily protein;(source:Araport11)	MITOCHONDRIAL EDITING FACTOR 32 (MEF32)
AT5G23440	77	27	14	1	0	0	109	2	0	39	0	37	0.015	-6.037	0.00265782	0.0166982	0.941	-0.088	0.962854	0.988707	61.783	5.949	0.0030586	0.0341467	ferredoxin/thioredoxin reductase subunit A (variable subunit) 1	ferredoxin/thioredoxin reductase subunit A (variable subunit) 1;(source:Araport11)	FERREDOXIN/THIOREDOXIN REDUCTASE SUBUNIT A (VARIABLE SUBUNIT) 1 (FTRA1)
AT1G23540	13	54	254	3	0	0	0	0	0	107	1	0	0.015	-6.013	0.00259978	0.0164833	0.004	-8.018	0.000146253	0.00323919	0.249	-2.005	0.351738	0.694291	Protein kinase superfamily protein	Encodes a member of the PERK family of putative receptor kinases. Overexpression leads to morphological defects and reduced fertility and increased expression of MAX genes.	PROLINE-RICH EXTENSIN-LIKE RECEPTOR KINASE 12 (PERK12)
AT2G27290	97	142	39	2	0	0	0	13	0	93	1	4	0.015	-6.039	0.00245045	0.0157887	0.068	-3.879	0.0473441	0.202121	4.47	2.16	0.282141	0.627156	Protein of unknown function (DUF1279)	FAM210B-like protein, putative (DUF1279);(source:Araport11)	0
AT3G50920	67	1	60	1	0	0	115	44	0	43	0	53	0.015	-6.099	0.00232795	0.0152297	1.222	0.289	0.878652	0.959068	83.752	6.388	0.00141806	0.0205151	Phosphatidic acid phosphatase (PAP2) family protein	Encodes a phosphatidic acid phosphatase that can be detected in chloroplast membrane fractions. This gene (LPPepsilon1) and LPPepsilon2, appear to be less important for diacylglycerol formation in the plastids than LPPgamma.	LIPID PHOSPHATE PHOSPHATASE EPSILON 1 (LPPEPSILON1)
AT4G34240	3	42	241	1	1	0	220	7	0	95	1	76	0.015	-6.072	0.00195817	0.0133255	0.819	-0.288	0.880067	0.959452	55.106	5.784	0.00318105	0.0349207	aldehyde dehydrogenase 3I1	Encodes an aldehyde dehydrogenase induced by ABA and dehydration that can oxidize saturated aliphatic aldehydes. It is also able to oxidize beta-unsaturated aldehydes, but not aromatic aldehydes. ALDH3I1 was able to use both NAD+ and NADP+ as cofactors.	ALDEHYDE DEHYDROGENASE 3I1 (ALDH3I1)
AT1G07060	262	111	30	3	0	0	0	0	0	134	1	0	0.015	-6.062	0.00194515	0.0132661	0.003	-8.337	6.41361e-05	0.0018381	0.207	-2.275	0.283668	0.627581	hypothetical protein;(source:Araport11) protein_coding DSB FORMATION (DFO) DSB FORMATION (DFO); (ATDFO)	hypothetical protein;(source:Araport11)	DSB FORMATION (DFO)
AT2G32630	208	331	47	0	4	0	0	289	220	195	1	170	0.015	-6.052	0.00184356	0.0126641	0.884	-0.179	0.925828	0.977566	58.628	5.874	0.00250627	0.029922	Pentatricopeptide repeat (PPR-like) superfamily protein	Pentatricopeptide repeat (PPR-like) superfamily protein;(source:Araport11)	0
AT1G52320	141	121	28	2	0	0	9	130	0	97	1	46	0.015	-6.037	0.00183666	0.0126308	0.517	-0.952	0.61429	0.839509	33.954	5.086	0.00870387	0.0683941	kinesin-like protein;(source:Araport11) protein_coding	kinesin-like protein;(source:Araport11)	0
AT4G13200	33	66	138	0	1	1	0	3	181	79	1	61	0.015	-6.023	0.00141994	0.0104699	0.792	-0.336	0.853731	0.949791	51.503	5.687	0.00259068	0.0305636	Plastoglobular protein which is involved in chloroplast function and thylakoid formation. protein_coding PASTOGLOBULAR PROTEIN 18 (PG18) PASTOGLOBULAR PROTEIN 18 (PG18)	Plastoglobular protein which is involved in chloroplast function and thylakoid formation.	PASTOGLOBULAR PROTEIN 18 (PG18)
AT5G57190	1	35	242	1	0	1	0	1	0	93	1	0	0.015	-6.014	0.00134047	0.00997922	0.007	-7.088	0.000350646	0.00625418	0.475	-1.075	0.597639	0.854369	phosphatidylserine decarboxylase 2	Encodes the minor form of the two non-mitochondrail phosphatidylserine decarboxylase. The gene expression level is very low. Located at the tonoplast.	PHOSPHATIDYLSERINE DECARBOXYLASE 2 (PSD2)
AT2G20110	16	83	8	1	0	0	2	60	371	36	0	144	0.015	-6.038	0.00124134	0.00939407	3.595	1.846	0.284777	0.573382	236.259	7.884	2.40641e-05	0.00128277	Tesmin/TSO1-like CXC domain-containing protein	Tesmin/TSO1-like CXC domain-containing protein;(source:Araport11)	0
AT1G23880	134	12	18	1	0	0	8	7	0	55	0	5	0.015	-6.025	0.00123845	0.00938392	0.119	-3.07	0.0848726	0.291845	7.757	2.956	0.115988	0.385455	NHL domain-containing protein	NHL domain-containing protein;(source:Araport11)	0
AT1G07413	19	29	41	1	0	0	0	11	11	30	0	7	0.015	-6.053	0.00112945	0.00875643	0.28	-1.838	0.273951	0.561075	18.57	4.215	0.0240102	0.139469	#N/A	None;(source:Araport11)	0
AT1G78790	291	76	155	1	0	3	168	0	6	174	1	58	0.015	-6.028	0.000998576	0.00788021	0.372	-1.425	0.428899	0.709665	24.298	4.603	0.0120166	0.0862891	Encodes a protein with high similarity to mammalian MHF2 that acts in the same pathway as FANCM to restrain class II meiotic crossing over. protein_coding ARABIDOPSIS HOMOLOG OF MAMMALIAN MHF2 (MHF2) ARABIDOPSIS HOMOLOG OF MAMMALIAN MHF2 (MHF2); (ATMHF2)	Encodes a protein with high similarity to mammalian MHF2 that acts in the same pathway as FANCM to restrain class II meiotic crossing over.	ARABIDOPSIS HOMOLOG OF MAMMALIAN MHF2 (MHF2)
AT1G54240	60	65	12	1	0	1	0	0	0	46	1	0	0.015	-6.065	0.000885302	0.00717414	0.007	-7.245	0.000144556	0.00322404	0.441	-1.18	0.559216	0.838883	winged-helix DNA-binding transcription factor family protein	winged-helix DNA-binding transcription factor family protein;(source:Araport11)	0
AT2G26240	30	22	145	1	1	0	0	0	0	66	1	0	0.015	-6.015	0.000865715	0.00705706	0.005	-7.679	6.79934e-05	0.00189889	0.316	-1.664	0.406677	0.739947	Transmembrane proteins 14C	Transmembrane proteins 14C;(source:Araport11)	0
AT1G60545	73	95	98	1	0	2	0	7	0	89	1	2	0.015	-6.013	0.000818971	0.00677393	0.04	-4.659	0.00832135	0.0603045	2.557	1.354	0.459487	0.778019	other RNA	Natural antisense transcript overlaps with AT1G60540;(source:Araport11)	0
AT4G29120	73	4	13	1	0	0	91	71	6	30	0	56	0.015	-6.022	0.000765137	0.00641728	1.781	0.833	0.602672	0.833349	115.74	6.855	0.000124586	0.00385955	6-phosphogluconate dehydrogenase family protein	6-phosphogluconate dehydrogenase family protein;(source:Araport11)	0
AT3G06590	62	151	54	2	1	0	0	0	0	89	1	0	0.015	-6.066	0.00051352	0.00477484	0.004	-8.096	1.97851e-05	0.000788612	0.245	-2.03	0.300205	0.643727	basic helix-loop-helix (bHLH) DNA-binding superfamily protein	Encodes RITF1, a bHLH transcription factor that regulates the transcription of several genes involved in the detoxification of reactive oxygen species generated by salt stress.	ATBS1 INTERACTING FACTOR 2 (AIF2)
AT5G07140	972	979	602	1	0	22	247	7	296	851	8	183	0.015	-6.095	0.000327713	0.00334148	0.247	-2.019	0.231987	0.514247	16.861	4.076	0.0163234	0.107497	Protein kinase superfamily protein	Protein kinase superfamily protein;(source:Araport11)	0
AT1G17145	300	24	65	1	0	2	2	101	13	130	1	39	0.015	-6.02	0.000302104	0.00312301	0.329	-1.606	0.321094	0.612055	21.32	4.414	0.00812707	0.0651753	RING/U-box superfamily protein	RING/U-box superfamily protein;(source:Araport11)	0
AT1G73170	164	446	157	6	1	1	62	30	0	256	3	31	0.015	-6.045	0.000293017	0.00305321	0.143	-2.806	0.088354	0.297433	9.443	3.239	0.0527643	0.236969	P-loop containing nucleoside triphosphate hydrolases superfamily protein	P-loop containing nucleoside triphosphate hydrolases superfamily protein;(source:Araport11)	0
AT1G43245	21	16	114	1	0	0	265	123	85	50	0	158	0.015	-6.029	0.000212206	0.00236044	2.924	1.548	0.300564	0.590783	190.918	7.577	3.12148e-06	0.000305286	SET domain-containing protein	SET domain-containing protein;(source:Araport11)	0
AT5G06540	65	18	74	1	0	0	71	793	294	52	0	386	0.015	-6.044	0.000207725	0.00231894	6.479	2.696	0.0729456	0.266422	427.445	8.74	7.70408e-08	2.73597e-05	Pentatricopeptide repeat (PPR) superfamily protein	Pentatricopeptide repeat (PPR) superfamily protein;(source:Araport11)	0
AT5G48390	2040	2700	355	2	1	47	63	382	16	1698	17	154	0.015	-6.079	0.000185537	0.00214487	0.111	-3.178	0.0501912	0.209844	7.469	2.901	0.0745731	0.29515	Tetratricopeptide repeat (TPR)-like superfamily protein	Defective in meiotic chromosome segregation. It is involved in crossover formation and involved in both male and female meiosis.	A. THALIANA HOMOLOGUE OF YEAST SPO22 (ATSPO22)
AT1G11400	98	89	114	2	0	1	21	17	2	100	1	13	0.015	-6.04	5.48386e-05	0.000852447	0.149	-2.745	0.0545865	0.221869	9.81	3.294	0.0287047	0.157228	partner of Y14-MAGO	The PYM gene encodes a protein capable of interacting with MAGO, and Y14, whose orthologs form part of the exon junction complex in animal cells. In vitro binding assays indicate that PYM can bind to MAGO and Y14 either individually, or when they are together. But, MAGO-Y14-PYM ternary complexes are difficult to detect in vivo in Arabidopsis based on pull-down experiments. However there is some e…	PARTNER OF Y14-MAGO (PYM)
AT3G06455	538	646	512	1	1	16	117	20	271	565	6	136	0.015	-6.053	3.87488e-05	0.000652395	0.264	-1.921	0.187593	0.460307	17.531	4.132	0.00499205	0.0469976	ubiquitin family protein	ubiquitin family protein;(source:Araport11)	0
AT2G03110	553	436	311	3	1	10	3	1	0	433	5	1	0.015	-6.107	3.67935e-05	0.000635048	0.005	-7.63	7.08357e-07	6.37868e-05	0.348	-1.523	0.328167	0.67289	RNA binding;nucleic acid binding	putative RNA-binding protein;(source:Araport11)	0
AT3G20290	647	528	619	6	15	1	85	66	151	598	7	101	0.015	-6.013	5.05473e-06	0.000137895	0.185	-2.432	0.0622249	0.242007	11.968	3.581	0.00663955	0.057478	EPS15 homology domain 1	Encodes AtEHD1, one of the Arabidopsis Eps15 homology domain proteins involved in endocytosis (AtEHD2, At4g05520).	EPS15 HOMOLOGY DOMAIN 1 (EHD1)
AT1G63400	139	0	36	1	0	0	0	0	54	58	0	18	0.016	-5.924	0.0096707	0.0444188	0.37	-1.433	0.522375	0.776873	22.484	4.491	0.0499935	0.228514	Pentatricopeptide repeat (PPR) superfamily protein	Pentatricopeptide repeat (PPR) superfamily protein;(source:Araport11)	0
AT1G11210	0	43	167	1	0	0	78	0	0	70	0	26	0.016	-6.011	0.00908371	0.0424425	0.436	-1.199	0.595975	0.828664	28.092	4.812	0.0368207	0.185236	Protein of unknown function (DUF761)	cotton fiber protein, putative (DUF761);(source:Araport11)	0
AT2G18600	73	0	34	1	0	0	0	0	0	36	0	0	0.016	-5.996	0.00766127	0.0375259	0.011	-6.486	0.0041373	0.0367423	0.712	-0.49	0.835253	0.961598	Ubiquitin-conjugating enzyme family protein	Ubiquitin-conjugating enzyme family protein;(source:Araport11)	0
AT1G65240	2	28	17	0	0	0	0	0	0	16	0	0	0.016	-5.934	0.00758714	0.0372811	0.021	-5.575	0.0121338	0.0789194	1	0	1	NA	Eukaryotic aspartyl protease family protein	Eukaryotic aspartyl protease family protein;(source:Araport11)	(A39)
AT1G07119	28	21	6	0	0	0	0	23	0	18	0	8	0.016	-5.966	0.00753652	0.0371209	0.466	-1.101	0.601339	0.832716	29.141	4.865	0.0295441	0.160318	other RNA	Natural antisense transcript overlaps with AT1G07120;(source:Araport11)	0
AT4G24175	86	12	57	1	0	0	0	0	238	52	0	79	0.016	-5.931	0.00605132	0.0313027	1.446	0.532	0.799641	0.927875	88.235	6.463	0.00276688	0.0320071	kinesin-like protein;(source:Araport11) protein_coding	kinesin-like protein;(source:Araport11)	0
AT3G04550	92	1	21	1	0	0	15	0	0	38	0	5	0.016	-5.941	0.00544382	0.0286736	0.176	-2.506	0.221148	0.502915	10.818	3.435	0.109595	0.371431	Encodes an ancillary chaperone protein that functions in Rubisco biogenesis. RAF1 dimers function in the assembly of the large subunit of Rubisco. Co-expression of RAF1 and rbcL in tobacco cells results in increased photosynthesis and plant growth. The mRNA is cell-to-cell mobile. protein_coding RUBISCO ACCUMULATION FACTOR 1 (RAF1) RUBISCO ACCUMULATION FACTOR 1 (RAF1)	Encodes an ancillary chaperone protein that functions in Rubisco biogenesis. RAF1 dimers function in the assembly of the large subunit of Rubisco. Co-expression of RAF1 and rbcL in tobacco cells results in increased photosynthesis and plant growth. The mRNA is cell-to-cell mobile.	RUBISCO ACCUMULATION FACTOR 1 (RAF1)
AT3G61170	0	120	23	1	0	0	65	141	0	48	0	69	0.016	-5.93	0.00542423	0.0285976	1.373	0.457	0.824357	0.938951	83.667	6.387	0.00273131	0.0317509	Tetratricopeptide repeat (TPR)-like superfamily protein	Tetratricopeptide repeat (TPR)-like superfamily protein;(source:Araport11)	0
AT1G06510	83	7	1	1	0	0	0	0	0	30	0	0	0.016	-6.006	0.00507329	0.0272338	0.011	-6.459	0.00268928	0.0267981	0.731	-0.453	0.84205	0.961598	forkhead-associated domain protein;(source:Araport11) protein_coding	forkhead-associated domain protein;(source:Araport11)	0
AT1G74370	1	4	41	0	0	0	5	6	0	15	0	4	0.016	-5.935	0.00504527	0.0271321	0.267	-1.906	0.334569	0.624686	16.323	4.029	0.0585133	0.253551	RING/U-box superfamily protein	RING/U-box superfamily protein;(source:Araport11)	0
AT5G49000	0	42	88	1	0	0	0	61	20	43	0	27	0.016	-5.968	0.00470515	0.0256943	0.664	-0.591	0.77018	0.913556	41.541	5.376	0.0108937	0.0801716	Galactose oxidase/kelch repeat superfamily protein	Galactose oxidase/kelch repeat superfamily protein;(source:Araport11)	0
AT3G02580	62	0	171	1	1	0	0	0	0	78	1	0	0.016	-5.931	0.00458474	0.0252039	0.005	-7.527	0.00055512	0.00877841	0.331	-1.596	0.474141	0.787626	sterol 1	Brassinosteroid biosynthetic enzyme, catalyzes delta7 sterol C-5 desaturation step. Mutant has dwarf phenotype.	STEROL 1 (STE1)
AT1G69480	44	0	54	1	0	0	0	5	2	33	0	2	0.016	-5.966	0.00394115	0.0224549	0.088	-3.505	0.0752282	0.271569	5.508	2.462	0.240658	0.581214	EXS (ERD1/XPR1/SYG1) family protein	EXS (ERD1/XPR1/SYG1) family protein;(source:Araport11)	0
AT4G35500	12	147	4	1	0	0	0	0	0	54	0	0	0.016	-5.955	0.00390216	0.0222636	0.007	-7.17	0.000779003	0.0109863	0.431	-1.215	0.581908	0.846778	Protein kinase superfamily protein	Protein kinase superfamily protein;(source:Araport11)	0
ATMG00630	44	26	128	1	0	0	0	0	29	66	0	10	0.016	-5.95	0.00374677	0.0216266	0.186	-2.427	0.223956	0.5063	11.503	3.524	0.0869207	0.322701	hypothetical protein;(source:Araport11) protein_coding (ORF110B) (ORF110B)	hypothetical protein;(source:Araport11)	(ORF110B)
AT4G14100	40	63	9	1	0	0	99	1	0	37	0	33	0.016	-5.936	0.00349087	0.0205397	0.904	-0.145	0.939891	0.982927	55.373	5.791	0.00436852	0.0431888	transferases, transferring glycosyl groups	transferases, transferring glycosyl groups;(source:Araport11)	0
AT3G21700	251	91	47	3	0	0	0	0	26	130	1	9	0.016	-5.996	0.00341064	0.0202443	0.095	-3.399	0.0925184	0.304844	6.05	2.597	0.206242	0.533596	Ras-related small GTP-binding family protein	Monomeric G protein. Expressed in root epidermal cells that are destined to become atrichoblasts. Also expressed during pollen development and in the pollen tube tip.	(SGP2)
AT2G28560	108	10	136	2	0	0	0	8	0	85	1	3	0.016	-5.934	0.00307878	0.0187982	0.051	-4.305	0.0292321	0.14639	3.093	1.629	0.421632	0.74975	DNA repair (Rad51) family protein	Encodes a protein of the RAD51B family involved in double stranded DNA repair. Homozygous mutant plants show increased sensitivity to mitomycin which induces DS breaks.	(RAD51B)
AT1G70460	157	348	80	4	0	0	0	2	127	195	1	43	0.016	-6.007	0.00263124	0.0166239	0.264	-1.92	0.331129	0.621599	17.004	4.088	0.0408115	0.199737	root hair specific 10	Encodes a member of the proline-rich extensin-like receptor kinase (PERK) family. This family consists of 15 predicted receptor kinases (PMID: 15653807).	PROLINE-RICH EXTENSIN-LIKE RECEPTOR KINASE 13 (PERK13)
AT5G06550	122	0	188	2	0	0	2	139	45	103	1	62	0.016	-6.011	0.0025426	0.0162301	0.634	-0.657	0.736219	0.897585	40.921	5.355	0.00718181	0.0601909	Encodes a HR demethylase that acts as a positive regulator of seed germination in the PHYB-PIL5-SOM pathway. protein_coding JUMONJI DOMAIN-CONTAINING PROTEIN 22 (JMJ22) JUMONJI DOMAIN-CONTAINING PROTEIN 22 (JMJ22)	Encodes a HR demethylase that acts as a positive regulator of seed germination in the PHYB-PIL5-SOM pathway.	JUMONJI DOMAIN-CONTAINING PROTEIN 22 (JMJ22)
AT2G36090	81	17	116	2	0	0	0	0	0	71	1	0	0.016	-5.927	0.00226536	0.014907	0.005	-7.62	0.000200994	0.00406128	0.309	-1.693	0.422539	0.75035	F-box family protein	F-box family protein;(source:Araport11)	0
AT5G42150	121	83	82	0	2	0	0	1	36	95	1	12	0.016	-5.989	0.00170397	0.011963	0.162	-2.629	0.158008	0.420091	10.273	3.361	0.0791955	0.306028	Glutathione S-transferase family protein	Glutathione S-transferase family protein;(source:Araport11)	0
AT1G71380	157	92	118	3	0	0	0	0	0	122	1	0	0.016	-5.992	0.00165922	0.0117585	0.003	-8.285	4.97696e-05	0.00152727	0.204	-2.294	0.270403	0.615494	cellulase 3	cellulase 3;(source:Araport11)	CELLULASE 3 (CEL3)
AT1G79120	125	42	25	1	0	0	0	61	149	64	0	70	0.016	-6.009	0.00161251	0.011512	1.083	0.115	0.949902	0.985178	69.76	6.124	0.00130396	0.0192888	Ubiquitin carboxyl-terminal hydrolase family protein	Ubiquitin carboxyl-terminal hydrolase family protein;(source:Araport11)	0
AT5G13090	0	31	192	1	1	0	4	33	34	74	1	24	0.016	-5.931	0.00130313	0.0097719	0.357	-1.486	0.403478	0.68841	21.77	4.444	0.0161061	0.106898	hypothetical protein;(source:Araport11) protein_coding	hypothetical protein;(source:Araport11)	0
AT3G47640	4	89	76	1	0	0	1	58	122	56	0	60	0.016	-5.964	0.00115869	0.008916	1.064	0.09	0.958969	0.988211	66.412	6.053	0.000969568	0.0154426	basic helix-loop-helix (bHLH) DNA-binding superfamily protein	Encodes POPEYE (PYE), a bHLH transcription factor regulating response to iron deficiency in Arabidopsis roots.	POPEYE (PYE)
AT3G09230	211	268	98	3	3	0	0	0	13	192	2	4	0.016	-5.933	0.00110423	0.0085987	0.033	-4.936	0.006371	0.0498983	1.996	0.997	0.587485	0.849884	myb domain protein 1	member of MYB3R- and R2R3- type MYB- encoding genes	MYB DOMAIN PROTEIN 1 (MYB1)
AT5G64320	38	113	94	1	0	1	0	58	297	82	1	118	0.016	-6.003	0.000969935	0.00770585	1.396	0.481	0.784012	0.919204	89.511	6.484	0.000363556	0.00805321	Pentatricopeptide repeat (PPR) superfamily protein	MTL1 is a mitochondria localized PRR protein involved in mitochondrial protein translation and group II intron splicing.	MITOCHONDRIAL TRANSLATION FACTOR 1 (MTL1)
AT4G16800	222	48	331	1	5	0	22	0	120	200	2	47	0.016	-5.993	0.000950705	0.00758477	0.273	-1.874	0.294662	0.585143	17.383	4.12	0.0232158	0.136957	ATP-dependent caseinolytic (Clp) protease/crotonase family protein	3-methylglutaconyl-CoA hydratase localized to mitochondria. Knockout displays accelerated senescence when subjected to extended dark conditions;knockout senescing leaves and knockout seeds accumulate leu, ile, and val.	0
AT5G45740	103	13	109	0	1	2	0	0	0	75	1	0	0.016	-5.942	0.000897045	0.00723136	0.004	-7.839	4.72713e-05	0.0014817	0.268	-1.898	0.340845	0.683698	Ubiquitin domain-containing protein	Ubiquitin domain-containing protein;(source:Araport11)	0
AT5G05380	50	22	63	0	1	1	0	52	41	45	1	31	0.016	-5.962	0.000765421	0.00641728	0.706	-0.502	0.761166	0.909478	44.02	5.46	0.0020595	0.0260386	prenylated RAB acceptor 1.B3	prenylated RAB acceptor 1.B3;(source:Araport11)	PRENYLATED RAB ACCEPTOR 1.B3 (PRA1.B3)
AT3G19480	172	111	105	1	0	3	0	0	0	129	1	0	0.016	-5.939	0.000606454	0.00538789	0.003	-8.543	7.58264e-06	0.000396074	0.165	-2.604	0.181371	0.498454	D-3-phosphoglycerate dehydrogenase	D-3-phosphoglycerate dehydrogenase;(source:Araport11)	(3-PGDH)
AT1G04970	208	63	160	1	0	3	58	0	43	144	1	34	0.016	-5.922	0.000573998	0.00517393	0.265	-1.914	0.255404	0.541643	16.098	4.009	0.0199171	0.122888	lipid-binding serum glycoprotein family protein	Encodes one of the two LBP/BPI related proteins (AT1G04970/LBR-1, AT3G20270/LBR-2) that bind to LPS directly and regulate PR1 expression.	(LBR-1)
AT1G23450	5	192	27	2	0	0	13	20	55	75	1	29	0.016	-5.991	0.000568077	0.00513555	0.423	-1.243	0.454634	0.728677	26.879	4.748	0.00635668	0.0557635	Tetratricopeptide repeat (TPR)-like superfamily protein	pentatricopeptide (PPR) repeat-containing protein	0
AT2G31680	435	388	255	1	0	10	17	0	6	359	4	8	0.016	-5.999	0.000498164	0.0046816	0.031	-5.003	0.00357714	0.0328916	1.994	0.996	0.565917	0.841627	RAB GTPase homolog A5D	RAB GTPase homolog A5D;(source:Araport11)	RAB GTPASE HOMOLOG A5D (RABA5d)
AT1G04260	53	61	80	2	0	0	1	8	4	65	1	4	0.016	-5.973	0.000260634	0.00278145	0.083	-3.598	0.0209865	0.116	5.188	2.375	0.152397	0.450305	CAMV movement protein interacting protein 7	Encodes protein that interacts with CaMV movement protein. Colocalizes in the cytoplasm with the movement protein. Has similarity to mammalian proteins (such as the rat PRA1) which have been described as rab acceptors.	CAMV MOVEMENT PROTEIN INTERACTING PROTEIN 7 (MPI7)
AT1G26910	52	20	61	1	1	0	12	412	82	44	1	169	0.016	-5.948	0.000257275	0.00275315	3.487	1.802	0.225252	0.507176	215.229	7.75	1.82631e-06	0.000222813	Ribosomal protein L16p/L10e family protein	Ribosomal protein L16p/L10e family protein;(source:Araport11)	RIBOSOMAL PROTEIN L10 B (RPL10B)
AT1G19580	789	396	735	10	11	0	12	250	89	640	7	117	0.016	-5.972	0.000109686	0.00144203	0.207	-2.27	0.138898	0.390218	13.015	3.702	0.0165531	0.108526	gamma carbonic anhydrase 1	Encodes mitochondrial gamma carbonic anhydrase. Component of the NADH dehydrogenase complex.	GAMMA CARBONIC ANHYDRASE 1 (GAMMA CA1)
AT1G72250	4667	7152	3959	6	23	157	460	1495	144	5259	62	700	0.016	-5.968	2.68467e-05	0.00049723	0.151	-2.727	0.054785	0.222335	9.451	3.241	0.0226315	0.134651	Di-glucose binding protein with Kinesin motor domain	Malectin domain kinesin.	MALECTIN DOMAIN KINESIN 1 (MDKIN1)
AT5G16070	659	819	650	1	5	20	58	79	32	709	9	56	0.016	-5.984	3.86055e-06	0.000112521	0.091	-3.459	0.00713886	0.0541124	5.758	2.526	0.0517578	0.233601	TCP-1/cpn60 chaperonin family protein	TCP-1/cpn60 chaperonin family protein;(source:Araport11)	0
AT1G18140	16	0	171	1	0	0	0	0	0	62	0	0	0.017	-5.861	0.00948531	0.0438158	0.008	-7.046	0.00234283	0.0243162	0.44	-1.185	0.616187	0.86488	laccase 1	putative laccase, a member of laccase family of genes (with 17 members in Arabidopsis).	LACCASE 1 (LAC1)
AT5G61720	95	0	9	1	0	0	0	0	0	35	0	0	0.017	-5.921	0.00940854	0.0436142	0.012	-6.413	0.00518746	0.043348	0.711	-0.492	0.836489	0.961598	Protein of unknown function (DUF1216)	hypothetical protein (DUF1216);(source:Araport11)	0
AT4G29830	45	0	10	0	0	0	69	0	40	18	0	36	0.017	-5.865	0.00896201	0.0420313	1.796	0.845	0.689346	0.877079	104.71	6.71	0.00275546	0.0319097	Transducin/WD40 repeat-like superfamily protein	VIP3 protein is composed of repeats of WD motif which is involved in protein complex formation. The gene is involved in flower timing and flower development. This gene is predicted to encode a protein with a DWD motif. It can bind to DDB1a in Y2H assays, and DDB1b in co-IP assays, and may be involved in the formation of a CUL4-based E3 ubiquitin ligase. Loss of gene function leads to a redistribu…	VERNALIZATION INDEPENDENCE 3 (VIP3)
AT4G07205	22	17	4	0	0	0	0	0	0	14	0	0	0.017	-5.837	0.00804933	0.0388197	0.022	-5.476	0.0129195	0.082221	1	0	1	NA	#N/A	None;(source:Araport11)	0
AT4G10750	5	8	31	0	0	0	0	3	0	15	0	1	0.017	-5.867	0.00632249	0.0323538	0.091	-3.465	0.093455	0.307294	5.286	2.402	0.275644	NA	Phosphoenolpyruvate carboxylase family protein	Phosphoenolpyruvate carboxylase family protein;(source:Araport11)	0
AT2G36305	118	99	1	1	0	1	129	0	0	73	1	43	0.017	-5.917	0.0049948	0.0269096	0.635	-0.655	0.750224	0.90406	38.361	5.262	0.0125528	0.0892465	farnesylated protein-converting enzyme 2	Encodes an endoprotease involved in the cleavage of prenylated CaaX-box proteins. In vitro, it can cleave a farnesylated tetrapeptide and it can promote membrane-localization of a farnesylated GFP:AtROP9 protein when both are expressed in yeast.	FARNESYLATED PROTEIN-CONVERTING ENZYME 2 (FACE2)
AT3G61630	1	21	141	1	0	0	0	0	0	54	0	0	0.017	-5.914	0.00487931	0.0264583	0.007	-7.123	0.00101993	0.0133906	0.432	-1.21	0.588643	0.850357	cytokinin response factor 6	CRF6 encodes one of the six cytokinin response factors. CRF5 belongs to the AP2/ERF superfamily of the transcriptional factors. CRF proteins rapidly relocalize to the nucleus in response to cytokinin. Analysis of loos-of-function mutants revealed that the CRFs function redundantly to regulate the development of embryos, cotyledons and leaves.	CYTOKININ RESPONSE FACTOR 6 (CRF6)
AT4G12540	114	121	35	2	0	0	0	34	0	90	1	11	0.017	-5.851	0.00445966	0.0247141	0.163	-2.619	0.194667	0.469702	9.396	3.232	0.117148	0.387643	hypothetical protein;(source:Araport11) protein_coding	hypothetical protein;(source:Araport11)	0
AT5G01120	129	20	3	1	0	0	0	0	0	51	0	0	0.017	-5.878	0.00430546	0.0240538	0.007	-7.094	0.000864281	0.011899	0.431	-1.216	0.581162	0.846523	Protein of unknown function (DUF674)	hypothetical protein (DUF674);(source:Araport11)	0
AT4G32770	152	146	18	3	0	0	0	8	0	105	1	3	0.017	-5.874	0.00322491	0.0194315	0.042	-4.573	0.0206059	0.114429	2.464	1.301	0.518839	0.816048	tocopherol cyclase, chloroplast / vitamin E deficient 1 (VTE1) / sucrose export defective 1 (SXD1)	Tocopherol cyclase involved in tocopherol (vitamin E)synthesis. VTE1 over-expressing plants have increased tocopherol indicating VTE1 is a major limiting factor in tocopherol synthesis. Mutants defective in this gene accumulate high amounts of zeaxanthin in conditions of high light or low temperature. Plays a role in the adaptation to low temperature stress, notably phloem loading.	VITAMIN E DEFICIENT 1 (VTE1)
AT5G04250	29	70	79	1	0	0	86	0	1	59	0	29	0.017	-5.855	0.00314261	0.019103	0.53	-0.917	0.632178	0.84859	30.666	4.939	0.0127781	0.0900629	Cysteine proteinases superfamily protein	Cysteine proteinases superfamily protein;(source:Araport11)	0
AT1G09740	19	16	38	1	0	0	0	0	0	24	0	0	0.017	-5.921	0.00306227	0.0187066	0.012	-6.34	0.00152812	0.0178538	0.748	-0.419	0.846018	0.961598	Adenine nucleotide alpha hydrolases-like superfamily protein	Adenine nucleotide alpha hydrolases-like superfamily protein;(source:Araport11)	0
AT4G35490	64	29	4	1	0	0	84	11	0	32	0	32	0.017	-5.863	0.0030353	0.0185694	0.982	-0.026	0.988876	0.99927	57.188	5.838	0.00315184	0.0347289	mitochondrial ribosomal protein L11	mitochondrial ribosomal protein L11;(source:Araport11)	MITOCHONDRIAL RIBOSOMAL PROTEIN L11 (MRPL11)
AT3G51560	28	9	110	1	0	0	0	0	0	49	0	0	0.017	-5.919	0.00288959	0.0178459	0.007	-7.145	0.000532026	0.00857639	0.428	-1.226	0.567975	0.841765	Disease resistance protein (TIR-NBS-LRR class) family	Disease resistance protein (TIR-NBS-LRR class) family;(source:Araport11)	0
AT5G64580	14	49	208	2	0	0	33	228	0	90	1	87	0.017	-5.865	0.0028849	0.0178328	0.967	-0.049	0.979778	0.994934	56.355	5.816	0.00312195	0.0345282	AAA-type ATPase family protein	Strong interaction with TIC inner envelope protein translocon which consists of Tic20/Tic56/Tic100/Tic214(Ycf1)(DOI:10.1105/tpc.18.00357).	EMBRYO DEFECTIVE 3144 (EMB3144)
AT4G01790	20	0	88	1	0	0	4	45	177	36	0	75	0.017	-5.921	0.00270062	0.016924	1.952	0.965	0.603055	0.833595	118.279	6.886	0.000477963	0.00980403	Ribosomal protein L7Ae/L30e/S12e/Gadd45 family protein	Ribosomal protein L7Ae/L30e/S12e/Gadd45 family protein;(source:Araport11)	0
AT1G25370	16	43	12	1	0	0	2	0	0	24	0	1	0.017	-5.86	0.00247041	0.0158759	0.036	-4.813	0.0104102	0.0704433	2.066	1.047	0.609867	0.862155	Protein of unknown function (DUF1639)	hypothetical protein (DUF1639);(source:Araport11)	0
AT1G05970	80	46	14	1	0	0	0	0	0	47	0	0	0.017	-5.905	0.00242191	0.0156456	0.007	-7.135	0.000426625	0.00725376	0.426	-1.231	0.560591	0.838919	RNA-binding (RRM/RBD/RNP motifs) family protein	Anti-silencing factor. Forms a complex with ASI1-EDM2 that is required for expression of some nonintronic HC-TRE genes	ASI1-IMMUNOPRECIPITATED PROTEIN 1 (AIPP1)
AT3G49670	100	127	23	1	1	0	2	302	0	83	1	101	0.017	-5.878	0.00233623	0.0152677	1.191	0.252	0.893342	0.963995	70.026	6.13	0.00149675	0.0210976	Leucine-rich receptor-like protein kinase family protein	Encodes a CLAVATA1-related receptor kinase-like protein required for both shoot and flower meristem function. Very similar to BAM1,with more than 85% a.a. identity. It has a broad expression pattern and is involved in vascular strand development in the leaf, control of leaf shape, size and symmetry, male gametophyte development and ovule specification and function. Anthers of double mutants (bam1…	BARELY ANY MERISTEM 2 (BAM2)
AT3G56430	94	13	66	1	0	0	0	26	147	58	0	58	0.017	-5.869	0.00229837	0.0150841	0.998	-0.002	0.999057	1	58.371	5.867	0.00229982	0.028	TIM domain protein. Associates with components of mitochondrial complex I and III. May be involved in biogenesis of respiratory chain components. protein_coding ATTIM21-LIKE 2 (ATTIM21L-2) ATTIM21-LIKE 2 (ATTIM21L-2)	TIM domain protein. Associates with components of mitochondrial complex I and III. May be involved in biogenesis of respiratory chain components.	ATTIM21-LIKE 2 (ATTIM21L-2)
AT5G62910	51	96	101	2	0	0	0	24	177	83	1	67	0.017	-5.864	0.00212598	0.0141862	0.828	-0.272	0.883327	0.960373	48.232	5.592	0.00339422	0.0363504	RING/U-box superfamily protein	RING/U-box superfamily protein;(source:Araport11)	0
AT4G26960	39	27	72	1	0	0	0	0	0	46	0	0	0.017	-5.911	0.0020967	0.0140211	0.007	-7.145	0.000358328	0.00635557	0.425	-1.234	0.555929	0.836991	hypothetical protein;(source:Araport11) protein_coding	hypothetical protein;(source:Araport11)	0
AT5G63750	70	39	41	1	0	0	1	21	0	50	0	7	0.017	-5.848	0.00207353	0.0139038	0.18	-2.476	0.173047	0.442221	10.355	3.372	0.0772233	0.301604	RING/U-box superfamily protein	RING/U-box superfamily protein;(source:Araport11)	ARIADNE 13 (ARI13)
AT4G29720	16	18	6	0	0	0	264	22	9	13	0	98	0.017	-5.868	0.00201556	0.0135888	6.253	2.645	0.11352	0.346768	365.317	8.513	6.79082e-06	0.000554225	polyamine oxidase 5
AT1G71770	78	262	142	4	1	0	14	0	0	161	2	5	0.017	-5.866	0.00177715	0.0123221	0.043	-4.55	0.0145777	0.0898368	2.488	1.315	0.48721	0.79724	poly(A)-binding protein 5	Encodes a Class I polyA-binding protein. Expressed in floral organs. Binds polyA sepharose in vitro.	POLY(A)-BINDING PROTEIN 5 (PAB5)
AT5G16320	380	170	162	0	0	6	6	0	42	237	2	16	0.017	-5.911	0.00176001	0.0122192	0.091	-3.458	0.0649912	0.248829	5.477	2.453	0.195295	0.518661	FRIGIDA like 1	family member of FRI-related genes that is required for the winter-annual habit. Genbank accession BK004884	FRIGIDA LIKE 1 (FRL1)
AT1G20570	77	361	5	4	0	0	1	4	28	148	1	11	0.017	-5.903	0.00153429	0.0110933	0.097	-3.359	0.0673603	0.253509	5.828	2.543	0.173884	0.487964	Spc97 / Spc98 family of spindle pole body (SBP) component	Spc97 / Spc98 family of spindle pole body (SBP) component;(source:Araport11)	0
AT1G73570	37	248	136	4	0	0	16	0	6	140	1	7	0.017	-5.872	0.00143628	0.0105652	0.073	-3.78	0.0375321	0.174506	4.263	2.092	0.258869	0.602331	HCP-like superfamily protein	HCP-like superfamily protein;(source:Araport11)	0
AT3G56440	148	25	16	2	0	0	1	1	0	63	1	1	0.017	-5.857	0.00108043	0.00843093	0.015	-6.013	0.00105419	0.0136296	0.898	-0.156	0.935034	0.989996	homolog of yeast autophagy 18 (ATG18) D	yeast autophagy 18 D-like protein;(source:Araport11)	HOMOLOG OF YEAST AUTOPHAGY 18 (ATG18) D (ATG18D)
AT1G19800	121	42	300	1	0	3	166	0	202	154	1	123	0.017	-5.887	0.0010599	0.00828481	0.811	-0.302	0.864269	0.954594	48.002	5.585	0.00189404	0.0246851	trigalactosyldiacylglycerol 1	Encodes a permease-like protein involved in lipid transfer from the ER to the chloroplast, more specifically, transfer of phosphatidate across the chloroplast inner membrane. Mutant leaves accumulate trigalactosyldiacylglycerol, triacylglycerol and phosphatidate. Chloroplast lipids are altered in their fatty acid composition and as a consequence the development of chloroplasts in the mutants are …	ATP-BINDING CASSETTE I14 (ABCI14)
AT5G03800	190	22	5	2	0	0	33	72	235	72	1	113	0.017	-5.891	0.000750304	0.00633351	1.503	0.587	0.725914	0.894171	89.145	6.478	0.000208086	0.00541207	Pentatricopeptide repeat (PPR) superfamily protein	Encodes a protein with a large central domain of 14 internal pentatricopeptide motifs (some degenerate) arranged in tandem. Mutations in this locus result in embryo lethality.	EMBRYO DEFECTIVE 175 (EMB175)
AT5G10930	244	127	397	1	0	7	0	0	0	256	3	0	0.017	-5.917	0.000729463	0.00622133	0.002	-9.342	1.51141e-06	0.000108134	0.093	-3.426	0.0808474	0.309127	CBL-interacting protein kinase 5	Encodes CBL-interacting protein kinase 5 (CIPK5).	CBL-INTERACTING PROTEIN KINASE 5 (CIPK5)
AT3G22100	197	142	391	4	0	4	0	0	0	243	3	0	0.017	-5.912	0.000523689	0.00483688	0.002	-9.334	9.62901e-07	8.01474e-05	0.093	-3.422	0.0756759	0.298119	basic helix-loop-helix (bHLH) DNA-binding superfamily protein	basic helix-loop-helix (bHLH) DNA-binding superfamily protein;(source:Araport11)	0
AT2G33845	196	57	83	0	0	3	50	4	7	112	1	20	0.017	-5.898	0.000460452	0.00439064	0.207	-2.272	0.16497	0.430336	12.348	3.626	0.0317085	0.168118	Nucleic acid-binding, OB-fold-like protein	Nucleic acid-binding, OB-fold-like protein;(source:Araport11)	0
AT5G39090	232	3	48	1	1	1	5	4	0	94	1	3	0.017	-5.907	0.000401	0.00393153	0.041	-4.619	0.00485489	0.0413836	2.442	1.288	0.449509	0.76949	HXXXD-type acyl-transferase family protein	HXXXD-type acyl-transferase family protein;(source:Araport11)	0
AT4G39470	313	112	31	5	0	0	24	40	91	152	2	52	0.017	-5.902	0.000391846	0.00385237	0.37	-1.434	0.378113	0.667304	22.125	4.468	0.00732172	0.0608891	Tetratricopeptide repeat (TPR)-like superfamily protein	Tetratricopeptide repeat (TPR)-like superfamily protein;(source:Araport11)	0
AT1G80060	185	296	62	6	1	0	115	31	3	181	2	50	0.017	-5.863	0.000330748	0.00336687	0.303	-1.724	0.282071	0.569555	17.623	4.139	0.0113343	0.0825923	Ubiquitin-like superfamily protein	Ubiquitin-like superfamily protein;(source:Araport11)	0
AT1G29240	35	74	22	1	0	0	337	67	56	44	0	153	0.017	-5.866	0.00029404	0.00306128	3.23	1.692	0.254493	0.540834	188.409	7.558	2.95766e-06	0.000294126	Protein of unknown function (DUF688)	transcription initiation factor TFIID subunit, putative (DUF688);(source:Araport11)	0
AT4G25890	94	231	41	3	1	0	8	77	5	122	1	30	0.017	-5.909	0.000257314	0.00275315	0.271	-1.883	0.229978	0.511755	16.288	4.026	0.012924	0.0907488	60S acidic ribosomal protein family	60S acidic ribosomal protein family;(source:Araport11)	0
AT3G12587	73	13	138	1	0	1	52	78	11	75	1	47	0.017	-5.902	0.000123354	0.00158173	0.642	-0.639	0.659463	0.860613	38.408	5.263	0.000619546	0.0115278	Oligosaccaryltransferase	Oligosaccaryltransferase;(source:Araport11)	0
AT1G55750	175	117	94	1	3	0	37	73	15	129	1	42	0.017	-5.872	4.14475e-05	0.000688673	0.345	-1.534	0.265907	0.553682	20.233	4.339	0.00249269	0.0297965	BSD domain (BTF2-like transcription factors, Synapse-associated proteins and DOS2-like proteins)	BSD domain (BTF2-like transcription factors, Synapse-associated proteins and DOS2-like proteins);(source:Araport11)	0
AT1G17710	0	157	22	1	0	0	0	0	0	60	0	0	0.018	-5.821	0.00979221	0.0447823	0.008	-7.007	0.00241954	0.024849	0.44	-1.186	0.615361	0.86488	Pyridoxal phosphate phosphatase-related protein	Encodes a phosphoethanolamine/phosphocholine phosphatase. It is likely to be involved in the liberation of inorganic phosphate from intracellular sources. Expression is upregulated in the shoot of cax1/cax3 mutant.	PHOSPHOETHANOLAMINE/PHOSPHOCHOLINE PHOSPHATASE 1 (PEPC1)
AT3G54625	7	28	14	0	0	0	0	0	22	16	0	7	0.018	-5.809	0.00915635	0.0427319	0.498	-1.005	0.63259	0.848755	27.936	4.804	0.0313726	0.167085	other RNA	Natural antisense transcript overlaps with AT3G54630;(source:Araport11)	0
ATMG00040	10	19	12	0	0	0	0	0	0	14	0	0	0.018	-5.812	0.00768235	0.0375548	0.023	-5.448	0.0124532	0.0803807	1	0	1	NA	ATP synthase subunit C family protein	ATP synthase subunit C family protein;(source:Araport11)	(ORF315)
AT4G15830	35	57	4	0	1	0	0	46	0	32	0	15	0.018	-5.768	0.0071325	0.0355561	0.522	-0.939	0.646587	0.856311	28.434	4.83	0.0243666	0.140455	ARM repeat superfamily protein	ARM repeat superfamily protein;(source:Araport11)	0
AT2G20495	46	24	1	1	0	0	0	0	0	24	0	0	0.018	-5.767	0.00617382	0.03179	0.014	-6.197	0.00332553	0.031232	0.742	-0.43	0.847941	0.961598	Serine/Threonine-kinase;(source:Araport11) protein_coding	Serine/Threonine-kinase;(source:Araport11)	0
AT2G03260	6	66	34	1	0	0	0	37	0	35	0	12	0.018	-5.803	0.00612671	0.0316268	0.402	-1.313	0.516396	0.774293	22.461	4.489	0.0341842	0.175656	EXS (ERD1/XPR1/SYG1) family protein	EXS (ERD1/XPR1/SYG1) family protein;(source:Araport11)	0
AT3G52210	132	1	49	1	0	0	0	0	14	61	0	5	0.018	-5.816	0.00584078	0.030443	0.109	-3.191	0.121766	0.361298	6.168	2.625	0.215962	0.549376	S-adenosyl-L-methionine-dependent methyltransferases superfamily protein	S-adenosyl-L-methionine-dependent methyltransferases superfamily protein;(source:Araport11)	0
AT4G28590	10	58	4	1	0	0	0	0	0	24	0	0	0.018	-5.818	0.00521818	0.027736	0.013	-6.244	0.00276655	0.0273942	0.744	-0.427	0.847743	0.961598	polyadenylate-binding protein 2-binding protein;(source:Araport11) protein_coding MESOPHYLL-CELL RNAI LIBRARY LINE 7 (MRL7) MESOPHYLL-CELL RNAI LIBRARY LINE 7 (MRL7);EARLY CHLOROPLAST BIOGENESIS 1 (ECB1); (ATECB1);SUPPRESSOR OF VARIEGATION 4 (SVR4)	polyadenylate-binding protein 2-binding protein;(source:Araport11)	MESOPHYLL-CELL RNAI LIBRARY LINE 7 (MRL7)
AT1G16290	81	256	10	3	0	0	0	20	0	116	1	7	0.018	-5.83	0.00506806	0.0272199	0.083	-3.583	0.0813808	0.284721	4.747	2.247	0.282071	0.627156	transglycosylase;(source:Araport11) protein_coding	transglycosylase;(source:Araport11)	0
AT1G69410	127	901	401	0	0	12	0	236	37	476	4	91	0.018	-5.789	0.00384191	0.0219705	0.235	-2.089	0.295081	0.585337	12.997	3.7	0.0647224	0.271605	eukaryotic elongation factor 5A-3	Encodes eIF5A-2, a putative eukaryotic translation initiation factor. There are three eIF5A coding genes in Arabidopsis: eIF5A-1/At1g13950, eIF5A-2/At1g26630 and eIF5A-3/At1g69410.	EUKARYOTIC ELONGATION FACTOR 5A-3 (ELF5A-3)
AT2G29070	17	75	5	1	0	0	0	52	220	32	0	91	0.018	-5.768	0.00360473	0.0210725	2.527	1.337	0.473767	0.744408	137.676	7.105	0.000329798	0.00740575	Ubiquitin fusion degradation UFD1 family protein	Ubiquitin fusion degradation UFD1 family protein;(source:Araport11)	0
AT1G02970	33	267	197	4	0	0	0	177	9	166	1	62	0.018	-5.808	0.00341056	0.0202443	0.419	-1.255	0.521995	0.776873	23.472	4.553	0.0217621	0.130646	WEE1 kinase homolog	Protein kinase that negatively regulates the entry into mitosis.	WEE1 KINASE HOMOLOG (WEE1)
AT3G49420	51	2	67	1	0	1	0	0	0	40	1	0	0.018	-5.819	0.00234953	0.0153161	0.008	-6.987	0.000439578	0.00740479	0.445	-1.168	0.575875	0.844264	Got1/Sft2-like vescicle transport protein family	Got1/Sft2-like vescicle transport protein family;(source:Araport11)	0
AT1G69430	10	85	31	1	0	0	2	0	0	42	0	1	0.018	-5.767	0.00228559	0.0150081	0.022	-5.512	0.00383471	0.0347888	1.193	0.255	0.898957	0.978551	Son of sevenless protein;(source:Araport11) protein_coding	Son of sevenless protein;(source:Araport11)	0
AT3G13275	39	74	80	2	0	0	0	0	0	64	1	0	0.018	-5.832	0.00218635	0.0144794	0.005	-7.534	0.000186371	0.00383431	0.307	-1.702	0.413401	0.744777	transmembrane protein;(source:Araport11) protein_coding	transmembrane protein;(source:Araport11)	0
AT2G37070	358	188	259	2	0	6	0	25	0	268	3	8	0.018	-5.828	0.00210556	0.0140727	0.047	-4.422	0.0190914	0.108978	2.65	1.406	0.46019	0.778371	Encodes a microtubule-associated protein track growing microtubule plus ends. protein_coding GROWING PLUS-END TRACKING 1 (GPT1) GROWING PLUS-END TRACKING 1 (GPT1)	Encodes a microtubule-associated protein track growing microtubule plus ends.	GROWING PLUS-END TRACKING 1 (GPT1)
AT1G31070	6	77	45	1	0	0	0	1	0	43	0	0	0.018	-5.821	0.00202327	0.0136334	0.013	-6.232	0.0015173	0.01776	0.752	-0.411	0.842008	0.961598	N-acetylglucosamine-1-phosphate uridylyltransferase 1	Encodes a protein that functions as an N-acetylglucosamine-1-phosphate uridylyltransferase that catalyzes the formation of UDP-N-acetylglucosamine (UDP-GlcNAc). This is an essential precursor for glycolipid and glycoprotein synthesis and is also used for regulatory protein modification in signaling pathways. The enzyme can also catalyze the reverse reaction using both UDP-GlcNAc and the less comm…	N-ACETYLGLUCOSAMINE-1-PHOSPHATE URIDYLYLTRANSFERASE 1 (GlcNAc1pUT1)
AT4G13840	71	7	34	1	0	1	0	0	0	37	1	0	0.018	-5.764	0.00196499	0.0133499	0.008	-6.94	0.000347454	0.00622157	0.443	-1.176	0.565985	0.841627	HXXXD-type acyl-transferase family protein	HXXXD-type acyl-transferase family protein;(source:Araport11)	ECERIFERUM 26 (CER26)
AT1G49170	2	105	38	1	0	0	4	60	2	48	0	22	0.018	-5.785	0.00194788	0.0132774	0.487	-1.038	0.559342	0.804883	26.853	4.747	0.0110893	0.0813579	Protein of unknown function (DUF167)	hypothetical protein;(source:Araport11)	0
AT1G31870	1795	1349	2041	0	1	57	71	1021	104	1728	19	399	0.018	-5.77	0.000953594	0.00759801	0.265	-1.915	0.272045	0.558942	14.464	3.854	0.0273176	0.151844	Ortholog of yeast BUD13 RES complex protein. Functions in pre mRNA processing of RNAs expressed in embryos. protein_coding BUD SITESELECTION PROTEIN 13 (BUD13) BUD SITESELECTION PROTEIN 13 (BUD13)	Ortholog of yeast BUD13 RES complex protein. Functions in pre mRNA processing of RNAs expressed in embryos.	BUD SITESELECTION PROTEIN 13 (BUD13)
AT3G03350	76	249	4	3	0	0	75	56	17	110	1	49	0.018	-5.826	0.000838719	0.00689154	0.482	-1.052	0.53572	0.787552	27.355	4.774	0.00623467	0.0549785	NAD(P)-binding Rossmann-fold superfamily protein	NAD(P)-binding Rossmann-fold superfamily protein;(source:Araport11)	0
AT3G04890	153	168	246	1	0	5	0	45	84	189	2	43	0.018	-5.821	0.000816714	0.00676471	0.261	-1.938	0.25806	0.545097	14.754	3.883	0.0257126	0.145939	Uncharacterized conserved protein (DUF2358)	adenine phosphoribosyltransferase-like protein, putative (DUF2358);(source:Araport11)	0
AT5G15340	49	284	58	1	0	3	0	14	30	130	1	15	0.018	-5.809	0.000788242	0.00657294	0.138	-2.853	0.0926311	0.305058	7.763	2.957	0.0886285	0.32623	Pentatricopeptide repeat (PPR) superfamily protein	Pentatricopeptide repeat (PPR) superfamily protein;(source:Araport11)	0
AT5G05700	287	150	74	2	0	4	0	0	0	170	2	0	0.018	-5.809	0.000742528	0.00628935	0.002	-8.876	3.45115e-06	0.000216505	0.119	-3.068	0.113832	0.380532	arginine-tRNA protein transferase 1	Encodes an arginyl-tRNA:protein transferase (ATE1), a component of the N-end rule pathway that targets protein degradation through the identity of the amino-terminal residue of specific protein substrates. Arabidopsis contains two ATE genes: At5g05700/ATE1, At3g11240/ATE2. Another component of the N-end rule pathway is At5g02310/PROTEOLYSIS6 (PRT6). PRT6 and ATE were shown to regulate seed after-…	ARGININE-TRNA PROTEIN TRANSFERASE 1 (ATE1)
AT1G05270	918	197	228	2	0	13	0	7	10	448	5	6	0.018	-5.811	0.000717324	0.00613473	0.02	-5.645	0.00103555	0.0135258	1.122	0.166	0.923639	0.987542	TraB family protein	TraB family protein;(source:Araport11)	0
AT2G38720	1715	1521	1144	34	1	14	0	345	137	1460	16	161	0.018	-5.821	0.000618509	0.00546952	0.134	-2.896	0.0879363	0.296697	7.595	2.925	0.0855112	0.319829	microtubule-associated protein 65-5	microtubule-associated protein 65-5;(source:Araport11)	MICROTUBULE-ASSOCIATED PROTEIN 65-5 (MAP65-5)
AT3G54360	125	148	166	3	2	0	0	28	13	146	2	14	0.018	-5.793	0.000516835	0.00479467	0.113	-3.15	0.0544477	0.22146	6.244	2.642	0.114816	0.382608	zinc ion binding	Encodes a catalase chaperon that is essential for catalase activity. Required for multiple stress responses.	NO CATALASE ACTIVITY 1 (NCA1)
AT5G17370	516	24	104	5	0	2	91	406	14	215	2	170	0.018	-5.826	0.000420638	0.00408346	0.809	-0.305	0.851115	0.948847	45.911	5.521	0.000831408	0.0140005	Transducin/WD40 repeat-like superfamily protein	Transducin/WD40 repeat-like superfamily protein;(source:Araport11)	0
AT1G71840	60	15	107	2	0	0	9	47	23	61	1	26	0.018	-5.83	0.000369685	0.00367409	0.462	-1.113	0.471094	0.742106	26.306	4.717	0.00400621	0.0408129	transducin family protein / WD-40 repeat family protein	transducin family protein / WD-40 repeat family protein;(source:Araport11)	0
AT3G23940	140	345	393	5	0	6	19	288	37	293	4	115	0.018	-5.824	0.000160607	0.00191952	0.418	-1.257	0.408985	0.693349	23.705	4.567	0.00309342	0.0343089	dehydratase family	Encodes a member of the dihydroxyacid dehydrates family of proteins that encode enzymes involved in branched chain amino acid biosynthesis. Loss of function mutations have significantly reduced transmission and fertility due to defects in male and female gametophyte development and embryo lethality. Mutants have increased sensitivity to abiotic stressors which may be partially compensated by addi…	DIHYDROXYACID DEHYDRATASE (DHAD)
AT2G34660	196	86	32	3	0	1	441	197	450	105	1	363	0.018	-5.769	9.56637e-05	0.00130343	3.207	1.681	0.236109	0.518422	174.889	7.45	4.57178e-07	9.16991e-05	multidrug resistance-associated protein 2	encodes a multidrug resistance-associated protein that is MgATP-energized glutathione S-conjugate pump. An ABCC-type arsenite-phytochelatin transporter. The expression of this gene is upregulated by herbicide safeners such as benoxacor and fenclorim. The mRNA is cell-to-cell mobile.	ATP-BINDING CASSETTE C2 (ABCC2)
AT1G21690	24	38	150	2	0	1	104	136	87	71	1	109	0.018	-5.804	8.96146e-05	0.00123051	1.508	0.592	0.669833	0.86541	84.221	6.396	1.55126e-05	0.000957543	ATPase family associated with various cellular activities (AAA)	ATPase family associated with various cellular activities (AAA);(source:Araport11)	EMBRYO DEFECTIVE 1968 (emb1968)
AT2G28880	151	118	53	3	1	1	10	24	14	107	2	16	0.018	-5.813	1.02425e-05	0.000240641	0.164	-2.612	0.0371467	0.173474	9.2	3.202	0.0157744	0.105168	para-aminobenzoate (PABA) synthase family protein	ADCS encodes a protein that has two functional domains. The N-terminal domain has glutamine amidotransferase activity while the C-terminal domain has aminodeoxychorismate synthase (ADCS) activity. These two domains act together to catalyze the transformation of chorismate to 4-amino-4-deoxychorismate. This reaction is required for 4-aminobenzoate (pABA) production and ultimately for folate biosyn…	EMBRYO DEFECTIVE 1997 (emb1997)
AT5G63520	40	42	0	1	0	0	0	0	0	27	0	0	0.019	-5.702	0.0111871	0.0492801	0.014	-6.173	0.00627794	0.0494737	0.722	-0.471	0.841707	0.961598	F-box/LRR protein;(source:Araport11) protein_coding	F-box/LRR protein;(source:Araport11)	0
AT2G33070	134	0	27	1	0	0	0	0	0	54	0	0	0.019	-5.715	0.0108161	0.0481677	0.008	-6.902	0.00268495	0.0267759	0.439	-1.187	0.613743	0.864441	nitrile specifier protein 2	Encodes a nitrile-specifier protein NSP2. NSP2 is one out of five (At3g16400/NSP1, At2g33070/NSP2, At3g16390/NSP3, At3g16410/NSP4 and At5g48180/NSP5) A. thaliana epithiospecifier protein (ESP) homologues that promote simple nitrile, but not epithionitrile or thiocyanate formation.	NITRILE SPECIFIER PROTEIN 2 (NSP2)
AT5G45455	26	6	8	0	0	0	0	0	0	13	0	0	0.019	-5.753	0.00927298	0.0431134	0.024	-5.393	0.0147364	0.0904427	1	0	1	NA	#N/A
AT2G37310	116	99	4	1	0	0	0	0	138	73	0	46	0.019	-5.709	0.00852188	0.0405207	0.673	-0.572	0.788514	0.922275	35.19	5.137	0.0179289	0.114811	Pentatricopeptide repeat (PPR) superfamily protein	Pentatricopeptide repeat (PPR) superfamily protein;(source:Araport11)	0
AT4G38330	15	90	0	1	0	0	2	30	0	35	0	11	0.019	-5.741	0.00759332	0.0372966	0.353	-1.503	0.466645	0.738593	18.876	4.238	0.0491126	0.226059	Integral membrane protein hemolysin-III homolog	hemolysin-III integral membrane-like protein;(source:Araport11)	0
AT2G41720	65	89	48	1	0	0	0	140	0	67	0	47	0.019	-5.717	0.00703393	0.0351355	0.73	-0.453	0.827083	0.940015	38.406	5.263	0.0130859	0.0914271	Tetratricopeptide repeat (TPR)-like superfamily protein	Encodes a pentatricopeptide repeat protein that is essential for trans-splicing of a chloroplast small ribosomal subunit transcript.	EMBRYO DEFECTIVE 2654 (EMB2654)
AT5G06940	19	0	170	1	0	0	0	30	33	63	0	21	0.019	-5.717	0.00694785	0.034804	0.386	-1.373	0.507091	0.769795	20.307	4.344	0.0404079	0.198336	Leucine-rich repeat receptor-like protein kinase family protein	Leucine-rich repeat receptor-like protein kinase family protein;(source:Araport11)	0
AT1G66520	27	61	9	1	0	0	0	38	0	32	0	13	0.019	-5.716	0.00672506	0.0340329	0.442	-1.177	0.558685	0.804484	23.248	4.539	0.031587	0.167699	formyltransferase, putative	formyltransferase;(source:Araport11)	PIGMENT DEFECTIVE 194 (pde194)
AT3G19390	25	2	172	2	0	0	0	0	0	66	1	0	0.019	-5.704	0.00582419	0.0303693	0.006	-7.366	0.000652413	0.00978876	0.316	-1.662	0.452106	0.771926	Granulin repeat cysteine protease family protein	Granulin repeat cysteine protease family protein;(source:Araport11)	0
AT2G01070	48	6	106	1	0	0	1	67	0	53	0	23	0.019	-5.684	0.0048767	0.0264558	0.471	-1.086	0.578656	0.818652	24.214	4.598	0.0228755	0.135626	Lung seven transmembrane receptor family protein	Lung seven transmembrane receptor family protein;(source:Araport11)	0
AT3G11920	69	185	5	3	0	0	0	0	0	86	1	0	0.019	-5.723	0.00458035	0.0251972	0.005	-7.724	0.000287246	0.00537953	0.25	-2.001	0.356708	0.698806	glutaredoxin-related	glutaredoxin-like protein;(source:Araport11)	0
AT2G16650	4	62	21	1	0	0	0	112	109	29	0	74	0.019	-5.681	0.00377818	0.0217167	2.336	1.224	0.505377	0.769096	119.839	6.905	0.000422957	0.00898613	proteinaceous RNase P 2	Encodes a proteinaceous RNase P that supports RNase P activity in vivo in both organelles and the nucleus. It is also involved in the maturation of small nucleolar RNA (snoRNA) and mRNA.	PROTEINACEOUS RNASE P 2 (PRORP2)
AT5G66150	45	229	34	3	0	0	0	0	0	103	1	0	0.019	-5.709	0.0037145	0.0214905	0.004	-7.984	0.000138071	0.0031066	0.207	-2.275	0.285651	0.629038	Glycosyl hydrolase family 38 protein	Glycosyl hydrolase family 38 protein;(source:Araport11)	0
AT5G12220	110	89	8	1	0	1	0	25	0	69	1	8	0.019	-5.722	0.00363487	0.0211786	0.156	-2.684	0.161886	0.425955	8.214	3.038	0.124024	0.401231	las1-like family protein	las1-like family protein;(source:Araport11)	0
AT4G14950	8	308	5	2	0	1	0	421	134	107	1	185	0.019	-5.744	0.00349317	0.0205397	1.625	0.701	0.716982	0.890101	87.104	6.445	0.00104577	0.0163268	SNARE associated Golgi protein family	KMS1 encode a endoplasmic reticulum protein involved in the early secretory pathway.	KILLING ME SLOWLY 1 (KMS1)
AT3G18770	74	26	53	1	0	0	192	13	0	51	0	68	0.019	-5.685	0.00337637	0.0200988	1.296	0.374	0.841419	0.946449	66.66	6.059	0.00177407	0.0235363	Autophagy-related protein 13	Autophagy-related protein 13;(source:Araport11)	AUTOPHAGY 13B (ATG13B)
AT5G38890	36	40	8	1	0	0	0	82	159	28	0	80	0.019	-5.693	0.00327299	0.0196282	2.578	1.366	0.448766	0.725259	133.334	7.059	0.000259321	0.00613092	Nucleic acid-binding, OB-fold-like protein	Nucleic acid-binding, OB-fold-like protein;(source:Araport11)	0
AT3G63280	33	105	36	2	0	0	0	0	0	58	1	0	0.019	-5.683	0.00318889	0.0193178	0.006	-7.38	0.0002894	0.00540397	0.308	-1.698	0.418533	0.748126	NIMA-related kinase 4	Encodes AtNek4, a member of the NIMA-related serine/threonine kinases (Neks) that have been linked to cell-cycle regulation in fungi and mammals. Plant Neks might be involved in plant development processes.	NIMA-RELATED KINASE 4 (NEK4)
AT1G08710	163	8	62	3	0	0	0	0	1	78	1	0	0.019	-5.686	0.002661	0.0167055	0.008	-6.937	0.000556994	0.00877886	0.42	-1.252	0.543151	0.833077	F-box family protein	F-box family protein;(source:Araport11)	0
AT2G31840	402	7	9	4	0	0	72	343	990	139	1	468	0.019	-5.681	0.00217232	0.0144182	2.98	1.575	0.388048	0.675571	152.873	7.256	8.95329e-05	0.00309805	Thioredoxin superfamily protein	Thioredoxin superfamily protein;(source:Araport11)	MESOPHYLL-CELL RNAI LIBRARY LINE 7-LIKE (MRL7-L)
AT3G57520	195	120	65	4	0	0	8	28	0	127	1	12	0.019	-5.711	0.00207093	0.0138939	0.122	-3.038	0.0962821	0.313113	6.379	2.673	0.150774	0.44853	seed imbibition 2	SIP2 encodes a raffinose-specific alpha-galactosidase that catalyzes the breakdown of raffinose into alpha-galatose and sucrose. This enzyme may function in unloading raffinose from the phloem as part of sink metabolism. Although it was originally predicted to act as a raffinose synthase (RS), that activity was not observed for recombinant SIP2.	SEED IMBIBITION 2 (SIP2)
AT1G72470	86	13	69	2	0	0	0	0	1	56	1	0	0.019	-5.688	0.00200683	0.0135595	0.01	-6.609	0.000725241	0.0105066	0.528	-0.921	0.649288	0.882587	exocyst subunit exo70 family protein D1	A member of EXO70 gene family, putative exocyst subunits, conserved in land plants. Arabidopsis thaliana contains 23 putative EXO70 genes, which can be classified into eight clusters on the phylogenetic tree.	EXOCYST SUBUNIT EXO70 FAMILY PROTEIN D1 (EXO70D1)
AT3G62000	235	174	75	3	0	2	10	0	0	161	2	3	0.019	-5.686	0.00164114	0.0116626	0.031	-5.034	0.00522196	0.0434651	1.572	0.652	0.721531	0.917283	S-adenosyl-L-methionine-dependent methyltransferases superfamily protein	S-adenosyl-L-methionine-dependent methyltransferases superfamily protein;(source:Araport11)	0
AT4G24440	96	57	44	2	0	0	15	162	1	66	1	59	0.019	-5.725	0.00149641	0.0109201	0.91	-0.137	0.937208	0.981945	48.102	5.588	0.00193354	0.0248712	transcription initiation factor IIA gamma chain / TFIIA-gamma (TFIIA-S)	transcription initiation factor IIA gamma chain / TFIIA-gamma (TFIIA-S);(source:Araport11)	0
AT3G01980	5	52	49	1	0	1	1	0	0	35	1	0	0.019	-5.741	0.00130149	0.00976877	0.014	-6.109	0.00109716	0.0140425	0.775	-0.368	0.853291	0.961598	NAD(P)-binding Rossmann-fold superfamily protein	NAD(P)-binding Rossmann-fold superfamily protein;(source:Araport11)	0
AT2G42520	40	25	58	1	0	0	41	1	89	41	0	44	0.019	-5.69	0.00113996	0.00882132	1.064	0.089	0.956467	0.987906	54.926	5.779	0.000943538	0.0151635	P-loop containing nucleoside triphosphate hydrolases superfamily protein	P-loop containing nucleoside triphosphate hydrolases superfamily protein;(source:Araport11)	RNA HELICASE 37 (RH37)
AT1G01770	303	647	455	5	12	0	0	36	44	468	6	27	0.019	-5.686	0.00101062	0.0079651	0.075	-3.74	0.0299293	0.14843	3.853	1.946	0.261439	0.605454	propionyl-CoA carboxylase;(source:Araport11) protein_coding	propionyl-CoA carboxylase;(source:Araport11)	0
AT5G64980	237	652	326	0	0	15	54	77	357	405	5	163	0.019	-5.682	0.000951931	0.00758965	0.436	-1.196	0.483911	0.753375	22.413	4.486	0.00909589	0.0709096	transcription factor;(source:Araport11) protein_coding	transcription factor;(source:Araport11)	0
AT1G61430	54	22	424	2	4	0	0	6	3	167	2	3	0.019	-5.751	0.000787154	0.0065683	0.026	-5.291	0.00200965	0.0217998	1.376	0.46	0.79195	0.949592	S-locus lectin protein kinase family protein	S-locus lectin protein kinase family protein;(source:Araport11)	0
AT3G10960	231	186	54	2	4	0	2	0	0	157	2	1	0.019	-5.717	0.000716742	0.006134	0.009	-6.793	0.000107468	0.00260686	0.474	-1.076	0.546773	0.833305	AZA-guanine resistant1	Encodes a homolog of the adenine-guanine-hypoxanthine transporter AzgA of Aspergillus nidulans. Function as a plant adenine-guanine transporter. Two closely related genes exist in Arabidopsis: AT3G10960 (Azg1) and AT5G50300 (Azg2).	AZA-GUANINE RESISTANT1 (AZG1)
AT1G21580	1016	975	998	7	0	30	41	1288	332	996	12	554	0.019	-5.747	0.000375007	0.00371043	0.583	-0.779	0.628474	0.846546	31.3	4.968	0.0021072	0.0264683	Zinc finger C-x8-C-x5-C-x3-H type family protein	Encodes a zinc-finger protein that co-localizes with the exosome-associated RNA helicase HEN2 and functions as a co-factor of nuclear RNA quality control by the nucleoplasmic exosome.	SUPPRESSOR OF PAS2 1 (SOP1)
AT5G11890	232	138	129	3	0	3	3	0	2	166	2	2	0.019	-5.701	0.000229843	0.00252032	0.014	-6.145	9.97776e-05	0.00249886	0.735	-0.443	0.783508	0.946204	harpin-induced protein;(source:Araport11) protein_coding EMBRYO DEFECTIVE 3135 (EMB3135) EMBRYO DEFECTIVE 3135 (EMB3135)	harpin-induced protein;(source:Araport11)	EMBRYO DEFECTIVE 3135 (EMB3135)
AT3G44050	5941	7975	5036	3	152	102	11	996	332	6317	86	446	0.019	-5.708	0.000205965	0.00230763	0.086	-3.538	0.0213705	0.117257	4.501	2.17	0.158252	0.461471	P-loop containing nucleoside triphosphate hydrolases superfamily protein	P-loop containing nucleoside triphosphate hydrolases superfamily protein;(source:Araport11)	0
AT3G12170	211	163	428	1	10	0	37	42	23	267	4	34	0.019	-5.71	0.000158971	0.00191478	0.147	-2.767	0.0638496	0.24594	7.692	2.943	0.0520743	0.234493	Chaperone DnaJ-domain superfamily protein	Chaperone DnaJ-domain superfamily protein;(source:Araport11)	0
AT5G59140	459	735	190	1	12	7	1	0	0	461	7	0	0.019	-5.727	0.000129484	0.00163436	0.001	-9.466	3.71999e-08	7.5197e-06	0.075	-3.739	0.0308254	0.165236	BTB/POZ domain-containing protein	BTB/POZ domain-containing protein;(source:Araport11)	0
AT4G14600	103	30	91	1	0	2	25	34	58	75	1	39	0.019	-5.713	5.96348e-05	0.000906479	0.54	-0.888	0.506733	0.769795	28.346	4.825	0.000705023	0.0126031	Target SNARE coiled-coil domain protein	Target SNARE coiled-coil domain protein;(source:Araport11)	0
AT1G51060	235	125	629	1	6	8	132	56	18	330	5	69	0.019	-5.691	3.82762e-05	0.000647969	0.228	-2.135	0.117497	0.353342	11.763	3.556	0.0101689	0.0763573	histone H2A 10	Encodes HTA10, a histone H2A protein. The mRNA is cell-to-cell mobile.	HISTONE H2A 10 (HTA10)
AT2G37190	1322	1335	1683	1	42	20	940	703	296	1447	21	646	0.019	-5.707	3.38103e-05	0.000593505	0.468	-1.095	0.424791	0.70625	24.459	4.612	0.000807017	0.0138009	Ribosomal protein L11 family protein	Ribosomal protein L11 family protein;(source:Araport11)	0
AT4G18090	75	0	74	1	0	0	0	0	0	50	0	0	0.02	-5.645	0.011154	0.0492289	0.009	-6.834	0.00274835	0.0272375	0.439	-1.189	0.610798	0.862552	hypothetical protein;(source:Araport11) protein_coding	hypothetical protein;(source:Araport11)	0
AT3G62390	1	0	197	1	0	0	0	35	13	66	0	16	0.02	-5.64	0.0103431	0.0465817	0.303	-1.721	0.425701	0.707003	15.122	3.919	0.0751056	0.296758	TRICHOME BIREFRINGENCE-LIKE 6	Encodes a member of the TBL (TRICHOME BIREFRINGENCE-LIKE) gene family containing a plant-specific DUF231 (domain of unknown function) domain. TBL gene family has 46 members, two of which (TBR/AT5G06700 and TBL3/AT5G01360) have been shown to be involved in the synthesis and deposition of secondary wall cellulose, presumably by influencing the esterification state of pectic polymers. A nomenclature…	TRICHOME BIREFRINGENCE-LIKE 6 (TBL6)
AT4G38420	1	53	12	1	0	0	0	0	0	22	0	0	0.02	-5.625	0.00848464	0.0403592	0.015	-6.055	0.00470119	0.0403979	0.742	-0.43	0.84947	0.961598	SKU5 similar 9	SKU5 similar 9;(source:Araport11)	SKU5 SIMILAR 9 (sks9)
[truncated: 1,543 more rows]

## Sheet: S_M_DEG
	Normalised reads									Mean			NUC vs MMC				STK vs MMC				STK vs NUC
[truncated: 1,630 more rows]

[truncated: 1 more sheets: S_N_DEG]
