# Supplementary material for: Germline β−1,3-glucan deposits are required for female gametogenesis in Arabidopsis thaliana
Source: Nat Commun. 2024 Jul 12;15:5875. doi: 10.1038/s41467-024-50143-0 (PMC11245613; doi:10.1038/s41467-024-50143-0)
Supplement: Supplementary file 5 — Supplementary Dataset 2 [file 41467_2024_50143_MOESM5_ESM.xlsx]

## Sheet: NUC_MMC_BP
GO biological process	GO code	Nr genes	MMC/NUC	p-value	FDR
cellular nitrogen compound metabolic process	GO:0034641	2618	MMC	7.56e-13	1.02e-10
organic cyclic compound metabolic process	GO:1901360	2482	MMC	2.37e-08	1.22e-06
cellular aromatic compound metabolic process	GO:0006725	2394	MMC	3.18e-09	1.9e-07
heterocycle metabolic process	GO:0046483	2293	MMC	9.16e-11	7.87e-09
cellular macromolecule metabolic process	GO:0044260	1997	MMC	0.000561	0.0114
nucleobase-containing compound metabolic process	GO:0006139	1852	MMC	0	0
nucleic acid metabolic process	GO:0090304	1520	MMC	0	0
gene expression	GO:0010467	1419	MMC	1.52e-07	6.96e-06
organelle organization	GO:0006996	1343	MMC	0.000118	0.00297
RNA metabolic process	GO:0016070	1120	MMC	6.06e-10	4.52e-08
RNA processing	GO:0006396	725	MMC	1.16e-07	5.41e-06
establishment of localization in cell	GO:0051649	646	MMC	0.00216	0.0327
intracellular transport	GO:0046907	611	MMC	0.0013	0.0222
protein-containing complex organization	GO:0043933	599	MMC	0.000626	0.0125
cell cycle	GO:0007049	555	MMC	6.5e-09	3.54e-07
protein-containing complex assembly	GO:0065003	539	MMC	0.000833	0.0156
cell cycle process	GO:0022402	492	MMC	1.67e-07	7.53e-06
vesicle-mediated transport	GO:0016192	439	MMC	0.00339	0.0453
ncRNA metabolic process	GO:0034660	434	MMC	0.000418	0.00902
DNA metabolic process	GO:0006259	429	MMC	1.11e-15	2.42e-13
intracellular protein transport	GO:0006886	408	MMC	0.00352	0.0465
mRNA metabolic process	GO:0016071	403	MMC	0.000258	0.00585
ncRNA processing	GO:0034470	361	MMC	0.000979	0.0177
cellular response to DNA damage stimulus	GO:0006974	311	MMC	1.99e-12	2.46e-10
protein localization to organelle	GO:0033365	302	MMC	0.00111	0.0197
mRNA processing	GO:0006397	289	MMC	0.0004	0.00873
DNA repair	GO:0006281	281	MMC	2.14e-11	2.21e-09
meiotic cell cycle	GO:0051321	273	MMC	1.57e-05	0.000496
RNA splicing	GO:0008380	261	MMC	0.00172	0.0271
meiotic cell cycle process	GO:1903046	245	MMC	3.84e-05	0.00107
mitotic cell cycle	GO:0000278	226	MMC	4.71e-06	0.000174
RNA modification	GO:0009451	223	MMC	1.2e-10	9.98e-09
establishment of protein localization to organelle	GO:0072594	222	MMC	0.00136	0.0228
RNA splicing, via transesterification reactions with bulged adenosine as nucleophile	GO:0000377	213	MMC	0.0029	0.041
RNA splicing, via transesterification reactions	GO:0000375	213	MMC	0.0029	0.0409
regulation of cell cycle	GO:0051726	196	MMC	1.72e-06	6.71e-05
mRNA splicing, via spliceosome	GO:0000398	193	MMC	0.00357	0.0465
organelle fission	GO:0048285	186	MMC	7.73e-11	6.96e-09
chromosome organization	GO:0051276	181	MMC	6.83e-09	3.69e-07
mitotic cell cycle process	GO:1903047	180	MMC	0.000315	0.00703
Golgi vesicle transport	GO:0048193	159	MMC	0.00125	0.0215
mitochondrion organization	GO:0007005	153	MMC	0.000139	0.00332
nuclear division	GO:0000280	151	MMC	1.03e-11	1.15e-09
DNA recombination	GO:0006310	142	MMC	4.87e-12	5.87e-10
regulation of cell cycle process	GO:0010564	113	MMC	6.18e-08	2.99e-06
DNA replication	GO:0006260	111	MMC	6.77e-10	4.74e-08
double-strand break repair	GO:0006302	111	MMC	2.34e-09	1.41e-07
chromosome segregation	GO:0007059	108	MMC	3.63e-11	3.43e-09
regulation of DNA metabolic process	GO:0051052	102	MMC	0.00134	0.0225
meiotic nuclear division	GO:0140013	100	MMC	3.26e-11	3.13e-09
nuclear chromosome segregation	GO:0098813	97	MMC	1.96e-09	1.25e-07
DNA-templated DNA replication	GO:0006261	93	MMC	6.75e-10	4.78e-08
protein modification by small protein removal	GO:0070646	91	MMC	0.00222	0.033
recombinational repair	GO:0000725	83	MMC	6.76e-06	0.000235
double-strand break repair via homologous recombination	GO:0000724	77	MMC	3.38e-06	0.000126
protein-DNA complex subunit organization	GO:0071824	76	MMC	1.65e-05	0.000514
meiosis I cell cycle process	GO:0061982	69	MMC	2.33e-10	1.89e-08
regulation of mitotic cell cycle	GO:0007346	69	MMC	0.000159	0.00377
meiosis I	GO:0007127	66	MMC	1.17e-10	9.92e-09
protein-DNA complex assembly	GO:0065004	65	MMC	6.53e-06	0.000228
gamete generation	GO:0007276	65	MMC	0.000321	0.00711
tRNA modification	GO:0006400	65	MMC	0.0025	0.037
regulation of cell cycle phase transition	GO:1901987	62	MMC	2.37e-08	1.21e-06
negative regulation of cell cycle	GO:0045786	60	MMC	1.9e-05	0.000584
protein localization to nucleus	GO:0034504	59	MMC	7.12e-05	0.00191
homologous recombination	GO:0035825	57	MMC	2.76e-08	1.4e-06
male gamete generation	GO:0048232	57	MMC	0.00097	0.0176
meiotic chromosome segregation	GO:0045132	56	MMC	3.58e-10	2.86e-08
mitochondrial RNA metabolic process	GO:0000959	55	MMC	7.97e-05	0.00209
cellular process involved in reproduction in multicellular organism	GO:0022412	55	MMC	0.00194	0.0298
mitochondrial gene expression	GO:0140053	54	MMC	0.00114	0.0201
reciprocal homologous recombination	GO:0140527	52	MMC	2.02e-09	1.27e-07
reciprocal meiotic recombination	GO:0007131	52	MMC	2.02e-09	1.26e-07
negative regulation of cell cycle process	GO:0010948	51	MMC	8.68e-06	0.000296
chromosome organization involved in meiotic cell cycle	GO:0070192	50	MMC	6.28e-09	3.46e-07
import into nucleus	GO:0051170	50	MMC	0.00284	0.0405
protein import into nucleus	GO:0006606	48	MMC	0.00061	0.0123
regulation of mitotic cell cycle phase transition	GO:1901990	43	MMC	1.23e-05	0.000405
nucleosome organization	GO:0034728	43	MMC	0.000832	0.0157
nucleotide-excision repair	GO:0006289	43	MMC	0.00309	0.042
DNA conformation change	GO:0071103	38	MMC	0.00018	0.00423
negative regulation of cell cycle phase transition	GO:1901988	35	MMC	5.23e-07	2.2e-05
negative regulation of mitotic cell cycle	GO:0045930	35	MMC	0.00124	0.0215
regulation of nuclear division	GO:0051783	35	MMC	0.00164	0.0263
cell cycle checkpoint signaling	GO:0000075	34	MMC	2.37e-07	1.03e-05
nucleosome assembly	GO:0006334	34	MMC	0.000505	0.0104
mRNA modification	GO:0016556	34	MMC	0.00168	0.0269
homologous chromosome segregation	GO:0045143	32	MMC	1.84e-10	1.52e-08
DNA duplex unwinding	GO:0032508	29	MMC	0.00013	0.00318
DNA geometric change	GO:0032392	29	MMC	0.00013	0.00317
cell cycle DNA replication	GO:0044786	29	MMC	0.000943	0.0172
homologous chromosome pairing at meiosis	GO:0007129	27	MMC	4.86e-10	3.72e-08
regulation of cell cycle G2/M phase transition	GO:1902749	27	MMC	5.02e-05	0.00138
base conversion or substitution editing	GO:0016553	27	MMC	0.00129	0.0221
mitotic cell cycle checkpoint signaling	GO:0007093	26	MMC	2.02e-05	0.000613
response to ionizing radiation	GO:0010212	25	MMC	3.75e-05	0.00105
mitochondrial RNA modification	GO:1900864	25	MMC	8.73e-05	0.00228
regulation of G2/M transition of mitotic cell cycle	GO:0010389	25	MMC	0.000306	0.00685
male meiotic nuclear division	GO:0007140	23	MMC	6.4e-06	0.000225
DNA biosynthetic process	GO:0071897	23	MMC	0.000262	0.00591
DNA integrity checkpoint signaling	GO:0031570	22	MMC	1.95e-05	0.000594
mitochondrial mRNA modification	GO:0080156	22	MMC	0.000419	0.009
negative regulation of mitotic cell cycle phase transition	GO:1901991	21	MMC	2.03e-05	0.000611
cytidine to uridine editing	GO:0016554	21	MMC	0.00221	0.0329
chloroplast RNA processing	GO:0031425	20	MMC	0.000799	0.0152
tRNA methylation	GO:0030488	20	MMC	0.00181	0.0284
DNA replication initiation	GO:0006270	18	MMC	3.33e-05	0.00095
chromosome condensation	GO:0030261	18	MMC	0.000244	0.00558
plastid translation	GO:0032544	17	MMC	0.00275	0.0396
DNA unwinding involved in DNA replication	GO:0006268	17	MMC	0.00376	0.0481
chromosome separation	GO:0051304	16	MMC	7.44e-06	0.000256
fat-soluble vitamin metabolic process	GO:0006775	16	MMC	0.00346	0.046
fat-soluble vitamin biosynthetic process	GO:0042362	16	MMC	0.00346	0.0459
chiasma assembly	GO:0051026	15	MMC	2.96e-06	0.000111
mitotic DNA integrity checkpoint signaling	GO:0044774	15	MMC	0.000684	0.0135
signal transduction in response to DNA damage	GO:0042770	15	MMC	0.000701	0.0137
DNA damage checkpoint signaling	GO:0000077	15	MMC	0.000701	0.0137
DNA-templated DNA replication maintenance of fidelity	GO:0045005	14	MMC	3.99e-05	0.0011
meiotic chromosome separation	GO:0051307	14	MMC	7.48e-05	0.00198
DNA replication checkpoint signaling	GO:0000076	13	MMC	0.000194	0.00447
negative regulation of cell cycle G2/M phase transition	GO:1902750	12	MMC	0.000114	0.00288
resolution of meiotic recombination intermediates	GO:0000712	12	MMC	0.000619	0.0124
snRNA processing	GO:0016180	12	MMC	0.00382	0.0485
mitotic G2/M transition checkpoint	GO:0044818	11	MMC	0.000349	0.00771
negative regulation of G2/M transition of mitotic cell cycle	GO:0010972	11	MMC	0.000349	0.00768
snRNA 3'-end processing	GO:0034472	11	MMC	0.000554	0.0113
regulation of mitotic spindle organization	GO:0060236	11	MMC	0.000741	0.0143
regulation of spindle organization	GO:0090224	11	MMC	0.000741	0.0142
negative regulation of chromosome organization	GO:2001251	9	MMC	0.000766	0.0146
centromere complex assembly	GO:0034508	9	MMC	0.00256	0.0376
mitotic DNA replication checkpoint signaling	GO:0033314	8	MMC	0.00162	0.0261
meiotic DNA double-strand break formation	GO:0042138	8	MMC	0.0019	0.0294
double-strand break repair via synthesis-dependent strand annealing	GO:0045003	7	MMC	0.000111	0.00284
mitotic chromosome condensation	GO:0007076	7	MMC	0.00121	0.0211
regulation of lipid catabolic process	GO:0050994	7	MMC	0.0026	0.0379
mitotic spindle assembly checkpoint signaling	GO:0007094	7	MMC	0.00307	0.043
negative regulation of mitotic sister chromatid separation	GO:2000816	7	MMC	0.00307	0.0429
negative regulation of chromosome segregation	GO:0051985	7	MMC	0.00307	0.0428
negative regulation of mitotic sister chromatid segregation	GO:0033048	7	MMC	0.00307	0.0427
regulation of mitotic sister chromatid segregation	GO:0033047	7	MMC	0.00307	0.0426
negative regulation of sister chromatid segregation	GO:0033046	7	MMC	0.00307	0.0425
mitotic spindle checkpoint signaling	GO:0071174	7	MMC	0.00307	0.0424
spindle assembly checkpoint signaling	GO:0071173	7	MMC	0.00307	0.0423
negative regulation of metaphase/anaphase transition of cell cycle	GO:1902100	7	MMC	0.00307	0.0422
negative regulation of mitotic metaphase/anaphase transition	GO:0045841	7	MMC	0.00307	0.0421
spindle checkpoint signaling	GO:0031577	7	MMC	0.00307	0.042
negative regulation of chromosome separation	GO:1905819	7	MMC	0.00307	0.0419
protein K48-linked deubiquitination	GO:0071108	6	MMC	0.000897	0.0165
replication fork protection	GO:0048478	4	MMC	0.00354	0.0465
response to stimulus	GO:0050896	7094	NUC	5.14e-12	5.95e-10
biological regulation	GO:0065007	6344	NUC	6.76e-14	1.07e-11
regulation of biological process	GO:0050789	5810	NUC	2.17e-13	3.16e-11
regulation of cellular process	GO:0050794	4780	NUC	1.67e-15	3.26e-13
developmental process	GO:0032502	4527	NUC	8.28e-10	5.66e-08
organonitrogen compound metabolic process	GO:1901564	4357	NUC	4.73e-07	2e-05
anatomical structure development	GO:0048856	4152	NUC	9e-11	7.85e-09
response to stress	GO:0006950	4046	NUC	1.17e-14	2e-12
response to chemical	GO:0042221	3839	NUC	0	0
multicellular organismal process	GO:0032501	3694	NUC	5.2e-08	2.54e-06
multicellular organism development	GO:0007275	3455	NUC	5.17e-09	2.9e-07
response to abiotic stimulus	GO:0009628	3147	NUC	4.17e-09	2.41e-07
protein metabolic process	GO:0019538	3097	NUC	1.88e-06	7.27e-05
regulation of metabolic process	GO:0019222	3064	NUC	1.2e-05	0.000397
cellular response to stimulus	GO:0051716	3020	NUC	7.06e-14	1.05e-11
system development	GO:0048731	2908	NUC	2.19e-09	1.34e-07
response to organic substance	GO:0010033	2646	NUC	0	0
regulation of macromolecule metabolic process	GO:0060255	2509	NUC	1.83e-05	0.000565
regulation of cellular metabolic process	GO:0031323	2454	NUC	1.63e-07	7.41e-06
macromolecule modification	GO:0043412	2445	NUC	0.000108	0.00278
response to oxygen-containing compound	GO:1901700	2339	NUC	0	0
response to external stimulus	GO:0009605	2260	NUC	0	0
regulation of primary metabolic process	GO:0080090	2244	NUC	5.67e-06	0.000205
small molecule metabolic process	GO:0044281	2213	NUC	0.00074	0.0143
regulation of nitrogen compound metabolic process	GO:0051171	2204	NUC	3.94e-07	1.69e-05
protein modification process	GO:0036211	2162	NUC	6.21e-10	4.57e-08
regulation of gene expression	GO:0010468	2147	NUC	2.89e-06	0.000109
cell communication	GO:0007154	2066	NUC	1.04e-14	1.91e-12
regulation of biosynthetic process	GO:0009889	1998	NUC	5.21e-10	3.94e-08
regulation of cellular biosynthetic process	GO:0031326	1953	NUC	1.11e-09	7.31e-08
response to endogenous stimulus	GO:0009719	1910	NUC	0	0
signaling	GO:0023052	1899	NUC	2.22e-16	5.72e-14
response to hormone	GO:0009725	1881	NUC	1.11e-16	3e-14
biological process involved in interspecies interaction between organisms	GO:0044419	1877	NUC	0	0
response to biotic stimulus	GO:0009607	1866	NUC	0	0
response to external biotic stimulus	GO:0043207	1865	NUC	0	0
response to other organism	GO:0051707	1865	NUC	0	0
signal transduction	GO:0007165	1857	NUC	1.11e-16	3.15e-14
post-embryonic development	GO:0009791	1857	NUC	5.09e-06	0.000186
regulation of nucleobase-containing compound metabolic process	GO:0019219	1855	NUC	6.27e-06	0.000222
developmental process involved in reproduction	GO:0003006	1844	NUC	7.96e-05	0.0021
defense response	GO:0006952	1824	NUC	0	0
regulation of macromolecule biosynthetic process	GO:0010556	1799	NUC	9.31e-10	6.29e-08
regulation of RNA metabolic process	GO:0051252	1751	NUC	8.93e-08	4.25e-06
regulation of RNA biosynthetic process	GO:2001141	1646	NUC	4.45e-08	2.21e-06
regulation of nucleic acid-templated transcription	GO:1903506	1644	NUC	3.82e-08	1.92e-06
regulation of DNA-templated transcription	GO:0006355	1643	NUC	4.58e-08	2.26e-06
reproductive system development	GO:0061458	1637	NUC	2.61e-05	0.000766
reproductive structure development	GO:0048608	1635	NUC	2.05e-05	0.000615
organic acid metabolic process	GO:0006082	1619	NUC	5.14e-06	0.000187
response to inorganic substance	GO:0010035	1599	NUC	2.63e-06	0.0001
cellular response to chemical stimulus	GO:0070887	1595	NUC	0	0
defense response to other organism	GO:0098542	1593	NUC	0	0
phosphorus metabolic process	GO:0006793	1579	NUC	1.44e-09	9.36e-08
plant organ development	GO:0099402	1541	NUC	6.43e-12	7.29e-10
phosphate-containing compound metabolic process	GO:0006796	1539	NUC	3.41e-09	2.02e-07
oxoacid metabolic process	GO:0043436	1520	NUC	7.08e-06	0.000245
negative regulation of biological process	GO:0048519	1506	NUC	0.000969	0.0177
response to lipid	GO:0033993	1463	NUC	1.59e-12	2.01e-10
tissue development	GO:0009888	1393	NUC	1.59e-12	2.05e-10
anatomical structure morphogenesis	GO:0009653	1264	NUC	7.56e-10	5.23e-08
positive regulation of biological process	GO:0048518	1230	NUC	1.7e-06	6.69e-05
carboxylic acid metabolic process	GO:0019752	1213	NUC	0.00131	0.0222
cellular response to organic substance	GO:0071310	1208	NUC	0	0
regulation of response to stimulus	GO:0048583	1058	NUC	0	0
cellular developmental process	GO:0048869	1058	NUC	1.58e-05	0.000495
shoot system development	GO:0048367	1056	NUC	0	0
growth	GO:0040007	1021	NUC	8.14e-08	3.91e-06
lipid metabolic process	GO:0006629	1019	NUC	0.00183	0.0285
regulation of developmental process	GO:0050793	1013	NUC	8.73e-07	3.54e-05
positive regulation of cellular process	GO:0048522	984	NUC	1.45e-05	0.000461
phosphorylation	GO:0016310	974	NUC	3.98e-10	3.13e-08
response to bacterium	GO:0009617	962	NUC	1.94e-14	3.15e-12
cell differentiation	GO:0030154	930	NUC	3.61e-06	0.000134
cellular response to endogenous stimulus	GO:0071495	928	NUC	1.55e-15	3.15e-13
regulation of biological quality	GO:0065008	926	NUC	0.000132	0.00321
root system development	GO:0022622	924	NUC	1.38e-05	0.000446
root development	GO:0048364	921	NUC	1.39e-05	0.000448
negative regulation of cellular process	GO:0048523	915	NUC	0.00219	0.0328
cellular response to hormone stimulus	GO:0032870	897	NUC	1.04e-14	1.85e-12
response to alcohol	GO:0097305	897	NUC	6.89e-07	2.85e-05
protein phosphorylation	GO:0006468	887	NUC	2.23e-11	2.26e-09
cellular response to oxygen-containing compound	GO:1901701	882	NUC	7.77e-16	1.76e-13
carbohydrate metabolic process	GO:0005975	859	NUC	2.59e-05	0.000764
developmental growth	GO:0048589	854	NUC	0.000108	0.00279
response to acid chemical	GO:0001101	813	NUC	4.74e-09	2.71e-07
response to abscisic acid	GO:0009737	811	NUC	1.32e-06	5.25e-05
defense response to bacterium	GO:0042742	803	NUC	4.88e-15	9.23e-13
positive regulation of metabolic process	GO:0009893	785	NUC	0.000604	0.0122
response to water	GO:0009415	784	NUC	9.75e-09	5.07e-07
cell wall organization or biogenesis	GO:0071554	766	NUC	4.89e-12	5.78e-10
response to fungus	GO:0009620	747	NUC	1.07e-09	7.16e-08
response to water deprivation	GO:0009414	732	NUC	1.13e-07	5.3e-06
hormone-mediated signaling pathway	GO:0009755	722	NUC	6.84e-13	9.46e-11
plant organ morphogenesis	GO:1905392	711	NUC	5.69e-06	0.000204
response to osmotic stress	GO:0006970	706	NUC	1.33e-05	0.000437
regulation of response to stress	GO:0080134	693	NUC	4.44e-16	1.09e-13
response to temperature stimulus	GO:0009266	692	NUC	2.57e-07	1.11e-05
positive regulation of cellular metabolic process	GO:0031325	684	NUC	0.000319	0.00709
positive regulation of macromolecule metabolic process	GO:0010604	671	NUC	0.000487	0.0102
positive regulation of nitrogen compound metabolic process	GO:0051173	636	NUC	0.000432	0.00925
secondary metabolic process	GO:0019748	620	NUC	1.42e-05	0.000454
response to organic cyclic compound	GO:0014070	617	NUC	1.22e-15	2.57e-13
lipid biosynthetic process	GO:0008610	616	NUC	0.00133	0.0224
response to nitrogen compound	GO:1901698	609	NUC	6.96e-14	1.07e-11
response to wounding	GO:0009611	604	NUC	2.21e-13	3.14e-11
regulation of defense response	GO:0031347	581	NUC	5.55e-16	1.31e-13
phyllome development	GO:0048827	576	NUC	6.26e-10	4.55e-08
organic acid biosynthetic process	GO:0016053	568	NUC	0.000381	0.00833
regulation of multicellular organismal process	GO:0051239	552	NUC	0.00112	0.0199
defense response to fungus	GO:0050832	531	NUC	4.81e-09	2.73e-07
root morphogenesis	GO:0010015	524	NUC	0.00219	0.0329
response to organonitrogen compound	GO:0010243	509	NUC	1.38e-14	2.3e-12
response to salt stress	GO:0009651	501	NUC	0.000159	0.00376
positive regulation of biosynthetic process	GO:0009891	487	NUC	0.000111	0.00283
positive regulation of nucleobase-containing compound metabolic process	GO:0045935	486	NUC	0.00131	0.0223
carboxylic acid biosynthetic process	GO:0046394	482	NUC	0.000439	0.00932
plant epidermis development	GO:0090558	480	NUC	1.03e-06	4.15e-05
response to oxidative stress	GO:0006979	478	NUC	9.34e-06	0.000313
positive regulation of cellular biosynthetic process	GO:0031328	471	NUC	0.000126	0.00313
response to fatty acid	GO:0070542	470	NUC	1.05e-07	4.97e-06
response to jasmonic acid	GO:0009753	467	NUC	1.72e-07	7.62e-06
positive regulation of RNA metabolic process	GO:0051254	454	NUC	0.000482	0.0102
reproductive shoot system development	GO:0090567	435	NUC	0	0
cell growth	GO:0016049	432	NUC	0.000632	0.0126
plant-type cell wall organization or biogenesis	GO:0071669	422	NUC	1.97e-07	8.64e-06
positive regulation of macromolecule biosynthetic process	GO:0010557	420	NUC	9.01e-05	0.00234
cellular response to lipid	GO:0071396	419	NUC	7.21e-07	2.96e-05
regulation of multicellular organismal development	GO:2000026	419	NUC	0.000906	0.0166
sulfur compound metabolic process	GO:0006790	418	NUC	0.000635	0.0126
polysaccharide metabolic process	GO:0005976	410	NUC	0.00355	0.0465
flower development	GO:0009908	406	NUC	0	0
positive regulation of RNA biosynthetic process	GO:1902680	394	NUC	0.000486	0.0102
positive regulation of nucleic acid-templated transcription	GO:1903508	394	NUC	0.000486	0.0102
positive regulation of DNA-templated transcription	GO:0045893	393	NUC	0.00049	0.0102
cell morphogenesis	GO:0000902	393	NUC	0.00152	0.0248
cellular carbohydrate metabolic process	GO:0044262	392	NUC	0.00125	0.0215
response to cold	GO:0009409	379	NUC	2.37e-05	0.000708
cell wall biogenesis	GO:0042546	372	NUC	1.68e-07	7.51e-06
leaf development	GO:0048366	372	NUC	0.000127	0.00314
developmental growth involved in morphogenesis	GO:0060560	369	NUC	0.00204	0.0311
meristem development	GO:0048507	365	NUC	2.94e-05	0.00085
negative regulation of biosynthetic process	GO:0009890	356	NUC	0.00103	0.0185
regulation of cell communication	GO:0010646	353	NUC	2.13e-09	1.31e-07
regulation of post-embryonic development	GO:0048580	351	NUC	0.000785	0.0149
negative regulation of cellular biosynthetic process	GO:0031327	346	NUC	0.00207	0.0316
immune system process	GO:0002376	344	NUC	8.52e-09	4.56e-07
regulation of signaling	GO:0023051	343	NUC	9.71e-09	5.1e-07
regulation of signal transduction	GO:0009966	336	NUC	1.44e-09	9.26e-08
response to salicylic acid	GO:0009751	330	NUC	3.55e-09	2.08e-07
carbohydrate biosynthetic process	GO:0016051	299	NUC	6.33e-05	0.00173
external encapsulating structure organization	GO:0045229	298	NUC	0.00152	0.0249
negative regulation of macromolecule biosynthetic process	GO:0010558	283	NUC	0.00115	0.0203
cellular polysaccharide metabolic process	GO:0044264	276	NUC	0.00263	0.0382
response to auxin	GO:0009733	272	NUC	5.72e-09	3.18e-07
response to oxygen levels	GO:0070482	269	NUC	3.74e-11	3.48e-09
response to decreased oxygen levels	GO:0036293	268	NUC	5.28e-11	4.83e-09
response to hypoxia	GO:0001666	262	NUC	2.69e-11	2.68e-09
cell wall organization	GO:0071555	253	NUC	3.26e-05	0.000934
vegetative to reproductive phase transition of meristem	GO:0010228	253	NUC	0.00161	0.026
pattern specification process	GO:0007389	247	NUC	4.26e-10	3.31e-08
response to heat	GO:0009408	244	NUC	0.000439	0.00935
regulation of hormone levels	GO:0010817	242	NUC	7.12e-05	0.00191
response to chitin	GO:0010200	237	NUC	8.66e-11	7.68e-09
plant-type cell wall biogenesis	GO:0009832	229	NUC	0.0022	0.0329
floral organ development	GO:0048437	221	NUC	1.42e-12	1.87e-10
glycosyl compound metabolic process	GO:1901657	215	NUC	0.00138	0.023
positive regulation of response to stimulus	GO:0048584	213	NUC	0.00379	0.0483
cellular carbohydrate biosynthetic process	GO:0034637	209	NUC	0.000502	0.0104
negative regulation of response to stimulus	GO:0048585	208	NUC	1.34e-07	6.19e-06
polysaccharide biosynthetic process	GO:0000271	208	NUC	0.00187	0.029
monocarboxylic acid biosynthetic process	GO:0072330	205	NUC	0.00231	0.0343
cellular response to organic cyclic compound	GO:0071407	199	NUC	2.71e-11	2.65e-09
cellular response to oxygen levels	GO:0071453	198	NUC	1.36e-11	1.49e-09
cellular response to decreased oxygen levels	GO:0036294	197	NUC	2.02e-11	2.12e-09
negative regulation of RNA biosynthetic process	GO:1902679	196	NUC	0.00315	0.0426
negative regulation of nucleic acid-templated transcription	GO:1903507	196	NUC	0.00315	0.0425
cellular response to hypoxia	GO:0071456	195	NUC	1.65e-11	1.77e-09
response to ethylene	GO:0009723	193	NUC	8.83e-06	0.0003
regionalization	GO:0003002	191	NUC	9.37e-09	4.97e-07
shoot system morphogenesis	GO:0010016	186	NUC	1.69e-05	0.000524
cell wall macromolecule metabolic process	GO:0044036	181	NUC	0.000657	0.013
post-embryonic plant morphogenesis	GO:0090698	179	NUC	1.34e-05	0.000436
glucan metabolic process	GO:0044042	179	NUC	0.00118	0.0206
cellular response to abscisic acid stimulus	GO:0071215	179	NUC	0.00353	0.0465
cellular response to alcohol	GO:0097306	179	NUC	0.00353	0.0464
floral whorl development	GO:0048438	176	NUC	6.3e-10	4.52e-08
cellular glucan metabolic process	GO:0006073	174	NUC	0.00073	0.0142
regulation of response to external stimulus	GO:0032101	174	NUC	0.000856	0.0159
cellular polysaccharide biosynthetic process	GO:0033692	173	NUC	0.00215	0.0326
dephosphorylation	GO:0016311	172	NUC	0.00292	0.0411
S-glycoside metabolic process	GO:0016143	170	NUC	0.000182	0.00424
glucosinolate metabolic process	GO:0019760	170	NUC	0.000182	0.00423
glycosinolate metabolic process	GO:0019757	170	NUC	0.000182	0.00421
plant epidermal cell differentiation	GO:0090627	168	NUC	0.00264	0.0382
regulation of shoot system development	GO:0048831	164	NUC	0.00324	0.0436
regulation of response to biotic stimulus	GO:0002831	160	NUC	9.69e-05	0.00251
post-embryonic plant organ development	GO:0090696	155	NUC	0.00058	0.0118
immune response	GO:0006955	154	NUC	6.75e-05	0.00182
protein autophosphorylation	GO:0046777	153	NUC	6.2e-06	0.000221
regulation of flower development	GO:0009909	152	NUC	0.00281	0.0403
regulation of immune system process	GO:0002682	148	NUC	0.000146	0.00349
plant-type cell wall organization	GO:0009664	147	NUC	2.99e-05	0.000861
regulation of anatomical structure morphogenesis	GO:0022603	147	NUC	0.00104	0.0187
supramolecular fiber organization	GO:0097435	143	NUC	0.000455	0.00962
response to carbohydrate	GO:0009743	143	NUC	0.00139	0.0231
innate immune response	GO:0045087	137	NUC	0.000418	0.00904
regulation of small molecule metabolic process	GO:0062012	137	NUC	0.00113	0.02
cellular response to fatty acid	GO:0071398	126	NUC	0.00304	0.0427
fatty acid biosynthetic process	GO:0006633	114	NUC	0.000727	0.0142
plant organ formation	GO:1905393	114	NUC	0.00106	0.019
protein dephosphorylation	GO:0006470	112	NUC	0.000178	0.00418
post-embryonic plant organ morphogenesis	GO:0090697	108	NUC	0.000871	0.0161
glucan biosynthetic process	GO:0009250	108	NUC	0.00286	0.0407
negative regulation of cell communication	GO:0010648	105	NUC	0.000135	0.00327
negative regulation of signaling	GO:0023057	105	NUC	0.000135	0.00325
cell death	GO:0008219	105	NUC	0.00363	0.0468
regulation of abscisic acid-activated signaling pathway	GO:0009787	104	NUC	0.00145	0.0241
regulation of cellular response to alcohol	GO:1905957	104	NUC	0.00145	0.024
regulation of response to alcohol	GO:1901419	104	NUC	0.00145	0.0239
actin filament-based process	GO:0030029	102	NUC	0.000402	0.00874
negative regulation of signal transduction	GO:0009968	101	NUC	6.44e-05	0.00175
actin cytoskeleton organization	GO:0030036	94	NUC	0.000128	0.00316
regulation of cellular ketone metabolic process	GO:0010565	93	NUC	0.000817	0.0154
peptidyl-serine modification	GO:0018209	92	NUC	0.00386	0.0489
peptidyl-serine phosphorylation	GO:0018105	92	NUC	0.00386	0.0488
phenylpropanoid metabolic process	GO:0009698	90	NUC	0.00268	0.0387
response to molecule of bacterial origin	GO:0002237	89	NUC	0.00273	0.0393
response to brassinosteroid	GO:0009741	89	NUC	0.00337	0.0452
cellular response to chemical stress	GO:0062197	88	NUC	0.00355	0.0464
regulation of stomatal movement	GO:0010119	87	NUC	1.09e-06	4.36e-05
cellular response to salicylic acid stimulus	GO:0071446	86	NUC	1.88e-06	7.32e-05
anatomical structure arrangement	GO:0048532	86	NUC	0.00113	0.02
gynoecium development	GO:0048467	85	NUC	4.27e-07	1.82e-05
hormone transport	GO:0009914	84	NUC	0.00012	0.003
androecium development	GO:0048466	83	NUC	3.65e-05	0.00104
stamen development	GO:0048443	83	NUC	3.65e-05	0.00103
actin filament organization	GO:0007015	83	NUC	0.00138	0.0231
auxin transport	GO:0060918	81	NUC	0.000114	0.00289
plant epidermis morphogenesis	GO:0090626	81	NUC	0.000286	0.00644
carpel development	GO:0048440	75	NUC	7.48e-07	3.05e-05
cellular response to ethylene stimulus	GO:0071369	75	NUC	0.00255	0.0375
carbohydrate derivative catabolic process	GO:1901136	74	NUC	0.000867	0.0161
response to virus	GO:0009615	73	NUC	0.000625	0.0125
programmed cell death	GO:0012501	70	NUC	0.00286	0.0407
cellular response to auxin stimulus	GO:0071365	67	NUC	0.00213	0.0323
biological process involved in symbiotic interaction	GO:0044403	67	NUC	0.00382	0.0485
xylem and phloem pattern formation	GO:0010051	66	NUC	0.00166	0.0266
negative regulation of defense response	GO:0031348	64	NUC	0.0028	0.0402
anther development	GO:0048653	62	NUC	0.00148	0.0242
salicylic acid mediated signaling pathway	GO:0009863	61	NUC	0.000139	0.00333
auxin polar transport	GO:0009926	59	NUC	9.78e-06	0.000326
reactive oxygen species metabolic process	GO:0072593	57	NUC	0.00239	0.0354
plant-type ovary development	GO:0035670	53	NUC	2.34e-06	8.96e-05
plant ovule development	GO:0048481	51	NUC	6.62e-07	2.76e-05
axis specification	GO:0009798	47	NUC	1.53e-05	0.000486
regulation of cell differentiation	GO:0045595	43	NUC	0.000223	0.00511
adaxial/abaxial pattern specification	GO:0009955	42	NUC	3.87e-05	0.00108
floral organ morphogenesis	GO:0048444	41	NUC	0.000744	0.0143
jasmonic acid metabolic process	GO:0009694	41	NUC	0.00341	0.0455
cellular response to organonitrogen compound	GO:0071417	40	NUC	0.00162	0.0261
defense response to symbiont	GO:0140546	40	NUC	0.00193	0.0298
defense response to virus	GO:0051607	40	NUC	0.00193	0.0297
positive regulation of abscisic acid-activated signaling pathway	GO:0009789	39	NUC	0.000247	0.00564
regulation of response to osmotic stress	GO:0047484	39	NUC	0.000511	0.0105
multidimensional cell growth	GO:0009825	33	NUC	0.00377	0.0482
regulation of response to salt stress	GO:1901000	32	NUC	0.00157	0.0255
regulation of sulfur metabolic process	GO:0042762	32	NUC	0.00196	0.0301
auxin homeostasis	GO:0010252	31	NUC	0.00251	0.037
regulation of defense response to fungus	GO:1900150	31	NUC	0.00363	0.0467
specification of axis polarity	GO:0065001	30	NUC	0.000989	0.0179
adaxial/abaxial axis specification	GO:0009943	30	NUC	0.00126	0.0217
cellular response to cold	GO:0070417	30	NUC	0.0031	0.042
cuticle development	GO:0042335	29	NUC	9.3e-06	0.000314
regulation of phosphorelay signal transduction system	GO:0070297	28	NUC	0.000839	0.0157
regulation of ethylene-activated signaling pathway	GO:0010104	28	NUC	0.000839	0.0157
fatty acid derivative biosynthetic process	GO:1901570	27	NUC	0.00325	0.0437
wax metabolic process	GO:0010166	26	NUC	0.00289	0.041
wax biosynthetic process	GO:0010025	25	NUC	0.00145	0.0239
actin nucleation	GO:0045010	23	NUC	0.00122	0.0212
regulation of seed maturation	GO:2000034	22	NUC	0.00217	0.0327
regulation of salicylic acid metabolic process	GO:0010337	21	NUC	0.00125	0.0215
response to mechanical stimulus	GO:0009612	20	NUC	6.59e-05	0.00179
embryonic meristem initiation	GO:0090421	20	NUC	0.00171	0.0269
cutin biosynthetic process	GO:0010143	15	NUC	7.41e-05	0.00197
root cap development	GO:0048829	13	NUC	0.00177	0.0277
protein localization involved in auxin polar transport	GO:1901703	12	NUC	0.00257	0.0375
negative regulation of cell differentiation	GO:0045596	10	NUC	2.46e-05	0.00073
regulation of sulfur amino acid metabolic process	GO:0031335	10	NUC	0.00359	0.0467
regulation of ethylene biosynthetic process	GO:0010364	10	NUC	0.00359	0.0466
regulation of olefin biosynthetic process	GO:1900911	10	NUC	0.00359	0.0465
regulation of olefin metabolic process	GO:1900908	10	NUC	0.00359	0.0463
maintenance of plant organ identity	GO:0090700	8	NUC	2.64e-05	0.000772
maintenance of floral organ identity	GO:0048497	8	NUC	2.64e-05	0.000768
protein kinase C-activating G protein-coupled receptor signaling pathway	GO:0007205	6	NUC	0.00341	0.0454
anthocyanin accumulation in tissues in response to UV light	GO:0043481	5	NUC	0.0017	0.0271
pigment accumulation in tissues	GO:0043480	5	NUC	0.0017	0.0271
pigment accumulation in tissues in response to UV light	GO:0043479	5	NUC	0.0017	0.027
pigment accumulation in response to UV light	GO:0043478	5	NUC	0.0017	0.0269
alkane biosynthetic process	GO:0043447	3	NUC	0.00365	0.0469

## Sheet: NUC_MMC_CC
GO cellular component	GO code	Nr genes	MMC/NUC	p-value	FDR
plastid	GO:0009536	4226	MMC	0.00139	0.0223
chloroplast	GO:0009507	3870	MMC	0.000216	0.00438
mitochondrion	GO:0005739	2997	MMC	1.78e-12	2.22e-10
protein-containing complex	GO:0032991	2534	MMC	2.58e-08	1.98e-06
intracellular non-membrane-bounded organelle	GO:0043232	1436	MMC	3.81e-06	0.000152
non-membrane-bounded organelle	GO:0043228	1436	MMC	3.81e-06	0.000146
envelope	GO:0031975	993	MMC	7.49e-05	0.00191
organelle envelope	GO:0031967	993	MMC	7.49e-05	0.00187
intracellular organelle lumen	GO:0070013	975	MMC	1.26e-05	0.000418
membrane-enclosed lumen	GO:0031974	975	MMC	1.26e-05	0.000405
organelle lumen	GO:0043233	975	MMC	1.26e-05	0.000392
nuclear protein-containing complex	GO:0140513	759	MMC	5.57e-10	5.05e-08
plastid stroma	GO:0009532	589	MMC	0.00144	0.0225
chloroplast stroma	GO:0009570	577	MMC	0.00353	0.044
membrane protein complex	GO:0098796	473	MMC	0.00227	0.0319
chromosome	GO:0005694	305	MMC	4.67e-10	4.65e-08
mitochondrial envelope	GO:0005740	264	MMC	6.38e-05	0.00182
mitochondrial membrane	GO:0031966	251	MMC	0.000159	0.00359
mitochondrial protein-containing complex	GO:0098798	215	MMC	4.86e-06	0.000179
spliceosomal complex	GO:0005681	149	MMC	2.61e-06	0.000113
mitochondrial matrix	GO:0005759	115	MMC	6.62e-05	0.00183
nuclear envelope	GO:0005635	106	MMC	0.00231	0.0319
nuclear chromosome	GO:0000228	100	MMC	7.8e-05	0.00189
DNA-directed RNA polymerase complex	GO:0000428	98	MMC	0.0037	0.0455
spindle	GO:0005819	72	MMC	0.000216	0.0043
organellar ribosome	GO:0000313	64	MMC	8.71e-07	4.57e-05
catalytic step 2 spliceosome	GO:0071013	63	MMC	0.00292	0.0378
condensed chromosome	GO:0000793	54	MMC	5.03e-12	5.57e-10
protein-DNA complex	GO:0032993	49	MMC	0.000389	0.00732
nucleoid	GO:0009295	47	MMC	5.41e-07	3.17e-05
mitochondrial ribosome	GO:0005761	46	MMC	0.000193	0.004
chromosomal region	GO:0098687	42	MMC	7.3e-05	0.00196
plastid nucleoid	GO:0042646	40	MMC	1.77e-06	8.41e-05
organellar large ribosomal subunit	GO:0000315	38	MMC	0.000456	0.00841
chloroplast nucleoid	GO:0042644	35	MMC	6.2e-06	0.000221
chromosome, centromeric region	GO:0000775	35	MMC	7.32e-05	0.00192
DNA packaging complex	GO:0044815	35	MMC	0.00114	0.0193
replication fork	GO:0005657	33	MMC	1.24e-05	0.000426
precatalytic spliceosome	GO:0071011	28	MMC	0.00117	0.0195
organellar small ribosomal subunit	GO:0000314	24	MMC	0.00141	0.0222
plastid ribosome	GO:0009547	23	MMC	8.34e-05	0.00198
condensed chromosome, centromeric region	GO:0000779	22	MMC	0.000188	0.00398
AP-type membrane coat adaptor complex	GO:0030119	22	MMC	0.00151	0.0227
spindle microtubule	GO:0005876	22	MMC	0.00164	0.0244
condensed nuclear chromosome	GO:0000794	19	MMC	1.33e-06	6.65e-05
U12-type spliceosomal complex	GO:0005689	19	MMC	0.0015	0.023
exoribonuclease complex	GO:1905354	19	MMC	0.00232	0.0317
kinetochore	GO:0000776	18	MMC	0.000112	0.00259
nuclear replication fork	GO:0043596	18	MMC	0.000543	0.00983
DNA polymerase complex	GO:0042575	17	MMC	0.00175	0.0257
outer mitochondrial membrane protein complex	GO:0098799	17	MMC	0.00266	0.0357
mitochondrial outer membrane translocase complex	GO:0005742	17	MMC	0.00266	0.0353
late endosome membrane	GO:0031902	16	MMC	0.00345	0.0435
plastid large ribosomal subunit	GO:0000311	12	MMC	0.00266	0.0349
site of DNA damage	GO:0090734	8	MMC	0.00408	0.0496
site of double-strand break	GO:0035861	8	MMC	0.00408	0.049
condensin complex	GO:0000796	7	MMC	0.00137	0.0225
DNA recombinase mediator complex	GO:0033061	4	MMC	0.00295	0.0377
membrane	GO:0016020	3935	NUC	7.82e-08	5.57e-06
cell periphery	GO:0071944	2845	NUC	1.11e-16	1.11e-13
plasma membrane	GO:0005886	2433	NUC	9.99e-15	4.98e-12
cytosol	GO:0005829	2189	NUC	0.00107	0.0184
extracellular region	GO:0005576	2151	NUC	1.79e-09	1.49e-07
vacuole	GO:0005773	867	NUC	2.49e-05	0.000753
plasmodesma	GO:0009506	753	NUC	1.47e-12	4.9e-10
cell-cell junction	GO:0005911	753	NUC	1.47e-12	3.67e-10
symplast	GO:0055044	753	NUC	1.47e-12	2.94e-10
anchoring junction	GO:0070161	753	NUC	1.47e-12	2.45e-10
cell junction	GO:0030054	753	NUC	1.47e-12	2.1e-10
plant-type vacuole	GO:0000325	666	NUC	3.49e-06	0.000145
external encapsulating structure	GO:0030312	460	NUC	5.51e-07	3.05e-05
cell wall	GO:0005618	446	NUC	3.15e-07	2.09e-05
plant-type cell wall	GO:0009505	431	NUC	3.76e-07	2.34e-05
cytosolic ribosome	GO:0022626	262	NUC	2.97e-05	0.00087
apoplast	GO:0048046	225	NUC	2.07e-06	9.35e-05
anchored component of membrane	GO:0031225	214	NUC	0.00211	0.0305
intrinsic component of plasma membrane	GO:0031226	207	NUC	0.000661	0.0116
secretory vesicle	GO:0099503	139	NUC	0.000553	0.00983
anchored component of plasma membrane	GO:0046658	128	NUC	0.00218	0.031
cytosolic large ribosomal subunit	GO:0022625	120	NUC	0.000169	0.00366
protein phosphatase type 2A complex	GO:0000159	22	NUC	0.000306	0.00597
SCAR complex	GO:0031209	8	NUC	0.000159	0.00352
chromatin silencing complex	GO:0005677	7	NUC	0.000307	0.00588

## Sheet: STK_MMC_BP
GO biological process	GO code	Nr genes	MMC/STK	p-value	FDR
localization	GO:0051179	2093	MMC	9.06e-06	0.000343
establishment of localization	GO:0051234	1818	MMC	1.93e-07	1.25e-05
transport	GO:0006810	1782	MMC	6.54e-08	5.08e-06
cellular localization	GO:0051641	963	MMC	3.51e-05	0.00116
organic substance transport	GO:0071702	835	MMC	2e-05	0.000724
cellular macromolecule localization	GO:0070727	684	MMC	0.00196	0.0333
nitrogen compound transport	GO:0071705	677	MMC	7.22e-06	0.000288
protein localization	GO:0008104	653	MMC	0.00329	0.0494
establishment of localization in cell	GO:0051649	646	MMC	7.84e-07	3.97e-05
intracellular transport	GO:0046907	611	MMC	1.8e-07	1.17e-05
cell cycle	GO:0007049	555	MMC	0.000868	0.0171
establishment of protein localization	GO:0045184	466	MMC	0.000119	0.00329
protein transport	GO:0015031	458	MMC	5.83e-05	0.00178
vesicle-mediated transport	GO:0016192	439	MMC	2.62e-14	9.29e-12
DNA metabolic process	GO:0006259	429	MMC	4.54e-09	4.29e-07
intracellular protein transport	GO:0006886	408	MMC	0.000102	0.00288
cellular response to DNA damage stimulus	GO:0006974	311	MMC	2.31e-07	1.44e-05
pollen development	GO:0009555	300	MMC	0.000124	0.00338
DNA repair	GO:0006281	281	MMC	2.62e-07	1.55e-05
multi-multicellular organism process	GO:0044706	250	MMC	1.89e-05	0.00069
pollination	GO:0009856	250	MMC	1.89e-05	0.000685
mitotic cell cycle	GO:0000278	226	MMC	8.93e-05	0.0026
developmental cell growth	GO:0048588	203	MMC	0.000652	0.0135
regulation of cell cycle	GO:0051726	196	MMC	0.00097	0.019
organelle fission	GO:0048285	186	MMC	1.82e-12	3.22e-10
pollen tube development	GO:0048868	184	MMC	7.85e-05	0.00229
chromosome organization	GO:0051276	181	MMC	0.000104	0.00291
mitotic cell cycle process	GO:1903047	180	MMC	0.00145	0.0267
Golgi vesicle transport	GO:0048193	159	MMC	1.67e-08	1.48e-06
cell tip growth	GO:0009932	152	MMC	0.000474	0.0107
nuclear division	GO:0000280	151	MMC	1.04e-13	2.81e-11
DNA recombination	GO:0006310	142	MMC	6.69e-13	1.26e-10
export from cell	GO:0140352	133	MMC	0.00143	0.0266
energy derivation by oxidation of organic compounds	GO:0015980	124	MMC	0.00188	0.0328
pollen tube growth	GO:0009860	118	MMC	0.000353	0.00838
regulation of cell cycle process	GO:0010564	113	MMC	1.04e-06	5.06e-05
double-strand break repair	GO:0006302	111	MMC	2.66e-08	2.18e-06
chromosome segregation	GO:0007059	108	MMC	1.39e-07	9.72e-06
nuclear transport	GO:0051169	107	MMC	0.000624	0.0131
nucleocytoplasmic transport	GO:0006913	107	MMC	0.000624	0.0131
meiotic nuclear division	GO:0140013	100	MMC	1.4e-14	6.1e-12
nuclear chromosome segregation	GO:0098813	97	MMC	5.25e-07	2.78e-05
recombinational repair	GO:0000725	83	MMC	5.68e-06	0.000232
endoplasmic reticulum to Golgi vesicle-mediated transport	GO:0006888	81	MMC	0.00206	0.0345
double-strand break repair via homologous recombination	GO:0000724	77	MMC	9.55e-06	0.000359
protein-DNA complex subunit organization	GO:0071824	76	MMC	0.00131	0.0246
meiosis I cell cycle process	GO:0061982	69	MMC	2.93e-12	4.62e-10
regulation of mitotic cell cycle	GO:0007346	69	MMC	0.000632	0.0132
pollen germination	GO:0009846	68	MMC	0.000102	0.00289
nuclear export	GO:0051168	67	MMC	0.00112	0.0215
meiosis I	GO:0007127	66	MMC	3.22e-12	4.93e-10
secretion	GO:0046903	66	MMC	2.39e-07	1.44e-05
protein-DNA complex assembly	GO:0065004	65	MMC	0.00155	0.0281
gamete generation	GO:0007276	65	MMC	0.00222	0.0369
nucleoside diphosphate metabolic process	GO:0009132	64	MMC	0.00186	0.0327
regulation of cell cycle phase transition	GO:1901987	62	MMC	1.72e-06	7.86e-05
negative regulation of cell cycle	GO:0045786	60	MMC	0.000192	0.00496
protein localization to nucleus	GO:0034504	59	MMC	0.000318	0.00768
secretion by cell	GO:0032940	58	MMC	4.19e-07	2.31e-05
homologous recombination	GO:0035825	57	MMC	1.02e-11	1.45e-09
male gamete generation	GO:0048232	57	MMC	0.00017	0.00449
meiotic chromosome segregation	GO:0045132	56	MMC	3.25e-09	3.18e-07
cellular process involved in reproduction in multicellular organism	GO:0022412	55	MMC	0.00081	0.0162
reciprocal homologous recombination	GO:0140527	52	MMC	6.92e-14	2.31e-11
reciprocal meiotic recombination	GO:0007131	52	MMC	6.92e-14	2.18e-11
negative regulation of cell cycle process	GO:0010948	51	MMC	2.15e-05	0.000766
chromosome organization involved in meiotic cell cycle	GO:0070192	50	MMC	4.4e-07	2.37e-05
import into nucleus	GO:0051170	50	MMC	0.000759	0.0153
monocarboxylic acid catabolic process	GO:0072329	49	MMC	0.0022	0.0367
protein import into nucleus	GO:0006606	48	MMC	0.000159	0.00424
nucleotide-sugar metabolic process	GO:0009225	48	MMC	0.00041	0.00942
protein complex oligomerization	GO:0051259	44	MMC	0.00155	0.0281
regulation of mitotic cell cycle phase transition	GO:1901990	43	MMC	3.24e-05	0.00109
nucleotide-excision repair	GO:0006289	43	MMC	0.000235	0.00589
exocytosis	GO:0006887	41	MMC	2.4e-06	0.000106
nucleotide-sugar biosynthetic process	GO:0009226	39	MMC	0.000615	0.013
tricarboxylic acid cycle	GO:0006099	36	MMC	0.000112	0.0031
negative regulation of cell cycle phase transition	GO:1901988	35	MMC	4.38e-07	2.39e-05
negative regulation of mitotic cell cycle	GO:0045930	35	MMC	0.000518	0.0116
cell cycle checkpoint signaling	GO:0000075	34	MMC	1.44e-07	9.93e-06
homologous chromosome segregation	GO:0045143	32	MMC	1.59e-07	1.06e-05
vesicle-mediated transport to the plasma membrane	GO:0098876	30	MMC	0.000345	0.00823
homologous chromosome pairing at meiosis	GO:0007129	27	MMC	6.06e-08	4.78e-06
intra-Golgi vesicle-mediated transport	GO:0006891	27	MMC	0.000121	0.00332
regulation of cell cycle G2/M phase transition	GO:1902749	27	MMC	0.000508	0.0114
mitotic cell cycle checkpoint signaling	GO:0007093	26	MMC	8.69e-07	4.32e-05
regulation of G2/M transition of mitotic cell cycle	GO:0010389	25	MMC	0.0019	0.0331
meiosis II cell cycle process	GO:0061983	24	MMC	0.00252	0.0407
meiosis II	GO:0007135	24	MMC	0.00252	0.0406
male meiotic nuclear division	GO:0007140	23	MMC	7.93e-06	0.00031
retrograde vesicle-mediated transport, Golgi to endoplasmic reticulum	GO:0006890	23	MMC	0.000326	0.00779
DNA integrity checkpoint signaling	GO:0031570	22	MMC	2.18e-05	0.000768
negative regulation of mitotic cell cycle phase transition	GO:1901991	21	MMC	4.8e-06	0.000203
protein secretion	GO:0009306	17	MMC	0.00167	0.0301
protein localization to extracellular region	GO:0071692	17	MMC	0.00167	0.03
establishment of protein localization to extracellular region	GO:0035592	17	MMC	0.00167	0.0299
chromosome separation	GO:0051304	16	MMC	0.00319	0.0483
chiasma assembly	GO:0051026	15	MMC	6.85e-08	5.11e-06
mitotic DNA integrity checkpoint signaling	GO:0044774	15	MMC	5.02e-05	0.00156
signal transduction in response to DNA damage	GO:0042770	15	MMC	0.000609	0.0129
DNA damage checkpoint signaling	GO:0000077	15	MMC	0.000609	0.0129
meiotic chromosome separation	GO:0051307	14	MMC	0.000573	0.0125
DNA replication checkpoint signaling	GO:0000076	13	MMC	2.46e-05	0.000841
exocytic process	GO:0140029	13	MMC	7.03e-05	0.0021
negative regulation of cell cycle G2/M phase transition	GO:1902750	12	MMC	5.7e-05	0.00175
resolution of meiotic recombination intermediates	GO:0000712	12	MMC	0.00178	0.0314
mitotic G2/M transition checkpoint	GO:0044818	11	MMC	7.64e-05	0.00226
negative regulation of G2/M transition of mitotic cell cycle	GO:0010972	11	MMC	7.64e-05	0.00224
vesicle docking involved in exocytosis	GO:0006904	11	MMC	0.000269	0.00668
tetrahydrofolate biosynthetic process	GO:0046654	10	MMC	0.00222	0.0368
meiotic DNA double-strand break formation	GO:0042138	8	MMC	5.15e-06	0.000213
mitotic DNA replication checkpoint signaling	GO:0033314	8	MMC	4.13e-05	0.00133
double-strand break repair via synthesis-dependent strand annealing	GO:0045003	7	MMC	0.00074	0.015
mitotic chromosome condensation	GO:0007076	7	MMC	0.00227	0.0375
UDP-glucose metabolic process	GO:0006011	6	MMC	0.00192	0.0331
GDP-mannose metabolic process	GO:0019673	6	MMC	0.00302	0.0464
positive regulation of vitamin E biosynthetic process	GO:1904966	4	MMC	0.00191	0.0331
regulation of vitamin E biosynthetic process	GO:1904965	4	MMC	0.00191	0.033
positive regulation of vitamin metabolic process	GO:0046136	4	MMC	0.00191	0.0329
strand invasion	GO:0042148	4	MMC	0.0028	0.044
response to stimulus	GO:0050896	7094	STK	3.1e-05	0.00105
biological regulation	GO:0065007	6344	STK	1.16e-13	2.98e-11
regulation of biological process	GO:0050789	5810	STK	1.11e-16	1.05e-13
regulation of cellular process	GO:0050794	4780	STK	1.43e-14	5.8e-12
developmental process	GO:0032502	4527	STK	2.49e-07	1.48e-05
organonitrogen compound metabolic process	GO:1901564	4357	STK	5.21e-05	0.00162
anatomical structure development	GO:0048856	4152	STK	8.29e-08	6.03e-06
response to stress	GO:0006950	4046	STK	0.00138	0.0259
response to chemical	GO:0042221	3839	STK	1.58e-10	1.99e-08
multicellular organismal process	GO:0032501	3694	STK	7.46e-07	3.81e-05
multicellular organism development	GO:0007275	3455	STK	1.44e-09	1.57e-07
response to abiotic stimulus	GO:0009628	3147	STK	9.35e-07	4.57e-05
protein metabolic process	GO:0019538	3097	STK	4.8e-05	0.0015
regulation of metabolic process	GO:0019222	3064	STK	0	0
cellular response to stimulus	GO:0051716	3020	STK	0.00196	0.0332
system development	GO:0048731	2908	STK	1.9e-12	3.16e-10
biosynthetic process	GO:0009058	2676	STK	0.00111	0.0213
response to organic substance	GO:0010033	2646	STK	5.51e-12	8.22e-10
organic substance biosynthetic process	GO:1901576	2520	STK	0.000134	0.00363
regulation of macromolecule metabolic process	GO:0060255	2509	STK	1.43e-13	3.53e-11
regulation of cellular metabolic process	GO:0031323	2454	STK	1.55e-15	9.79e-13
response to oxygen-containing compound	GO:1901700	2339	STK	8.12e-08	5.98e-06
cellular biosynthetic process	GO:0044249	2319	STK	0.00059	0.0126
response to external stimulus	GO:0009605	2260	STK	2.73e-06	0.00012
regulation of primary metabolic process	GO:0080090	2244	STK	5.6e-13	1.09e-10
regulation of nitrogen compound metabolic process	GO:0051171	2204	STK	2.38e-14	8.98e-12
regulation of gene expression	GO:0010468	2147	STK	1.9e-13	4.15e-11
reproduction	GO:0000003	2141	STK	3.77e-05	0.00124
reproductive process	GO:0022414	2119	STK	2.26e-05	0.00079
cell communication	GO:0007154	2066	STK	0.000101	0.00289
regulation of biosynthetic process	GO:0009889	1998	STK	4.44e-16	3.15e-13
regulation of cellular biosynthetic process	GO:0031326	1953	STK	4.44e-16	3.6e-13
response to endogenous stimulus	GO:0009719	1910	STK	5.8e-09	5.39e-07
signaling	GO:0023052	1899	STK	1.47e-06	6.75e-05
response to hormone	GO:0009725	1881	STK	2.31e-09	2.29e-07
biological process involved in interspecies interaction between organisms	GO:0044419	1877	STK	3.13e-07	1.79e-05
response to biotic stimulus	GO:0009607	1866	STK	2.82e-07	1.65e-05
response to external biotic stimulus	GO:0043207	1865	STK	2.35e-07	1.45e-05
response to other organism	GO:0051707	1865	STK	2.35e-07	1.43e-05
post-embryonic development	GO:0009791	1857	STK	0	0
signal transduction	GO:0007165	1857	STK	1.41e-06	6.62e-05
regulation of nucleobase-containing compound metabolic process	GO:0019219	1855	STK	8.08e-12	1.17e-09
developmental process involved in reproduction	GO:0003006	1844	STK	1.72e-09	1.8e-07
defense response	GO:0006952	1824	STK	2.01e-07	1.28e-05
regulation of macromolecule biosynthetic process	GO:0010556	1799	STK	5.33e-15	2.52e-12
regulation of RNA metabolic process	GO:0051252	1751	STK	1.86e-13	4.22e-11
regulation of RNA biosynthetic process	GO:2001141	1646	STK	1.84e-13	4.35e-11
regulation of nucleic acid-templated transcription	GO:1903506	1644	STK	1.91e-13	4.01e-11
regulation of DNA-templated transcription	GO:0006355	1643	STK	2.19e-13	4.43e-11
reproductive system development	GO:0061458	1637	STK	4.55e-15	2.35e-12
reproductive structure development	GO:0048608	1635	STK	2.89e-15	1.64e-12
cellular response to chemical stimulus	GO:0070887	1595	STK	9.93e-11	1.28e-08
defense response to other organism	GO:0098542	1593	STK	4.54e-07	2.43e-05
plant organ development	GO:0099402	1541	STK	2.17e-09	2.2e-07
phosphate-containing compound metabolic process	GO:0006796	1539	STK	0.00119	0.0225
response to light stimulus	GO:0009416	1514	STK	0.00115	0.0219
negative regulation of biological process	GO:0048519	1506	STK	7.41e-14	2.1e-11
response to lipid	GO:0033993	1463	STK	1.46e-06	6.78e-05
gene expression	GO:0010467	1419	STK	1.84e-05	0.000678
tissue development	GO:0009888	1393	STK	1.56e-09	1.67e-07
anatomical structure morphogenesis	GO:0009653	1264	STK	0.000486	0.0109
positive regulation of biological process	GO:0048518	1230	STK	1.52e-07	1.03e-05
cellular response to organic substance	GO:0071310	1208	STK	4.1e-10	4.95e-08
fruit development	GO:0010154	1078	STK	9.16e-05	0.00265
cellular nitrogen compound biosynthetic process	GO:0044271	1070	STK	0.000386	0.00896
macromolecule biosynthetic process	GO:0009059	1068	STK	0.000292	0.00711
regulation of response to stimulus	GO:0048583	1058	STK	5.47e-11	7.39e-09
shoot system development	GO:0048367	1056	STK	0	0
seed development	GO:0048316	1037	STK	0.000173	0.00455
regulation of developmental process	GO:0050793	1013	STK	3.09e-10	3.81e-08
positive regulation of cellular process	GO:0048522	984	STK	7.33e-05	0.00218
response to bacterium	GO:0009617	962	STK	5.89e-05	0.00179
negative regulation of metabolic process	GO:0009892	943	STK	2.92e-12	4.73e-10
cellular response to endogenous stimulus	GO:0071495	928	STK	4.25e-08	3.44e-06
negative regulation of cellular process	GO:0048523	915	STK	1.43e-09	1.59e-07
cellular response to hormone stimulus	GO:0032870	897	STK	1.2e-08	1.08e-06
response to alcohol	GO:0097305	897	STK	0.00276	0.0435
protein phosphorylation	GO:0006468	887	STK	0.000213	0.00545
cellular response to oxygen-containing compound	GO:1901701	882	STK	1.87e-08	1.63e-06
defense response to bacterium	GO:0042742	803	STK	0.000321	0.00771
positive regulation of metabolic process	GO:0009893	785	STK	0.000101	0.00289
response to water	GO:0009415	784	STK	0.00295	0.0456
hormone-mediated signaling pathway	GO:0009755	722	STK	8.17e-10	9.46e-08
plant organ morphogenesis	GO:1905392	711	STK	0.000452	0.0103
response to osmotic stress	GO:0006970	706	STK	2.4e-05	0.000829
regulation of response to stress	GO:0080134	693	STK	3.39e-07	1.92e-05
response to temperature stimulus	GO:0009266	692	STK	0.000212	0.00545
positive regulation of cellular metabolic process	GO:0031325	684	STK	0.000369	0.00868
positive regulation of macromolecule metabolic process	GO:0010604	671	STK	4.51e-05	0.00144
negative regulation of macromolecule metabolic process	GO:0010605	650	STK	1.51e-07	1.03e-05
embryo development	GO:0009790	645	STK	6.61e-05	0.00198
positive regulation of nitrogen compound metabolic process	GO:0051173	636	STK	0.000219	0.00557
response to organic cyclic compound	GO:0014070	617	STK	5.54e-06	0.000228
cellular amide metabolic process	GO:0043603	613	STK	0.000242	0.00605
response to nitrogen compound	GO:1901698	609	STK	4.75e-05	0.0015
response to wounding	GO:0009611	604	STK	6.6e-05	0.00199
regulation of defense response	GO:0031347	581	STK	6.98e-06	0.000283
phyllome development	GO:0048827	576	STK	7.06e-14	2.11e-11
embryo development ending in seed dormancy	GO:0009793	575	STK	3.87e-05	0.00126
organic acid biosynthetic process	GO:0016053	568	STK	0.00194	0.0333
regulation of multicellular organismal process	GO:0051239	552	STK	5.66e-05	0.00175
peptide metabolic process	GO:0006518	521	STK	3.59e-05	0.00118
amide biosynthetic process	GO:0043604	511	STK	3.5e-05	0.00117
response to organonitrogen compound	GO:0010243	509	STK	2.15e-06	9.67e-05
response to salt stress	GO:0009651	501	STK	0.000101	0.00289
positive regulation of biosynthetic process	GO:0009891	487	STK	0.000458	0.0104
positive regulation of nucleobase-containing compound metabolic process	GO:0045935	486	STK	0.00198	0.0334
carboxylic acid biosynthetic process	GO:0046394	482	STK	0.00145	0.0267
plant epidermis development	GO:0090558	480	STK	0.0007	0.0144
negative regulation of cellular metabolic process	GO:0031324	473	STK	1.97e-08	1.69e-06
positive regulation of cellular biosynthetic process	GO:0031328	471	STK	0.000394	0.00912
response to fatty acid	GO:0070542	470	STK	0.00327	0.0493
response to jasmonic acid	GO:0009753	467	STK	0.00294	0.0457
peptide biosynthetic process	GO:0043043	461	STK	2.13e-05	0.000765
translation	GO:0006412	456	STK	1.68e-05	0.000621
positive regulation of RNA metabolic process	GO:0051254	454	STK	0.0015	0.0275
reproductive shoot system development	GO:0090567	435	STK	0	0
ncRNA metabolic process	GO:0034660	434	STK	0.00151	0.0276
positive regulation of macromolecule biosynthetic process	GO:0010557	420	STK	0.000383	0.00894
cellular response to lipid	GO:0071396	419	STK	2.94e-07	1.7e-05
regulation of multicellular organismal development	GO:2000026	419	STK	1.08e-05	0.000405
flower development	GO:0009908	406	STK	0	0
regulation of transcription by RNA polymerase II	GO:0006357	404	STK	0.003	0.0463
positive regulation of RNA biosynthetic process	GO:1902680	394	STK	0.0014	0.026
positive regulation of nucleic acid-templated transcription	GO:1903508	394	STK	0.0014	0.0259
positive regulation of DNA-templated transcription	GO:0045893	393	STK	0.0017	0.0301
cell division	GO:0051301	385	STK	0.00263	0.0416
negative regulation of nitrogen compound metabolic process	GO:0051172	383	STK	4.11e-06	0.000178
response to cold	GO:0009409	379	STK	0.000851	0.0169
ribonucleoprotein complex biogenesis	GO:0022613	378	STK	4.1e-07	2.28e-05
leaf development	GO:0048366	372	STK	4.47e-06	0.000191
meristem development	GO:0048507	365	STK	3.33e-09	3.2e-07
ncRNA processing	GO:0034470	361	STK	0.000146	0.00392
negative regulation of gene expression	GO:0010629	357	STK	0.000278	0.00688
negative regulation of biosynthetic process	GO:0009890	356	STK	8.4e-07	4.22e-05
regulation of cell communication	GO:0010646	353	STK	3.63e-07	2.04e-05
regulation of post-embryonic development	GO:0048580	351	STK	3.84e-06	0.000167
negative regulation of cellular biosynthetic process	GO:0031327	346	STK	6.5e-07	3.41e-05
immune system process	GO:0002376	344	STK	0.000602	0.0128
regulation of signaling	GO:0023051	343	STK	8.85e-07	4.36e-05
regulation of signal transduction	GO:0009966	336	STK	2.26e-07	1.43e-05
response to salicylic acid	GO:0009751	330	STK	0.000544	0.012
ribosome biogenesis	GO:0042254	308	STK	2.02e-08	1.71e-06
negative regulation of macromolecule biosynthetic process	GO:0010558	283	STK	1.7e-07	1.12e-05
response to auxin	GO:0009733	272	STK	2.08e-08	1.74e-06
response to oxygen levels	GO:0070482	269	STK	0.000234	0.00589
response to decreased oxygen levels	GO:0036293	268	STK	0.0003	0.00726
response to hypoxia	GO:0001666	262	STK	0.000289	0.00708
vegetative to reproductive phase transition of meristem	GO:0010228	253	STK	8.34e-06	0.000322
negative regulation of nucleobase-containing compound metabolic process	GO:0045934	248	STK	6.85e-07	3.53e-05
pattern specification process	GO:0007389	247	STK	1.85e-12	3.18e-10
response to chitin	GO:0010200	237	STK	1.09e-06	5.2e-05
rRNA metabolic process	GO:0016072	234	STK	3.88e-05	0.00126
rRNA processing	GO:0006364	222	STK	4.39e-05	0.00141
floral organ development	GO:0048437	221	STK	1.1e-12	2.02e-10
negative regulation of RNA metabolic process	GO:0051253	215	STK	9.14e-08	6.56e-06
positive regulation of response to stimulus	GO:0048584	213	STK	0.000784	0.0157
negative regulation of response to stimulus	GO:0048585	208	STK	5.05e-06	0.000211
monocarboxylic acid biosynthetic process	GO:0072330	205	STK	0.000582	0.0127
cellular response to organic cyclic compound	GO:0071407	199	STK	7.72e-09	7.06e-07
cellular response to oxygen levels	GO:0071453	198	STK	0.000561	0.0123
cellular response to decreased oxygen levels	GO:0036294	197	STK	0.000735	0.015
negative regulation of RNA biosynthetic process	GO:1902679	196	STK	6.71e-08	5.14e-06
negative regulation of nucleic acid-templated transcription	GO:1903507	196	STK	6.71e-08	5.07e-06
cellular response to hypoxia	GO:0071456	195	STK	0.000886	0.0174
negative regulation of DNA-templated transcription	GO:0045892	193	STK	1.08e-07	7.63e-06
regionalization	GO:0003002	191	STK	2.27e-11	3.14e-09
shoot system morphogenesis	GO:0010016	186	STK	6.82e-07	3.55e-05
meristem maintenance	GO:0010073	185	STK	0.00044	0.0101
post-embryonic plant morphogenesis	GO:0090698	179	STK	8e-06	0.000311
cellular response to abscisic acid stimulus	GO:0071215	179	STK	0.00195	0.0333
cellular response to alcohol	GO:0097306	179	STK	0.00195	0.0332
floral whorl development	GO:0048438	176	STK	8.77e-11	1.16e-08
S-glycoside metabolic process	GO:0016143	170	STK	0.00256	0.041
glucosinolate metabolic process	GO:0019760	170	STK	0.00256	0.0409
glycosinolate metabolic process	GO:0019757	170	STK	0.00256	0.0408
regulation of shoot system development	GO:0048831	164	STK	0.00269	0.0425
post-embryonic plant organ development	GO:0090696	155	STK	0.000175	0.00461
negative regulation of developmental process	GO:0051093	154	STK	0.00248	0.0405
protein autophosphorylation	GO:0046777	153	STK	0.00225	0.0373
regulation of flower development	GO:0009909	152	STK	0.00253	0.0406
regulation of anatomical structure morphogenesis	GO:0022603	147	STK	0.00289	0.045
regulation of small molecule metabolic process	GO:0062012	137	STK	0.000156	0.00418
ribonucleoprotein complex subunit organization	GO:0071826	131	STK	0.00188	0.0328
ribonucleoprotein complex assembly	GO:0022618	128	STK	0.00137	0.0257
tropism	GO:0009606	122	STK	0.000368	0.0087
positive regulation of developmental process	GO:0051094	115	STK	0.000844	0.0168
plant organ formation	GO:1905393	114	STK	3.22e-05	0.00109
fatty acid biosynthetic process	GO:0006633	114	STK	0.000108	0.00302
post-embryonic plant organ morphogenesis	GO:0090697	108	STK	0.000401	0.00925
negative regulation of cell communication	GO:0010648	105	STK	0.00103	0.0201
negative regulation of signaling	GO:0023057	105	STK	0.00103	0.0201
regulation of abscisic acid-activated signaling pathway	GO:0009787	104	STK	0.00248	0.0405
regulation of cellular response to alcohol	GO:1905957	104	STK	0.00248	0.0404
regulation of response to alcohol	GO:1901419	104	STK	0.00248	0.0402
negative regulation of signal transduction	GO:0009968	101	STK	0.000778	0.0156
regulation of cellular ketone metabolic process	GO:0010565	93	STK	0.000285	0.00699
response to brassinosteroid	GO:0009741	89	STK	0.00309	0.0471
leaf morphogenesis	GO:0009965	88	STK	0.000534	0.0118
cellular response to salicylic acid stimulus	GO:0071446	86	STK	7.81e-06	0.000307
anatomical structure arrangement	GO:0048532	86	STK	2.18e-05	0.000772
gynoecium development	GO:0048467	85	STK	1.94e-09	2e-07
ribosomal large subunit biogenesis	GO:0042273	84	STK	1.97e-06	8.92e-05
plant epidermis morphogenesis	GO:0090626	81	STK	0.000229	0.00581
regulation of seed germination	GO:0010029	76	STK	0.00285	0.0446
carpel development	GO:0048440	75	STK	5.64e-08	4.51e-06
ribosomal small subunit biogenesis	GO:0042274	75	STK	0.000182	0.00475
cytoplasmic translation	GO:0002181	71	STK	2.43e-05	0.000835
RNA 3'-end processing	GO:0031123	67	STK	0.000585	0.0126
xylem and phloem pattern formation	GO:0010051	66	STK	4.65e-05	0.00147
cell fate commitment	GO:0045165	66	STK	0.00171	0.0302
ribosome assembly	GO:0042255	61	STK	8.35e-06	0.00032
salicylic acid mediated signaling pathway	GO:0009863	61	STK	0.000189	0.00489
stomatal complex development	GO:0010374	56	STK	4.14e-06	0.000178
meristem structural organization	GO:0009933	55	STK	0.002	0.0335
plant-type ovary development	GO:0035670	53	STK	1.1e-09	1.25e-07
plant ovule development	GO:0048481	51	STK	4.49e-10	5.3e-08
lateral root formation	GO:0010311	50	STK	0.00198	0.0334
axis specification	GO:0009798	47	STK	0.000104	0.0029
regulation of cell differentiation	GO:0045595	43	STK	0.000134	0.00364
adaxial/abaxial pattern specification	GO:0009955	42	STK	9.01e-06	0.000343
RNA phosphodiester bond hydrolysis	GO:0090501	41	STK	0.00038	0.0089
regulation of response to osmotic stress	GO:0047484	39	STK	2.25e-06	0.0001
meristem initiation	GO:0010014	35	STK	5.05e-06	0.000212
regulation of response to salt stress	GO:1901000	32	STK	7.09e-06	0.000285
translational elongation	GO:0006414	32	STK	0.000718	0.0147
regulation of sulfur metabolic process	GO:0042762	32	STK	0.00302	0.0465
specification of axis polarity	GO:0065001	30	STK	0.000179	0.00467
adaxial/abaxial axis specification	GO:0009943	30	STK	0.000747	0.0151
cell fate specification	GO:0001708	30	STK	0.00314	0.0476
cuticle development	GO:0042335	29	STK	1.07e-06	5.17e-05
regulation of phosphorelay signal transduction system	GO:0070297	28	STK	0.000583	0.0126
regulation of ethylene-activated signaling pathway	GO:0010104	28	STK	0.000583	0.0126
embryonic meristem development	GO:0048508	28	STK	0.00115	0.022
ribosomal large subunit assembly	GO:0000027	22	STK	1.11e-06	5.25e-05
regulation of seed maturation	GO:2000034	22	STK	0.000675	0.0139
embryonic meristem initiation	GO:0090421	20	STK	7.35e-06	0.000292
photosynthesis, light harvesting in photosystem I	GO:0009768	19	STK	0.00107	0.0207
regulation of leaf development	GO:2000024	19	STK	0.00144	0.0265
pseudouridine synthesis	GO:0001522	17	STK	0.00161	0.029
cutin biosynthetic process	GO:0010143	15	STK	0.000281	0.00693
regulation of seed dormancy process	GO:2000033	15	STK	0.0012	0.0227
vernalization response	GO:0010048	15	STK	0.00285	0.0446
primary shoot apical meristem specification	GO:0010072	13	STK	2.39e-05	0.000831
coenzyme A metabolic process	GO:0015936	12	STK	0.000582	0.0127
negative regulation of response to salt stress	GO:1901001	12	STK	0.00233	0.0383
megasporogenesis	GO:0009554	11	STK	0.000529	0.0118
integument development	GO:0080060	10	STK	0.00168	0.0299
induced systemic resistance, jasmonic acid mediated signaling pathway	GO:0009864	10	STK	0.00257	0.0408
miRNA-mediated gene silencing	GO:0035195	9	STK	0.00111	0.0213
coenzyme A biosynthetic process	GO:0015937	9	STK	0.0024	0.0393
maintenance of plant organ identity	GO:0090700	8	STK	0.00308	0.0472
maintenance of floral organ identity	GO:0048497	8	STK	0.00308	0.0471
determination of bilateral symmetry	GO:0009855	8	STK	0.00313	0.0476
response to xenobiotic stimulus	GO:0009410	7	STK	0.00178	0.0314
regulation of cutin biosynthetic process	GO:1901957	5	STK	0.000647	0.0134
cellular alkane metabolic process	GO:0043446	4	STK	0.00106	0.0206

## Sheet: STK_MMC_CC
GO cellular component	GO code	Nr genes	MMC/NUC	p-value	FDR
mitochondrion	GO:0005739	2997	MMC	0.000191	0.00615
endomembrane system	GO:0012505	1955	MMC	0.000106	0.00351
membrane protein complex	GO:0098796	473	MMC	0.000987	0.0246
chromosome	GO:0005694	305	MMC	2.93e-08	2.91e-06
nuclear chromosome	GO:0000228	100	MMC	1.22e-05	0.000552
coated vesicle	GO:0030135	98	MMC	0.00152	0.036
plasma membrane bounded cell projection	GO:0120025	85	MMC	0.00219	0.0474
pollen tube	GO:0090406	69	MMC	0.001	0.0244
vesicle tethering complex	GO:0099023	65	MMC	3.76e-05	0.00144
condensed chromosome	GO:0000793	54	MMC	5.61e-13	1.12e-10
chromosomal region	GO:0098687	42	MMC	1.46e-05	0.000606
chromosome, centromeric region	GO:0000775	35	MMC	1.41e-05	0.00061
exocyst	GO:0000145	25	MMC	2.29e-05	0.000914
condensed chromosome, centromeric region	GO:0000779	22	MMC	0.000746	0.0196
condensed nuclear chromosome	GO:0000794	19	MMC	1.4e-09	1.99e-07
kinetochore	GO:0000776	18	MMC	0.000645	0.0174
pollen tube tip	GO:0090404	15	MMC	0.00234	0.0476
growing cell tip	GO:0035838	15	MMC	0.00234	0.0466
signal recognition particle, endoplasmic reticulum targeting	GO:0005786	9	MMC	0.000555	0.0154
site of DNA damage	GO:0090734	8	MMC	0.000254	0.00791
site of double-strand break	GO:0035861	8	MMC	0.000254	0.00767
synaptonemal structure	GO:0099086	5	MMC	0.000772	0.0197
DNA recombinase mediator complex	GO:0033061	4	MMC	0.00247	0.0481
nucleus	GO:0005634	8221	STK	5.61e-05	0.00199
cell periphery	GO:0071944	2845	STK	8.86e-06	0.00042
plasma membrane	GO:0005886	2433	STK	4.52e-05	0.00167
plasmodesma	GO:0009506	753	STK	8.28e-07	6.87e-05
cell-cell junction	GO:0005911	753	STK	8.28e-07	6.35e-05
symplast	GO:0055044	753	STK	8.28e-07	5.89e-05
anchoring junction	GO:0070161	753	STK	8.28e-07	5.5e-05
cell junction	GO:0030054	753	STK	8.28e-07	5.16e-05
ribonucleoprotein complex	GO:1990904	593	STK	6.28e-07	5.69e-05
external encapsulating structure	GO:0030312	460	STK	8.54e-06	0.000425
cell wall	GO:0005618	446	STK	4.15e-06	0.00023
nucleolus	GO:0005730	435	STK	2.02e-09	2.52e-07
plant-type cell wall	GO:0009505	431	STK	4.57e-06	0.000239
ribosome	GO:0005840	345	STK	4e-15	9.95e-13
ribosomal subunit	GO:0044391	275	STK	9.99e-16	3.32e-13
cytosolic ribosome	GO:0022626	262	STK	0	0
anchored component of membrane	GO:0031225	214	STK	0.000266	0.00779
intrinsic component of plasma membrane	GO:0031226	207	STK	0.00184	0.0407
large ribosomal subunit	GO:0015934	163	STK	8.24e-11	1.37e-08
anchored component of plasma membrane	GO:0046658	128	STK	0.000329	0.00937
cytosolic large ribosomal subunit	GO:0022625	120	STK	9.99e-16	4.98e-13
small ribosomal subunit	GO:0015935	113	STK	3.44e-06	0.000202
cytosolic small ribosomal subunit	GO:0022627	81	STK	4.83e-09	5.35e-07
preribosome	GO:0030684	75	STK	0.00164	0.038
small-subunit processome	GO:0032040	39	STK	7.1e-05	0.00244
protein serine/threonine phosphatase complex	GO:0008287	30	STK	0.00233	0.0493
phosphatase complex	GO:1903293	30	STK	0.00233	0.0482
chromatin silencing complex	GO:0005677	7	STK	0.00171	0.0386

## Sheet: STK_NUC_BP
GO biological process	GO code	Nr genes	NUC/STK	p-value	FDR
response to stimulus	GO:0050896	7094	NUC	3.67e-05	0.00229
response to stress	GO:0006950	4046	NUC	6.36e-10	1.39e-07
response to chemical	GO:0042221	3839	NUC	4.7e-06	0.000437
cellular response to stimulus	GO:0051716	3020	NUC	9.53e-10	2e-07
response to organic substance	GO:0010033	2646	NUC	1.92e-06	0.000195
macromolecule modification	GO:0043412	2445	NUC	0.00095	0.0304
response to oxygen-containing compound	GO:1901700	2339	NUC	1.81e-07	2.44e-05
response to external stimulus	GO:0009605	2260	NUC	1.43e-12	4.77e-10
protein modification process	GO:0036211	2162	NUC	2.2e-08	3.56e-06
localization	GO:0051179	2093	NUC	0.000128	0.00677
cell communication	GO:0007154	2066	NUC	2.71e-08	4.27e-06
response to endogenous stimulus	GO:0009719	1910	NUC	3.63e-05	0.00229
signaling	GO:0023052	1899	NUC	4.22e-08	6.3e-06
response to hormone	GO:0009725	1881	NUC	0.000133	0.00693
biological process involved in interspecies interaction between organisms	GO:0044419	1877	NUC	1.68e-11	4.78e-09
response to biotic stimulus	GO:0009607	1866	NUC	2.29e-11	5.66e-09
response to external biotic stimulus	GO:0043207	1865	NUC	1.76e-11	4.76e-09
response to other organism	GO:0051707	1865	NUC	1.76e-11	4.54e-09
signal transduction	GO:0007165	1857	NUC	2.9e-08	4.44e-06
defense response	GO:0006952	1824	NUC	3.94e-11	9.31e-09
establishment of localization	GO:0051234	1818	NUC	8.81e-06	0.000703
transport	GO:0006810	1782	NUC	5.3e-06	0.000485
cellular response to chemical stimulus	GO:0070887	1595	NUC	2.22e-09	4.5e-07
defense response to other organism	GO:0098542	1593	NUC	5.64e-12	1.78e-09
phosphorus metabolic process	GO:0006793	1579	NUC	4.51e-07	5.69e-05
phosphate-containing compound metabolic process	GO:0006796	1539	NUC	6.24e-06	0.000544
response to lipid	GO:0033993	1463	NUC	0.000703	0.0249
anatomical structure morphogenesis	GO:0009653	1264	NUC	0.000159	0.00797
cellular response to organic substance	GO:0071310	1208	NUC	0.000134	0.00688
regulation of response to stimulus	GO:0048583	1058	NUC	1.4e-05	0.00106
cellular developmental process	GO:0048869	1058	NUC	5.81e-05	0.0034
growth	GO:0040007	1021	NUC	0.000376	0.0158
phosphorylation	GO:0016310	974	NUC	1.14e-08	2.09e-06
response to bacterium	GO:0009617	962	NUC	2.13e-08	3.55e-06
cell differentiation	GO:0030154	930	NUC	0.000242	0.0113
cellular response to endogenous stimulus	GO:0071495	928	NUC	0.00119	0.0355
regulation of biological quality	GO:0065008	926	NUC	7.85e-05	0.00445
response to alcohol	GO:0097305	897	NUC	0.00183	0.0478
protein phosphorylation	GO:0006468	887	NUC	1.41e-07	1.96e-05
cellular response to oxygen-containing compound	GO:1901701	882	NUC	0.000195	0.00946
carbohydrate metabolic process	GO:0005975	859	NUC	8.86e-06	0.000698
developmental growth	GO:0048589	854	NUC	0.000146	0.00746
response to acid chemical	GO:0001101	813	NUC	0.000409	0.0171
response to abscisic acid	GO:0009737	811	NUC	0.00159	0.0431
defense response to bacterium	GO:0042742	803	NUC	3.73e-09	7.29e-07
response to water	GO:0009415	784	NUC	0.00148	0.0418
cell wall organization or biogenesis	GO:0071554	766	NUC	2.52e-06	0.00025
response to fungus	GO:0009620	747	NUC	4.45e-06	0.00042
response to water deprivation	GO:0009414	732	NUC	0.000762	0.0263
regulation of response to stress	GO:0080134	693	NUC	4.7e-07	5.79e-05
secondary metabolic process	GO:0019748	620	NUC	0.000269	0.0121
response to organic cyclic compound	GO:0014070	617	NUC	0.000446	0.0178
response to nitrogen compound	GO:1901698	609	NUC	4.14e-07	5.34e-05
response to wounding	GO:0009611	604	NUC	7.82e-07	8.87e-05
regulation of defense response	GO:0031347	581	NUC	1.39e-08	2.46e-06
protein modification by small protein conjugation	GO:0032446	576	NUC	0.000773	0.0264
defense response to fungus	GO:0050832	531	NUC	2.79e-05	0.00191
response to organonitrogen compound	GO:0010243	509	NUC	1.88e-05	0.00133
homeostatic process	GO:0042592	508	NUC	0.000291	0.0128
response to oxidative stress	GO:0006979	478	NUC	4.88e-07	5.89e-05
response to fatty acid	GO:0070542	470	NUC	0.00118	0.0357
response to jasmonic acid	GO:0009753	467	NUC	0.00149	0.0417
chemical homeostasis	GO:0048878	453	NUC	0.000147	0.00742
vesicle-mediated transport	GO:0016192	439	NUC	0.000851	0.0284
plant-type cell wall organization or biogenesis	GO:0071669	422	NUC	0.000493	0.0194
cell morphogenesis	GO:0000902	393	NUC	0.000845	0.0284
cell wall biogenesis	GO:0042546	372	NUC	0.000613	0.0224
developmental growth involved in morphogenesis	GO:0060560	369	NUC	0.000443	0.0178
immune system process	GO:0002376	344	NUC	1.45e-05	0.00108
ion homeostasis	GO:0050801	313	NUC	0.00191	0.0497
pollen development	GO:0009555	300	NUC	8.14e-05	0.00457
carbohydrate biosynthetic process	GO:0016051	299	NUC	0.000106	0.00575
external encapsulating structure organization	GO:0045229	298	NUC	3.99e-05	0.00246
unidimensional cell growth	GO:0009826	296	NUC	9.08e-05	0.00505
inorganic ion homeostasis	GO:0098771	289	NUC	0.0009	0.0293
response to oxygen levels	GO:0070482	269	NUC	6.88e-06	0.000582
response to decreased oxygen levels	GO:0036293	268	NUC	5.31e-06	0.000478
response to hypoxia	GO:0001666	262	NUC	2.78e-06	0.000272
cell wall organization	GO:0071555	253	NUC	0.000275	0.0123
multi-multicellular organism process	GO:0044706	250	NUC	0.00158	0.0433
pollination	GO:0009856	250	NUC	0.00158	0.0431
cation homeostasis	GO:0055080	223	NUC	0.00101	0.0318
developmental cell growth	GO:0048588	203	NUC	0.0011	0.0338
cellular response to oxygen levels	GO:0071453	198	NUC	1.77e-06	0.000183
cellular response to decreased oxygen levels	GO:0036294	197	NUC	1.27e-06	0.000133
cellular response to hypoxia	GO:0071456	195	NUC	7.71e-07	8.92e-05
pollen tube development	GO:0048868	184	NUC	0.000442	0.0179
protein autophosphorylation	GO:0046777	153	NUC	0.000705	0.0247
cell tip growth	GO:0009932	152	NUC	0.000681	0.0244
export from cell	GO:0140352	133	NUC	0.000237	0.0112
energy derivation by oxidation of organic compounds	GO:0015980	124	NUC	0.00181	0.0475
pollen tube growth	GO:0009860	118	NUC	0.00122	0.0362
response to endoplasmic reticulum stress	GO:0034976	109	NUC	7.29e-05	0.00418
monosaccharide metabolic process	GO:0005996	102	NUC	0.00043	0.0176
phenylpropanoid metabolic process	GO:0009698	90	NUC	0.0016	0.043
hormone transport	GO:0009914	84	NUC	0.000419	0.0172
auxin transport	GO:0060918	81	NUC	0.000653	0.0236
ERAD pathway	GO:0036503	62	NUC	0.000336	0.0144
auxin polar transport	GO:0009926	59	NUC	9.16e-05	0.00504
calcium ion transport	GO:0006816	58	NUC	0.000839	0.0283
cellular response to nitrogen compound	GO:1901699	56	NUC	0.00112	0.034
ubiquitin-dependent ERAD pathway	GO:0030433	52	NUC	0.000132	0.00693
nucleotide-sugar metabolic process	GO:0009225	48	NUC	8.63e-06	0.000699
exocytosis	GO:0006887	41	NUC	0.00123	0.0362
cellular response to organonitrogen compound	GO:0071417	40	NUC	0.000964	0.0307
nucleotide-sugar biosynthetic process	GO:0009226	39	NUC	1.76e-05	0.00126
monosaccharide biosynthetic process	GO:0046364	39	NUC	0.000357	0.0151
polysaccharide localization	GO:0033037	37	NUC	0.000547	0.0204
callose localization	GO:0052545	34	NUC	0.000526	0.0203
regulation of GTPase activity	GO:0043087	33	NUC	0.00129	0.0376
positive regulation of hydrolase activity	GO:0051345	33	NUC	0.00146	0.0413
positive regulation of GTPase activity	GO:0043547	29	NUC	4.83e-05	0.00288
L-serine metabolic process	GO:0006563	26	NUC	0.000527	0.0202
regulation of vesicle-mediated transport	GO:0060627	25	NUC	0.00112	0.034
callose deposition in cell wall	GO:0052543	24	NUC	0.000877	0.0289
response to mechanical stimulus	GO:0009612	20	NUC	0.000346	0.0148
activation of GTPase activity	GO:0090630	19	NUC	0.000169	0.00832
reactive nitrogen species metabolic process	GO:2001057	13	NUC	0.00162	0.0433
nitrate assimilation	GO:0042128	9	NUC	0.00138	0.0401
nitrate metabolic process	GO:0042126	9	NUC	0.00138	0.0399
meiotic DNA double-strand break formation	GO:0042138	8	NUC	0.00119	0.0356
regulation of metabolic process	GO:0019222	3064	STK	2.32e-05	0.00162
cellular component organization or biogenesis	GO:0071840	2930	STK	0.000224	0.0107
cellular nitrogen compound metabolic process	GO:0034641	2618	STK	0	0
organic cyclic compound metabolic process	GO:1901360	2482	STK	2.02e-07	2.67e-05
cellular aromatic compound metabolic process	GO:0006725	2394	STK	4.38e-08	6.37e-06
heterocycle metabolic process	GO:0046483	2293	STK	4.11e-10	9.33e-08
cellular macromolecule metabolic process	GO:0044260	1997	STK	6.82e-05	0.00395
nucleobase-containing compound metabolic process	GO:0006139	1852	STK	6.69e-14	3.16e-11
cellular component biogenesis	GO:0044085	1525	STK	5.39e-05	0.00318
nucleic acid metabolic process	GO:0090304	1520	STK	0	0
negative regulation of biological process	GO:0048519	1506	STK	3.56e-05	0.00229
gene expression	GO:0010467	1419	STK	0	0
organonitrogen compound biosynthetic process	GO:1901566	1180	STK	1.24e-06	0.000132
RNA metabolic process	GO:0016070	1120	STK	0	0
fruit development	GO:0010154	1078	STK	0.000555	0.0206
cellular nitrogen compound biosynthetic process	GO:0044271	1070	STK	4.27e-09	8.07e-07
macromolecule biosynthetic process	GO:0009059	1068	STK	1.27e-05	0.000988
seed development	GO:0048316	1037	STK	0.000417	0.0172
negative regulation of metabolic process	GO:0009892	943	STK	4.45e-08	6.31e-06
cellular macromolecule biosynthetic process	GO:0034645	800	STK	3.54e-06	0.000341
RNA processing	GO:0006396	725	STK	0	0
cellular amide metabolic process	GO:0043603	613	STK	6.41e-13	2.27e-10
protein-containing complex organization	GO:0043933	599	STK	0.00053	0.0199
cell cycle	GO:0007049	555	STK	3.27e-05	0.00221
protein-containing complex assembly	GO:0065003	539	STK	0.000335	0.0145
peptide metabolic process	GO:0006518	521	STK	1.44e-15	8.18e-13
amide biosynthetic process	GO:0043604	511	STK	9.99e-16	6.3e-13
cell cycle process	GO:0022402	492	STK	4.8e-05	0.0029
negative regulation of cellular metabolic process	GO:0031324	473	STK	0.000498	0.0195
peptide biosynthetic process	GO:0043043	461	STK	1.11e-16	1.05e-13
translation	GO:0006412	456	STK	1.11e-16	8.99e-14
ncRNA metabolic process	GO:0034660	434	STK	9.65e-14	4.21e-11
DNA metabolic process	GO:0006259	429	STK	4.37e-05	0.00267
mRNA metabolic process	GO:0016071	403	STK	0.000977	0.031
cell division	GO:0051301	385	STK	0.000111	0.00593
ribonucleoprotein complex biogenesis	GO:0022613	378	STK	3.11e-15	1.6e-12
ncRNA processing	GO:0034470	361	STK	4.2e-13	1.7e-10
cellular response to DNA damage stimulus	GO:0006974	311	STK	1.72e-05	0.00125
ribosome biogenesis	GO:0042254	308	STK	7.77e-16	5.51e-13
mRNA processing	GO:0006397	289	STK	0.000252	0.0115
DNA repair	GO:0006281	281	STK	3.28e-05	0.00219
meiotic cell cycle	GO:0051321	273	STK	0.00157	0.0433
rRNA metabolic process	GO:0016072	234	STK	5.63e-13	2.13e-10
chromatin organization	GO:0006325	227	STK	0.00158	0.0429
RNA modification	GO:0009451	223	STK	2.03e-08	3.49e-06
rRNA processing	GO:0006364	222	STK	7.62e-12	2.28e-09
mitochondrion organization	GO:0007005	153	STK	0.00104	0.0323
organelle assembly	GO:0070925	148	STK	0.000178	0.00873
ribonucleoprotein complex subunit organization	GO:0071826	131	STK	0.000313	0.0137
ribonucleoprotein complex assembly	GO:0022618	128	STK	0.000284	0.0126
non-membrane-bounded organelle assembly	GO:0140694	124	STK	1.33e-05	0.00102
DNA replication	GO:0006260	111	STK	7.45e-06	0.000612
DNA-templated DNA replication	GO:0006261	93	STK	1.2e-06	0.000131
ribosomal large subunit biogenesis	GO:0042273	84	STK	1.52e-05	0.00112
ribosomal small subunit biogenesis	GO:0042274	75	STK	5.42e-06	0.000481
RNA 3'-end processing	GO:0031123	67	STK	3.6e-05	0.0023
ribosome assembly	GO:0042255	61	STK	3.32e-05	0.00219
mitochondrial RNA metabolic process	GO:0000959	55	STK	8.83e-07	9.81e-05
mitochondrial gene expression	GO:0140053	54	STK	5.8e-07	6.85e-05
RNA methylation	GO:0001510	53	STK	0.00125	0.0367
maturation of SSU-rRNA	GO:0030490	47	STK	0.000703	0.0248
maturation of LSU-rRNA	GO:0000470	41	STK	0.000694	0.0248
regulation of photosynthesis	GO:0010109	38	STK	0.000217	0.0104
DNA conformation change	GO:0071103	38	STK	0.000773	0.0263
maturation of SSU-rRNA from tricistronic rRNA transcript SSU-rRNA, 5.8S rRNA, LSU-rRNA	GO:0000462	36	STK	0.00025	0.0115
mRNA modification	GO:0016556	34	STK	0.000761	0.0265
maturation of 5.8S rRNA	GO:0000460	31	STK	0.00016	0.00796
DNA duplex unwinding	GO:0032508	29	STK	0.00105	0.0325
DNA geometric change	GO:0032392	29	STK	0.00105	0.0323
mitochondrial RNA processing	GO:0000963	27	STK	9.71e-05	0.00529
regulation of generation of precursor metabolites and energy	GO:0043467	25	STK	0.00077	0.0265
mitochondrial translation	GO:0032543	24	STK	0.00163	0.0435
regulation of photosynthesis, light reaction	GO:0042548	23	STK	0.000588	0.0217
ribosomal large subunit assembly	GO:0000027	22	STK	0.0014	0.0401
chloroplast RNA processing	GO:0031425	20	STK	0.000899	0.0295
snRNA metabolic process	GO:0016073	19	STK	2.71e-05	0.00187
mismatch repair	GO:0006298	18	STK	0.000237	0.0111
negative regulation of catabolic process	GO:0009895	18	STK	0.000463	0.0183
small regulatory ncRNA 3'-end processing	GO:0043628	18	STK	0.00138	0.0398
pseudouridine synthesis	GO:0001522	17	STK	0.000646	0.0235
DNA unwinding involved in DNA replication	GO:0006268	17	STK	0.00156	0.0433
chromosome separation	GO:0051304	16	STK	0.000526	0.0204
negative regulation of cellular catabolic process	GO:0031330	16	STK	0.00171	0.0453
sno(s)RNA processing	GO:0043144	14	STK	0.000529	0.0201
sno(s)RNA metabolic process	GO:0016074	14	STK	0.000529	0.02
lysine biosynthetic process via diaminopimelate	GO:0009089	13	STK	0.0015	0.042
diaminopimelate metabolic process	GO:0046451	13	STK	0.0015	0.0418
nuclear RNA surveillance	GO:0071027	13	STK	0.00179	0.0472
snRNA processing	GO:0016180	12	STK	7.13e-06	0.000595
snRNA 3'-end processing	GO:0034472	11	STK	6.51e-06	0.000559
mitochondrial mRNA processing	GO:0090615	11	STK	3.46e-05	0.00226
peptidyl-arginine methylation	GO:0018216	11	STK	0.000932	0.0302
peptidyl-arginine modification	GO:0018195	11	STK	0.000932	0.03
sno(s)RNA 3'-end processing	GO:0031126	11	STK	0.00101	0.0319
nuclear-transcribed mRNA catabolic process, exonucleolytic, 3'-5'	GO:0034427	9	STK	0.000874	0.029
U4 snRNA 3'-end processing	GO:0034475	8	STK	0.000262	0.0119
rRNA pseudouridine synthesis	GO:0031118	8	STK	0.00142	0.0404

## Sheet: STK_NUC_CC
GO cellular component	GO code	Nr genes	NUC/STK	p-value	FDR
membrane	GO:0016020	3935	NUC	5.22e-07	2.6e-05
cell periphery	GO:0071944	2845	NUC	1.67e-10	1.28e-08
plasma membrane	GO:0005886	2433	NUC	1.21e-09	8.62e-08
extracellular region	GO:0005576	2151	NUC	6.39e-05	0.00187
endomembrane system	GO:0012505	1955	NUC	4.76e-09	3.16e-07
Golgi apparatus	GO:0005794	972	NUC	4.87e-07	2.55e-05
endoplasmic reticulum	GO:0005783	900	NUC	0.00162	0.0251
vacuole	GO:0005773	867	NUC	0.000489	0.0102
plasmodesma	GO:0009506	753	NUC	0.00167	0.0256
cell-cell junction	GO:0005911	753	NUC	0.00167	0.0252
symplast	GO:0055044	753	NUC	0.00167	0.0248
anchoring junction	GO:0070161	753	NUC	0.00167	0.0244
cell junction	GO:0030054	753	NUC	0.00167	0.0241
plant-type vacuole	GO:0000325	666	NUC	9.64e-06	0.0004
vesicle	GO:0031982	654	NUC	8.18e-05	0.00214
intracellular vesicle	GO:0097708	597	NUC	8.15e-05	0.00219
cytoplasmic vesicle	GO:0031410	596	NUC	7.52e-05	0.00208
endosome	GO:0005768	338	NUC	0.00206	0.0289
Golgi apparatus subcompartment	GO:0098791	304	NUC	0.00365	0.0443
cell projection	GO:0042995	95	NUC	0.000111	0.00283
plasma membrane bounded cell projection	GO:0120025	85	NUC	0.000182	0.00432
pollen tube	GO:0090406	69	NUC	0.000635	0.0122
vesicle tethering complex	GO:0099023	65	NUC	0.000427	0.00905
perinuclear region of cytoplasm	GO:0048471	19	NUC	0.00371	0.0445
mitochondrion	GO:0005739	2997	STK	2.4e-05	0.000823
protein-containing complex	GO:0032991	2534	STK	1.1e-13	1.82e-11
intracellular non-membrane-bounded organelle	GO:0043232	1436	STK	0	0
non-membrane-bounded organelle	GO:0043228	1436	STK	0	0
catalytic complex	GO:1902494	1109	STK	1.15e-05	0.000459
envelope	GO:0031975	993	STK	5.87e-05	0.00183
organelle envelope	GO:0031967	993	STK	5.87e-05	0.00177
intracellular organelle lumen	GO:0070013	975	STK	2.04e-13	2.9e-11
membrane-enclosed lumen	GO:0031974	975	STK	2.04e-13	2.54e-11
organelle lumen	GO:0043233	975	STK	2.04e-13	2.26e-11
nuclear lumen	GO:0031981	828	STK	1.66e-11	1.5e-09
nuclear protein-containing complex	GO:0140513	759	STK	4.44e-07	2.46e-05
plastid envelope	GO:0009526	653	STK	6.52e-05	0.00186
intracellular protein-containing complex	GO:0140535	611	STK	0.000528	0.0105
transferase complex	GO:1990234	607	STK	0.00141	0.0234
ribonucleoprotein complex	GO:1990904	593	STK	0	0
plastid stroma	GO:0009532	589	STK	0.00112	0.0199
chloroplast stroma	GO:0009570	577	STK	0.00302	0.0385
chloroplast envelope	GO:0009941	481	STK	0.000498	0.0101
nucleolus	GO:0005730	435	STK	1.6e-12	1.6e-10
plastid membrane	GO:0042170	350	STK	0.00155	0.0248
ribosome	GO:0005840	345	STK	3.47e-14	6.92e-12
plastid thylakoid	GO:0031976	326	STK	0.0033	0.0411
chromosome	GO:0005694	305	STK	0.000973	0.0176
ribosomal subunit	GO:0044391	275	STK	0	0
photosynthetic membrane	GO:0034357	274	STK	0.00133	0.0228
thylakoid membrane	GO:0042651	271	STK	0.00144	0.0234
cytosolic ribosome	GO:0022626	262	STK	2.07e-07	1.21e-05
mitochondrial protein-containing complex	GO:0098798	215	STK	0.00067	0.0124
transferase complex, transferring phosphorus-containing groups	GO:0061695	195	STK	0.0004	0.00865
large ribosomal subunit	GO:0015934	163	STK	5.82e-11	4.83e-09
cytosolic large ribosomal subunit	GO:0022625	120	STK	1.03e-06	4.89e-05
mitochondrial matrix	GO:0005759	115	STK	2.28e-05	0.000811
small ribosomal subunit	GO:0015935	113	STK	1.19e-07	7.4e-06
DNA-directed RNA polymerase complex	GO:0000428	98	STK	0.0022	0.0296
cytosolic small ribosomal subunit	GO:0022627	81	STK	5.8e-05	0.00186
preribosome	GO:0030684	75	STK	1.38e-05	0.00053
spindle	GO:0005819	72	STK	0.00356	0.0438
organellar ribosome	GO:0000313	64	STK	1.83e-06	7.94e-05
mitochondrial outer membrane	GO:0005741	56	STK	0.0017	0.0242
nucleoid	GO:0009295	47	STK	0.000631	0.0123
mitochondrial ribosome	GO:0005761	46	STK	0.00139	0.0234
plastid nucleoid	GO:0042646	40	STK	0.00114	0.02
small-subunit processome	GO:0032040	39	STK	0.0021	0.0287
organellar large ribosomal subunit	GO:0000315	38	STK	0.00025	0.00567
replication fork	GO:0005657	33	STK	0.000168	0.00408
precatalytic spliceosome	GO:0071011	28	STK	0.00158	0.025
plastid ribosome	GO:0009547	23	STK	1.46e-06	6.59e-05
exoribonuclease complex	GO:1905354	19	STK	0.000299	0.00663
exosome RNase complex	GO:0000178	18	STK	0.000662	0.0124
nuclear replication fork	GO:0043596	18	STK	0.0021	0.0291
DNA polymerase complex	GO:0042575	17	STK	4.72e-05	0.00157
outer mitochondrial membrane protein complex	GO:0098799	17	STK	0.00243	0.0322
mitochondrial outer membrane translocase complex	GO:0005742	17	STK	0.00243	0.0318
RNA polymerase I complex	GO:0005736	16	STK	0.00268	0.0346
nuclear exosome RNase complex	GO:0000176	13	STK	0.00014	0.00349
plastid large ribosomal subunit	GO:0000311	12	STK	0.000192	0.00445
U4 snRNP	GO:0005687	12	STK	0.00313	0.0394
cytoplasmic exosome RNase complex	GO:0000177	11	STK	1.45e-05	0.000537
