# Supplementary material for: Germline β−1,3-glucan deposits are required for female gametogenesis in Arabidopsis thaliana
Source: Nat Commun. 2024 Jul 12;15:5875. doi: 10.1038/s41467-024-50143-0 (PMC11245613; doi:10.1038/s41467-024-50143-0)
Supplement: Supplementary file 6 — Supplementary Dataset 3 [file 41467_2024_50143_MOESM6_ESM.xlsx]

## Sheet: DEG_KG-WT
Id	norm.WT2	norm.WT3	norm.WT4	norm.KG1	norm.KG3	norm.KG4	WT	KG	FoldChange	log2FoldChange	pvalue	padj
AT4G37610	688	528	463	156	101	150	560	136	0.363	-1.464	1.14394e-22	2.07098e-18
AT1G12080	1651	1761	1216	633	458	657	1543	583	0.454	-1.139	2.21381e-18	1.33596e-14
AT5G14020	105	56	115	0	0	0	92	0	0.41	-1.288	1.8834e-16	6.81943e-13
AT4G24230	1209	1248	927	563	434	531	1128	509	0.515	-0.958	8.78348e-15	1.49845e-11
AT4G38470	2489	2503	2448	1508	1240	1535	2480	1428	0.604	-0.727	9.1046e-15	1.49845e-11
AT5G07440	1120	1484	1574	760	566	571	1393	632	0.522	-0.937	1.41763e-13	1.21072e-10
AT3G54880	810	880	731	413	339	436	807	396	0.549	-0.866	7.30691e-13	4.13388e-10
AT1G11260	1782	2075	2150	1276	1148	1241	2002	1222	0.639	-0.647	1.73337e-11	6.53771e-09
AT1G15330	90	301	229	36	26	33	207	32	0.465	-1.105	2.34087e-11	8.30963e-09
AT1G15380	181	394	196	67	50	63	257	60	0.466	-1.101	3.26583e-11	1.0949e-08
AT4G14130	3522	2991	3263	2205	1767	1464	3259	1812	0.601	-0.734	9.2961e-11	2.51189e-08
AT5G19120	3944	3551	3311	2375	1414	1821	3602	1870	0.577	-0.793	9.73332e-11	2.59135e-08
AT3G13450	1585	1667	1287	931	701	895	1513	842	0.606	-0.723	6.24093e-10	1.36127e-07
AT5G61440	3246	2767	3297	1661	1230	2088	3103	1660	0.594	-0.752	1.47944e-09	2.91128e-07
AT5G22920	2420	2490	2255	929	467	578	2388	658	0.503	-0.992	2.24798e-09	4.1528e-07
AT3G57520	12089	13295	14415	4798	2528	4906	13266	4077	0.508	-0.978	2.71817e-09	4.73171e-07
AT1G75945	34	84	47	0	0	0	55	0	0.559	-0.838	3.05356e-09	5.22546e-07
AT1G66760	895	933	1146	595	409	577	991	527	0.597	-0.743	8.7251e-09	1.32739e-06
AT3G26140	565	558	768	341	246	339	630	309	0.576	-0.797	1.04859e-08	1.52508e-06
AT3G47340	2656	3339	3285	1095	552	1010	3093	886	0.519	-0.946	1.25726e-08	1.80646e-06
AT1G71880	855	993	1030	653	482	428	959	521	0.608	-0.717	2.82872e-08	3.65794e-06
AT1G62480	6200	5575	7261	2293	1737	3051	6345	2360	0.54	-0.888	3.59539e-08	4.61638e-06
AT3G22200	1524	1425	1983	1106	900	900	1644	969	0.638	-0.649	4.03757e-08	5.00659e-06
AT3G30775	15063	10149	11840	4406	3211	5488	12351	4368	0.541	-0.887	5.71884e-08	6.63678e-06
AT4G29950	721	715	669	470	432	420	702	441	0.666	-0.586	1.42054e-07	1.43673e-05
AT4G03510	840	858	719	555	438	452	806	482	0.647	-0.629	1.46089e-07	1.46934e-05
AT2G30600	1901	2485	2244	1636	1153	1239	2210	1343	0.654	-0.613	2.03006e-07	1.97592e-05
AT1G08630	578	597	531	224	293	373	569	297	0.605	-0.725	2.22424e-07	2.13056e-05
AT4G17460	1605	1155	1319	907	811	828	1360	849	0.665	-0.589	2.33758e-07	2.20415e-05
AT2G39570	2383	2103	2580	1409	1010	1696	2355	1372	0.639	-0.646	2.77584e-07	2.56397e-05
AT4G08950	9203	8499	6958	5452	6014	4210	8220	5225	0.674	-0.57	2.94681e-07	2.6944e-05
AT5G21940	3817	3573	3015	2632	1851	2129	3468	2204	0.674	-0.57	3.25545e-07	2.93217e-05
AT1G80920	2706	3074	2183	1922	1604	1437	2654	1654	0.666	-0.586	4.02811e-07	3.48923e-05
AT1G02640	2387	2321	2228	1782	1290	1539	2312	1537	0.695	-0.524	4.52089e-07	3.89743e-05
AT2G02710	701	672	607	453	365	396	660	405	0.661	-0.598	6.01598e-07	5.08941e-05
AT2G20670	1164	1123	776	256	81	141	1021	159	0.588	-0.765	7.43859e-07	6.14924e-05
AT5G41080	2918	1562	2039	811	652	901	2173	788	0.568	-0.816	8.06938e-07	6.64037e-05
AT1G18270	1893	2034	1937	1387	1177	1495	1955	1353	0.717	-0.48	9.17669e-07	7.41673e-05
AT3G26200	614	601	641	333	260	434	619	342	0.629	-0.668	1.18301e-06	9.19194e-05
AT4G06701	241	352	230	123	109	147	274	126	0.597	-0.745	1.90802e-06	0.000143331
AT2G06850	5231	3750	4881	2723	3255	3315	4621	3098	0.703	-0.508	2.40186e-06	0.000176761
AT5G20250	4403	5661	4872	1368	461	614	4979	814	0.608	-0.717	2.72041e-06	0.00019859
AT2G05540	376	711	273	216	179	164	453	186	0.591	-0.758	3.58919e-06	0.000255821
AT4G35770	873	1220	306	100	54	75	800	76	0.636	-0.653	3.77582e-06	0.000267021
AT1G79700	617	841	554	374	307	442	671	374	0.639	-0.645	4.61893e-06	0.000320388
AT1G21310	191	353	400	143	140	137	315	140	0.602	-0.733	5.11743e-06	0.000346989
AT3G15450	25569	30080	26070	15213	8162	10207	27240	11194	0.596	-0.748	5.19897e-06	0.000351202
AT1G55810	1002	921	896	648	506	686	940	613	0.694	-0.527	6.67476e-06	0.000445904
AT3G14990	2033	1895	2401	1607	1381	1474	2110	1487	0.731	-0.453	7.27057e-06	0.000476363
AT2G31810	2051	2317	2164	1580	1215	1685	2177	1493	0.717	-0.479	8.4388e-06	0.000543687
AT3G61060	177	195	213	91	109	83	195	94	0.617	-0.696	8.82221e-06	0.000566373
AT5G57655	5074	6530	5856	4517	3855	4338	5820	4237	0.749	-0.417	1.06574e-05	0.000674623
AT1G03870	115	33	46	11	8	12	65	10	0.639	-0.646	1.36743e-05	0.000844914
AT5G02230	571	392	516	287	325	228	493	280	0.652	-0.617	1.55953e-05	0.000957078
AT5G14000	477	488	397	288	250	303	454	280	0.677	-0.562	1.88514e-05	0.00112635
AT3G20340	32	54	27	5	0	2	38	2	0.676	-0.565	1.99635e-05	0.00118498
AT3G09390	7370	10804	9282	7439	5562	5619	9152	6207	0.716	-0.482	3.07412e-05	0.00175564
AT5G10450	7817	7229	8301	6334	5786	6329	7782	6150	0.801	-0.32	4.18985e-05	0.00234114
AT4G24040	605	629	614	468	353	411	616	411	0.711	-0.491	5.25757e-05	0.00287562
AT5G43830	4278	3681	4023	3370	2892	2951	3994	3071	0.784	-0.351	6.63127e-05	0.00353095
AT4G28040	15	63	44	4	2	5	41	4	0.694	-0.527	7.24783e-05	0.00383669
AT5G23240	52	197	139	32	42	44	129	39	0.641	-0.641	7.78597e-05	0.00407391
AT3G54920	4234	4661	4571	3640	3728	3256	4489	3541	0.801	-0.32	8.39609e-05	0.00434294
AT4G12690	133	188	138	70	79	74	153	74	0.646	-0.63	0.000105929	0.00534189
AT1G22590	62	72	62	19	14	28	65	20	0.648	-0.626	0.00011307	0.00567042
AT4G03210	39207	36885	46226	35819	28164	26439	40773	30141	0.763	-0.39	0.000139557	0.00692201
AT4G37450	1115	1130	1272	788	916	898	1172	867	0.764	-0.389	0.000144065	0.00712608
AT1G61810	37	75	56	12	14	18	56	15	0.663	-0.593	0.000150172	0.00738782
AT4G36040	3593	4294	3264	3250	2254	2049	3717	2518	0.723	-0.468	0.000159846	0.00780013
AT4G28240	480	470	607	318	348	367	519	344	0.716	-0.483	0.00018202	0.0088583
AT4G18340	161	280	176	124	86	90	206	100	0.654	-0.612	0.00018319	0.00889135
AT5G56550	377	365	151	159	129	131	298	140	0.652	-0.616	0.000188383	0.00911896
AT5G58620	549	514	485	317	370	374	516	354	0.728	-0.457	0.000193973	0.00936449
AT1G07040	734	948	1000	665	625	565	894	618	0.733	-0.449	0.000194917	0.00938506
AT3G05800	77	229	245	65	83	63	184	70	0.652	-0.617	0.000199464	0.00957853
AT4G26260	863	809	591	93	12	68	754	58	0.728	-0.458	0.000205241	0.00982987
AT3G62420	2934	2469	2740	2235	2104	2026	2714	2122	0.796	-0.328	0.000208033	0.00993727
AT5G23280	1553	1466	1383	1211	1031	1117	1467	1120	0.782	-0.355	0.000235173	0.0111455
AT4G21400	140	151	149	74	89	61	147	75	0.662	-0.595	0.000240829	0.0113837
AT4G32480	1580	869	865	533	272	363	1105	389	0.66	-0.599	0.000251311	0.011666
AT3G52480	142	165	140	70	64	94	149	76	0.664	-0.591	0.0002706	0.0123711
AT3G15630	652	954	869	463	206	259	825	309	0.659	-0.601	0.000271342	0.0123737
AT3G07460	727	771	808	641	494	444	769	526	0.73	-0.454	0.000275862	0.0125482
AT2G17880	604	575	385	387	260	299	521	315	0.691	-0.532	0.000300822	0.0135475
AT1G26450	171	340	260	147	128	133	257	136	0.67	-0.577	0.00032545	0.0145122
AT1G26190	1416	1090	1413	926	893	1037	1306	952	0.759	-0.398	0.00035332	0.0155633
AT5G04530	2508	2403	2616	2151	1767	1980	2509	1966	0.799	-0.323	0.000354923	0.0155959
AT4G01740	104	109	102	54	48	48	105	50	0.664	-0.591	0.000356712	0.0156366
AT3G60160	1129	1419	1411	1048	933	958	1320	980	0.769	-0.379	0.000370932	0.0161427
AT5G58090	2242	2013	2192	1648	1714	1786	2149	1716	0.811	-0.302	0.000396762	0.0172253
AT3G10985	1867	1833	2057	1540	1577	1218	1919	1445	0.777	-0.365	0.000406027	0.0175855
AT5G27930	779	1352	1584	829	705	785	1238	773	0.703	-0.509	0.000410644	0.017743
AT4G34400	3889	3961	4148	3267	3445	3157	3999	3290	0.831	-0.266	0.000427001	0.0183185
AT3G07470	542	428	684	412	338	229	551	326	0.692	-0.532	0.000468682	0.0199647
AT5G05690	1619	1710	1657	1426	1284	1135	1662	1282	0.791	-0.339	0.000512472	0.0217789
AT3G20820	3192	3136	3541	2787	2608	2607	3290	2667	0.822	-0.283	0.000519051	0.0220068
AT1G12780	745	959	683	661	463	437	796	520	0.718	-0.478	0.000536101	0.0226766
AT4G34980	7145	7091	7906	6396	5922	5962	7381	6093	0.834	-0.261	0.000542453	0.0228918
AT1G05780	124	165	130	81	70	69	140	73	0.677	-0.563	0.00054635	0.0230026
AT5G58650	108	66	78	34	17	42	84	31	0.676	-0.564	0.000554557	0.023294
AT1G59870	155	373	440	167	180	106	323	151	0.672	-0.574	0.000558404	0.0234012
AT4G24050	262	325	261	209	98	157	283	155	0.682	-0.552	0.000583288	0.024322
AT5G48850	66	150	340	76	73	41	185	63	0.682	-0.551	0.00059409	0.0246684
AT2G23690	228	126	144	96	62	85	166	81	0.675	-0.567	0.000614766	0.0254685
AT5G20150	282	297	231	188	173	130	270	164	0.7	-0.516	0.000624158	0.0257985
AT2G37210	700	483	476	323	357	406	553	362	0.719	-0.475	0.000639828	0.026326
AT3G42725	69	60	98	23	29	37	76	30	0.679	-0.559	0.000683145	0.0280446
AT1G04425	327	254	389	195	230	168	323	198	0.703	-0.509	0.000715471	0.0291732
AT5G55790	832	750	671	543	519	592	751	551	0.765	-0.387	0.000731616	0.0296977
AT1G80440	599	972	346	263	188	138	639	196	0.696	-0.524	0.000745981	0.0301456
AT3G23730	8217	6841	8986	6778	6298	4610	8015	5895	0.767	-0.383	0.000748311	0.0301724
AT4G37540	305	284	290	189	143	219	293	184	0.71	-0.494	0.000804655	0.0323004
AT5G24490	3500	5116	4202	3588	3101	2796	4273	3162	0.77	-0.377	0.000850357	0.0339094
AT1G07440	391	311	260	227	138	205	321	190	0.7	-0.515	0.000883262	0.0349938
AT2G31010	448	595	678	384	409	377	574	390	0.735	-0.444	0.000882999	0.0349938
AT4G19200	824	1176	1158	860	676	665	1053	734	0.744	-0.426	0.000884763	0.0349938
AT4G23820	2798	2313	2709	2188	2045	1987	2607	2073	0.811	-0.303	0.0009257	0.0364323
AT5G24010	534	473	529	378	384	347	512	370	0.76	-0.397	0.000946146	0.0371052
AT5G64410	849	990	831	704	640	673	890	672	0.781	-0.356	0.000946895	0.0371052
AT3G16180	1010	1467	1640	1114	887	804	1372	935	0.736	-0.441	0.000958131	0.0373836
AT4G29780	317	733	301	243	276	193	450	237	0.688	-0.539	0.00101853	0.0396546
AT5G16370	339	375	237	199	188	210	317	199	0.713	-0.489	0.00102188	0.0396998
AT4G26255	950	1063	988	747	702	843	1000	764	0.787	-0.345	0.00103845	0.0401711
AT3G18950	78	74	83	34	40	32	78	35	0.687	-0.542	0.00112023	0.0431503
AT1G29670	1396	1443	1894	993	1293	1182	1578	1156	0.767	-0.383	0.00117445	0.0451427
AT4G25100	235	125	111	107	47	38	157	64	0.691	-0.533	0.00118455	0.0454347
AT5G63530	3161	2942	2958	2092	2172	2783	3020	2349	0.798	-0.326	0.00121235	0.0463047
AT4G36470	701	506	459	332	368	416	555	372	0.732	-0.449	0.00122861	0.0468267
AT2G38230	428	379	284	237	265	195	364	232	0.719	-0.476	0.00123538	0.0469859
AT3G44260	63	135	42	15	40	20	80	25	0.709	-0.496	0.00126183	0.0478914
AT1G33590	1514	2455	2681	1543	1596	1519	2217	1553	0.749	-0.417	0.00129638	0.0490955
AT5G18130	95	226	110	85	58	44	144	62	0.691	-0.533	0.00130745	0.0492254
AT1G69870	420	281	428	220	234	271	376	242	0.721	-0.471	0.00131831	0.0495161
AT2G44530	1496	1649	1542	2709	3020	2657	1562	2795	1.714	0.778	3.29178e-19	2.97972e-15
AT2G44060	3406	3538	3550	5610	5632	5153	3498	5465	1.527	0.61	1.63875e-16	6.81943e-13
AT2G42840	61988	60339	56030	85631	102232	96254	59452	94706	1.55	0.632	8.23174e-16	2.39911e-12
AT2G44100	2880	2658	2554	4451	4309	4151	2697	4304	1.551	0.634	9.27626e-16	2.39911e-12
AT2G43680	7549	8165	7093	11312	11930	12299	7602	11847	1.521	0.605	1.51099e-15	3.41938e-12
AT2G45700	1367	1312	1329	2230	2076	2177	1336	2161	1.567	0.648	6.1028e-15	1.22761e-11
AT2G41530	2014	2048	2104	3153	3636	3189	2055	3326	1.566	0.647	1.32358e-14	1.84323e-11
AT2G47230	1639	1940	1710	2821	2918	3127	1763	2955	1.611	0.688	1.24599e-14	1.84323e-11
AT2G47590	2619	2797	2920	4135	4411	4391	2779	4312	1.513	0.598	1.47739e-14	1.91048e-11
AT2G47620	1186	1257	1177	1891	2228	2028	1207	2049	1.625	0.701	1.95035e-14	2.35394e-11
AT2G43650	2677	2866	2941	4172	4746	4449	2828	4456	1.531	0.615	2.52565e-14	2.68967e-11
AT2G47410	1836	1898	1857	3042	2764	2950	1864	2919	1.524	0.608	2.45394e-14	2.68967e-11
AT2G47240	14325	13146	13747	19629	19897	22012	13739	20513	1.463	0.549	5.66076e-14	5.69347e-11
AT2G42680	2438	2591	2772	4445	4306	3832	2600	4194	1.559	0.641	6.83567e-14	6.51332e-11
AT2G41440	1152	1158	1022	1929	1762	1864	1111	1852	1.598	0.676	1.47126e-13	1.21072e-10
AT2G44830	2193	2002	1874	3096	3253	3395	2023	3248	1.552	0.634	1.3769e-13	1.21072e-10
AT2G43090	3170	3034	3519	5259	4796	5125	3241	5060	1.518	0.602	1.66597e-13	1.31134e-10
AT2G46560	2262	2387	2260	3403	3440	3517	2303	3453	1.467	0.553	1.88211e-13	1.41974e-10
AT2G46520	2009	1874	2014	3008	2983	2969	1966	2987	1.483	0.569	2.39917e-13	1.73738e-10
AT2G43950	1226	1147	1122	1901	1802	1931	1165	1878	1.556	0.638	2.88757e-13	2.01064e-10
AT2G43360	1954	1700	1967	2845	3062	3236	1874	3048	1.566	0.647	3.47317e-13	2.32883e-10
AT2G45920	404	460	372	857	886	739	412	827	1.811	0.857	3.92909e-13	2.54043e-10
AT2G41740	1265	1338	1362	2204	2106	1999	1322	2103	1.54	0.623	4.44104e-13	2.77243e-10
AT2G47610	14596	14090	16420	21682	23751	22434	15035	22622	1.47	0.556	4.79473e-13	2.89346e-10
AT2G46020	4550	4736	4487	6551	6781	7645	4591	6992	1.485	0.571	5.05762e-13	2.95365e-10
AT2G44200	890	968	866	1469	1505	1496	908	1490	1.575	0.655	9.19688e-13	5.04546e-10
AT2G44120	7681	7756	8880	11680	12410	12192	8106	12094	1.459	0.545	1.40607e-12	7.4869e-10
AT2G42500	3167	3172	3266	4544	4571	4706	3202	4607	1.414	0.5	1.69042e-12	8.74381e-10
AT2G45460	747	757	637	1213	1217	1308	714	1246	1.646	0.719	1.77657e-12	8.93417e-10
AT2G47210	1480	1541	1401	2250	2369	2231	1474	2283	1.504	0.589	2.07274e-12	1.01419e-09
AT2G41790	1721	1633	1849	2747	2639	2625	1734	2670	1.496	0.581	2.4838e-12	1.18334e-09
AT2G45140	1522	1426	1641	2346	2376	2461	1530	2394	1.516	0.6	2.59774e-12	1.20588e-09
AT5G43500	1204	1125	962	1739	1941	2104	1097	1928	1.652	0.724	2.75892e-12	1.24869e-09
AT2G45190	5172	5584	5434	7524	7574	8164	5397	7754	1.411	0.497	7.24988e-12	3.12504e-09
AT2G45520	1195	1180	1333	2052	1922	1905	1236	1960	1.53	0.613	7.13373e-12	3.12504e-09
AT2G41890	918	768	818	1438	1379	1370	835	1396	1.592	0.67	8.40421e-12	3.42214e-09
AT2G42120	966	1024	1055	1549	1651	1625	1015	1608	1.529	0.612	8.27952e-12	3.42214e-09
AT2G43800	3009	3292	3107	4382	5010	5496	3136	4963	1.527	0.61	8.69522e-12	3.42214e-09
AT2G45810	2814	2563	2618	3876	3842	4208	2665	3975	1.456	0.542	8.58849e-12	3.42214e-09
AT2G47110	8924	8615	10024	13798	13469	12927	9188	13398	1.428	0.514	1.63568e-11	6.30051e-09
AT2G45440	1054	975	1170	1814	1681	1699	1066	1731	1.555	0.637	2.23246e-11	8.24827e-09
AT4G15910	2802	2454	2582	3740	3936	3990	2613	3889	1.452	0.538	2.3096e-11	8.30963e-09
AT2G44610	1856	2049	1982	3010	3117	2783	1962	2970	1.472	0.558	2.45254e-11	8.5386e-09
AT2G45250	692	759	606	1164	1215	1161	686	1180	1.619	0.696	3.00135e-11	1.02522e-08
AT2G41840	17242	15693	17106	23817	22406	23527	16680	23250	1.373	0.457	3.78812e-11	1.22465e-08
AT2G42910	1908	1945	2062	2842	2859	2985	1972	2895	1.436	0.522	3.75235e-11	1.22465e-08
AT2G41540	2239	1937	2014	2966	3354	3794	2063	3371	1.56	0.641	3.96022e-11	1.23613e-08
AT2G42210	2291	2159	2370	3397	3317	3241	2273	3318	1.428	0.514	3.92296e-11	1.23613e-08
AT2G42590	3174	2633	2812	4351	4473	4226	2873	4350	1.471	0.556	4.97518e-11	1.52662e-08
AT2G46280	4449	4323	4824	6917	6190	6674	4532	6594	1.424	0.51	5.45697e-11	1.64655e-08
AT2G47450	2490	2258	2114	3303	3484	3666	2287	3484	1.477	0.563	6.15296e-11	1.82612e-08
AT2G47250	2144	1947	2070	3120	3061	2899	2054	3027	1.439	0.525	7.06396e-11	2.06268e-08
AT2G45620	2468	2533	2136	3590	3591	3561	2379	3581	1.463	0.549	7.42202e-11	2.13283e-08
AT2G41680	1385	1156	1113	1859	2076	2106	1218	2014	1.571	0.652	7.79058e-11	2.16986e-08
AT2G46470	1003	1161	1025	1653	1679	1689	1063	1674	1.516	0.6	7.68597e-11	2.16986e-08
AT2G45640	1623	1433	1618	2287	2415	2386	1558	2363	1.472	0.557	9.2774e-11	2.51189e-08
AT2G41900	2233	2103	2300	3237	3145	3205	2212	3196	1.415	0.5	1.03352e-10	2.71171e-08
AT2G45260	1244	1194	1136	1749	1925	1795	1191	1823	1.481	0.566	1.75418e-10	4.53681e-08
AT2G45540	2099	2340	1919	3471	3011	3730	2119	3404	1.536	0.619	2.09685e-10	5.34667e-08
AT2G46505	1064	999	1104	1526	1679	1781	1056	1662	1.513	0.597	2.85473e-10	7.17806e-08
AT2G43080	742	825	750	1260	1195	1222	772	1226	1.521	0.605	3.26453e-10	8.07947e-08
AT2G47170	4148	4195	4824	6408	6764	6118	4389	6430	1.429	0.515	3.30248e-10	8.07947e-08
AT2G45030	1357	1644	1522	2223	2341	2441	1508	2335	1.493	0.579	3.57354e-10	8.62605e-08
AT2G45160	2592	2405	2422	3463	3513	3989	2473	3655	1.439	0.525	3.80697e-10	9.06859e-08
AT2G47320	2097	2502	2415	3495	3969	3379	2338	3614	1.491	0.576	4.10633e-10	9.65467e-08
AT2G44090	1380	1311	1269	2016	1868	2144	1320	2009	1.472	0.558	4.37133e-10	9.98382e-08
AT2G45000	717	837	710	1229	1280	1183	755	1231	1.55	0.633	4.36813e-10	9.98382e-08
AT2G46060	434	469	475	833	724	835	459	797	1.618	0.694	4.41176e-10	9.98382e-08
AT2G45670	1343	1216	1097	1883	1854	2028	1219	1922	1.512	0.596	4.65572e-10	1.04058e-07
AT2G44160	3749	2579	2873	5165	5332	4930	3067	5142	1.58	0.66	5.23291e-10	1.15532e-07
AT2G45730	837	807	957	1363	1341	1426	867	1377	1.519	0.603	7.78486e-10	1.67782e-07
AT2G43710	3100	2237	2440	4058	4130	4565	2592	4251	1.554	0.636	8.68635e-10	1.85009e-07
AT2G43070	1435	1472	1639	2485	2298	2149	1515	2311	1.474	0.559	9.10241e-10	1.91616e-07
AT2G43110	915	834	937	1366	1381	1389	895	1379	1.484	0.569	9.50576e-10	1.97807e-07
AT2G46590	968	993	854	1468	1534	1405	938	1469	1.502	0.587	1.03994e-09	2.13944e-07
AT2G43500	636	573	579	912	1055	991	596	986	1.561	0.643	1.09128e-09	2.21983e-07
AT2G42880	2186	2512	2501	3332	3574	3656	2400	3521	1.429	0.515	1.23823e-09	2.49078e-07
AT2G45240	1266	1241	1391	1982	1942	1869	1299	1931	1.443	0.529	1.47326e-09	2.91128e-07
AT2G46500	1829	1454	1605	2495	2517	2476	1629	2496	1.477	0.562	1.58295e-09	3.08148e-07
AT2G41620	2119	2392	2194	3352	3266	3073	2235	3230	1.411	0.497	1.62285e-09	3.12554e-07
AT1G60960	747	533	413	1154	1051	1495	564	1233	1.811	0.857	1.65353e-09	3.15111e-07
AT2G43970	3628	4937	4275	6350	6887	6748	4280	6662	1.495	0.58	1.73162e-09	3.26555e-07
AT2G45870	416	352	328	651	655	665	365	657	1.643	0.716	2.07045e-09	3.86428e-07
AT2G42580	2021	2105	2159	2977	2874	2955	2095	2935	1.375	0.459	2.51395e-09	4.58421e-07
AT2G45500	268	319	267	494	574	535	285	534	1.683	0.751	2.53215e-09	4.58421e-07
AT2G44050	1420	1263	1593	2235	2169	2165	1425	2190	1.479	0.565	2.5913e-09	4.64485e-07
AT2G45200	1391	1521	1440	2007	2253	2153	1451	2138	1.432	0.518	2.65524e-09	4.71279e-07
AT2G41650	6403	5065	6033	8493	8323	9237	5834	8684	1.443	0.53	2.69442e-09	4.73171e-07
AT2G44150	1132	1130	1116	1588	1666	1871	1126	1708	1.464	0.55	3.05954e-09	5.22546e-07
AT2G42810	2123	2109	1851	3060	2897	2877	2028	2945	1.415	0.501	3.32558e-09	5.52351e-07
AT2G44410	750	705	762	1145	1109	1162	739	1139	1.482	0.567	3.28828e-09	5.52351e-07
AT2G45710	736	815	925	1286	1300	1398	825	1328	1.529	0.613	3.31816e-09	5.52351e-07
AT2G46225	1209	1200	1133	1709	1771	1699	1181	1726	1.423	0.509	3.44701e-09	5.67315e-07
AT2G27880	4966	4566	5003	6527	6504	6953	4845	6661	1.352	0.436	3.61084e-09	5.88925e-07
AT2G45290	425	417	436	733	659	772	426	721	1.581	0.661	4.19475e-09	6.78051e-07
AT2G42390	390	386	369	665	618	655	382	646	1.579	0.659	4.7778e-09	7.65463e-07
AT2G43790	1175	1325	1249	1745	1911	1931	1250	1862	1.443	0.529	4.92309e-09	7.81821e-07
AT2G41720	705	612	681	1060	1034	1046	666	1047	1.5	0.585	6.62373e-09	1.04275e-06
AT2G44510	401	363	329	688	607	631	364	642	1.616	0.692	6.77423e-09	1.05725e-06
AT2G46920	1254	1329	1576	2073	2201	2099	1386	2124	1.473	0.559	7.13736e-09	1.1044e-06
AT2G42620	1000	1121	977	1581	1499	1582	1033	1554	1.453	0.539	7.34396e-09	1.12674e-06
AT2G41990	3085	2960	2870	3959	4046	4402	2972	4136	1.365	0.449	8.87921e-09	1.33958e-06
AT2G41550	1500	1427	1267	2028	2123	2048	1398	2066	1.432	0.518	9.01184e-09	1.34835e-06
AT2G43770	1453	1549	1627	2159	2422	2186	1543	2256	1.421	0.506	9.50552e-09	1.41056e-06
AT2G41420	2441	2984	2950	3938	5503	4271	2792	4571	1.542	0.624	1.03906e-08	1.52508e-06
AT2G42260	451	488	455	772	755	734	465	754	1.532	0.615	1.053e-08	1.52508e-06
AT2G42740	736	620	575	979	1153	1082	644	1071	1.555	0.637	1.50211e-08	2.14127e-06
AT2G47500	1616	1333	1406	2041	2201	2430	1452	2224	1.47	0.556	1.53644e-08	2.1731e-06
AT2G41500	967	1115	1084	1659	1492	1606	1055	1586	1.45	0.536	1.6503e-08	2.31605e-06
AT2G45470	4113	5005	4437	6410	6513	6241	4518	6388	1.382	0.467	1.67165e-08	2.32797e-06
AT2G41600	862	783	850	1240	1201	1335	832	1259	1.457	0.543	1.97538e-08	2.72994e-06
AT2G44020	524	475	509	786	873	778	503	812	1.524	0.608	1.99265e-08	2.73296e-06
AT2G44820	958	971	917	1384	1562	1344	949	1430	1.452	0.538	2.03396e-08	2.76863e-06
AT2G44920	458	408	369	749	640	749	412	713	1.591	0.67	2.27965e-08	3.07991e-06
AT2G45070	2360	3080	3178	4125	4580	4625	2873	4443	1.479	0.565	2.36041e-08	3.1654e-06
AT2G45380	1392	1331	1269	2307	1824	1964	1331	2032	1.465	0.551	2.45389e-08	3.26656e-06
AT2G45010	587	654	679	1001	1034	963	640	999	1.489	0.574	2.47761e-08	3.27406e-06
AT2G41960	854	1000	853	1295	1516	1397	902	1403	1.484	0.57	2.57762e-08	3.38153e-06
AT2G46250	394	390	502	766	743	706	429	738	1.587	0.667	2.62204e-08	3.41507e-06
AT2G42270	1092	1001	816	1465	1514	1742	970	1574	1.525	0.609	3.70917e-08	4.64586e-06
AT2G42600	4866	3342	3716	5825	6465	6700	3975	6330	1.507	0.592	3.6789e-08	4.64586e-06
AT2G45790	903	1080	1130	1625	1685	1497	1038	1602	1.476	0.562	3.721e-08	4.64586e-06
AT5G21150	10662	13362	10727	16758	16249	16715	11584	16574	1.394	0.479	3.67305e-08	4.64586e-06
AT2G42710	1004	1036	1236	1605	1767	1622	1092	1665	1.462	0.548	4.21864e-08	5.19552e-06
AT2G44680	979	859	866	1307	1440	1324	901	1357	1.448	0.534	4.3273e-08	5.29335e-06
AT2G42780	497	575	628	921	861	1028	567	937	1.544	0.627	4.36155e-08	5.29943e-06
AT2G46180	857	1025	916	1375	1503	1366	933	1415	1.456	0.542	4.51727e-08	5.45205e-06
AT2G47330	875	748	953	1342	1369	1288	859	1333	1.48	0.566	4.66561e-08	5.59378e-06
AT2G46090	563	631	602	926	914	925	599	922	1.471	0.557	4.71844e-08	5.61991e-06
AT2G44180	1123	1077	1168	1546	1620	1693	1123	1620	1.402	0.488	4.85476e-08	5.74448e-06
AT2G47470	7755	8339	9609	12219	13074	11376	8568	12223	1.39	0.475	5.31953e-08	6.25355e-06
AT2G43030	2842	2616	3086	3843	3938	4318	2848	4033	1.381	0.466	5.67503e-08	6.62844e-06
AT2G45300	1389	980	984	1764	1986	1828	1118	1859	1.547	0.629	5.98385e-08	6.9001e-06
AT2G45990	818	663	585	1097	1155	1156	689	1136	1.539	0.622	6.19637e-08	7.09995e-06
AT2G43420	1007	1324	1210	1710	1886	1875	1180	1824	1.474	0.56	6.36054e-08	7.23765e-06
AT2G46540	603	630	849	1209	1058	1341	694	1203	1.586	0.665	6.39651e-08	7.23765e-06
AT2G42300	951	980	838	1473	1344	1339	923	1385	1.443	0.529	6.93149e-08	7.77394e-06
AT2G43460	6463	5703	7090	9876	8507	9175	6419	9186	1.392	0.478	6.95635e-08	7.77394e-06
AT2G43750	1321	1447	1496	2100	1932	2050	1421	2027	1.389	0.474	7.31923e-08	8.07971e-06
AT2G45590	1841	1756	1707	2523	2342	2483	1768	2449	1.356	0.44	7.2833e-08	8.07971e-06
AT2G45820	3431	3477	2918	4556	4527	4638	3275	4574	1.365	0.449	7.70432e-08	8.45328e-06
AT2G42650	411	502	603	871	884	854	505	870	1.578	0.658	8.1927e-08	8.93498e-06
AT2G43160	2266	2480	2462	3276	3325	3196	2403	3266	1.335	0.417	8.33889e-08	9.03995e-06
AT2G42030	909	995	946	1361	1344	1425	950	1377	1.406	0.491	8.77577e-08	9.34568e-06
AT2G43465	258	268	282	452	462	486	269	467	1.582	0.662	8.69395e-08	9.34568e-06
AT2G46510	471	441	413	747	768	655	442	723	1.529	0.613	8.75659e-08	9.34568e-06
AT2G42750	843	695	646	1251	1295	1046	728	1197	1.533	0.616	9.5209e-08	9.98699e-06
AT2G42960	1022	838	1037	1369	1505	1638	966	1504	1.481	0.566	9.54347e-08	9.98699e-06
AT2G44350	1923	1594	1746	2540	2692	2392	1754	2541	1.405	0.49	9.44319e-08	9.98699e-06
AT2G44950	1237	1362	1517	1974	1950	2111	1372	2012	1.418	0.504	9.62351e-08	1.00129e-05
AT2G46800	2611	2114	1857	3371	3292	3412	2194	3358	1.462	0.548	1.06738e-07	1.10421e-05
AT2G44580	623	517	485	888	863	878	542	876	1.516	0.6	1.09807e-07	1.12951e-05
AT2G44870	740	733	602	1136	1030	1078	692	1081	1.482	0.568	1.20716e-07	1.23472e-05
AT2G43945	476	436	435	669	718	781	449	723	1.512	0.596	1.28275e-07	1.30466e-05
AT2G46980	1024	1269	1088	1665	1603	1775	1127	1681	1.434	0.52	1.68136e-07	1.68174e-05
AT2G44270	546	623	629	926	935	891	599	917	1.46	0.546	1.7654e-07	1.75609e-05
AT2G46550	1151	1453	1218	2086	2010	1741	1274	1946	1.458	0.544	1.78026e-07	1.76119e-05
AT2G45150	419	408	372	676	626	628	400	643	1.509	0.594	1.94598e-07	1.91467e-05
AT2G44430	711	729	832	1052	1224	1203	757	1160	1.46	0.546	2.00699e-07	1.96403e-05
AT2G43430	685	833	767	1161	1129	1146	762	1145	1.441	0.528	2.1926e-07	2.12272e-05
AT2G41700	998	1031	1087	1559	1432	1458	1039	1483	1.388	0.472	2.21785e-07	2.13056e-05
AT2G43490	419	460	458	717	665	728	446	703	1.489	0.575	2.26176e-07	2.14381e-05
AT2G44980	361	360	297	545	632	560	339	579	1.56	0.641	2.25452e-07	2.14381e-05
AT2G46580	398	483	447	688	721	713	443	707	1.501	0.586	2.6463e-07	2.48231e-05
AT2G41520	1346	1455	1426	1838	2025	2076	1409	1980	1.369	0.454	2.72616e-07	2.54404e-05
AT2G44730	1159	1199	1177	1559	1761	1668	1178	1663	1.374	0.458	2.76259e-07	2.56397e-05
AT2G42770	598	567	535	852	959	822	567	878	1.469	0.555	2.87633e-07	2.64331e-05
AT2G43370	329	365	386	526	633	734	360	631	1.58	0.66	3.14108e-07	2.84492e-05
AT2G46080	603	514	518	798	862	899	545	853	1.478	0.564	3.14286e-07	2.84492e-05
AT2G43190	330	347	338	505	576	592	338	558	1.528	0.611	3.38881e-07	3.02222e-05
AT2G47090	646	665	649	910	1011	990	653	970	1.427	0.513	3.38331e-07	3.02222e-05
AT2G41630	1342	1460	1237	1850	1940	1928	1346	1906	1.377	0.461	3.45055e-07	3.06219e-05
AT2G44065	803	822	976	1270	1320	1276	867	1289	1.428	0.514	3.64748e-07	3.20553e-05
AT2G44440	826	882	847	1297	1255	1153	852	1235	1.402	0.488	3.64246e-07	3.20553e-05
AT2G44620	1440	1195	1516	2193	1997	1945	1384	2045	1.422	0.508	3.8081e-07	3.33053e-05
AT2G46040	578	539	608	874	910	832	575	872	1.447	0.533	3.9049e-07	3.39877e-05
AT2G46420	1606	1392	1372	2096	1970	2110	1457	2059	1.373	0.458	5.0664e-07	4.34702e-05
AT2G45770	745	677	653	1000	1024	1034	692	1019	1.416	0.502	5.73759e-07	4.89968e-05
AT2G42330	683	816	652	1248	1027	1088	717	1121	1.475	0.56	5.88422e-07	5.00131e-05
AT2G42490	2411	2054	2330	3119	2985	3235	2265	3113	1.343	0.426	6.77829e-07	5.70764e-05
AT2G42130	691	591	655	899	1034	1000	646	978	1.443	0.529	7.08727e-07	5.89754e-05
AT2G45340	3104	2440	2999	4007	4272	3874	2848	4051	1.38	0.464	7.10154e-07	5.89754e-05
AT2G45660	455	295	318	626	687	617	356	643	1.594	0.673	7.05951e-07	5.89754e-05
AT2G43980	824	802	907	1204	1244	1187	844	1212	1.389	0.474	8.29102e-07	6.79188e-05
AT2G46620	338	438	439	654	684	652	405	663	1.515	0.599	8.57606e-07	6.99374e-05
AT2G44970	819	854	712	1101	1239	1198	795	1179	1.421	0.507	9.10942e-07	7.39538e-05
AT2G43330	952	790	740	1270	1155	1443	827	1289	1.468	0.554	9.72281e-07	7.82319e-05
AT2G41980	964	1037	996	1372	1358	1472	999	1401	1.364	0.447	1.00303e-06	8.03487e-05
AT2G47350	507	627	482	806	846	911	539	854	1.485	0.57	1.02255e-06	8.15518e-05
AT1G75860	1148	1160	1146	1576	1673	1519	1151	1589	1.347	0.43	1.04878e-06	8.25808e-05
AT2G43210	758	638	716	984	1067	1091	704	1047	1.423	0.509	1.04914e-06	8.25808e-05
AT2G47400	4531	5716	4555	6983	6888	6761	4934	6877	1.357	0.441	1.04886e-06	8.25808e-05
AT2G42450	227	232	250	436	414	371	236	407	1.555	0.637	1.0641e-06	8.33962e-05
AT2G43040	584	572	516	785	896	852	557	844	1.441	0.527	1.09718e-06	8.56176e-05
AT2G43810	1197	1613	1630	2083	2331	2287	1480	2234	1.437	0.523	1.2838e-06	9.93241e-05
AT2G47420	1117	859	986	1510	1505	1379	987	1465	1.42	0.505	1.42321e-06	0.000109642
AT2G46700	716	749	645	926	1154	1159	703	1080	1.451	0.538	1.44357e-06	0.000110739
AT2G43630	892	845	851	1286	1155	1224	863	1222	1.373	0.457	1.4789e-06	0.00011297
AT2G46340	1365	805	916	1787	1809	1642	1029	1746	1.539	0.622	1.4975e-06	0.00011391
AT2G46870	798	686	706	994	1116	1114	730	1075	1.411	0.497	1.79948e-06	0.000136309
AT2G41670	337	420	404	614	622	610	387	615	1.483	0.569	1.86983e-06	0.000141047
AT2G46820	2263	1533	1581	2641	2746	2973	1792	2787	1.461	0.547	2.23561e-06	0.000167246
AT2G42230	969	1056	1102	1450	1436	1449	1042	1445	1.351	0.434	2.28898e-06	0.000170534
AT2G44900	788	821	872	1263	1131	1144	827	1179	1.379	0.463	2.34065e-06	0.000173669
AT2G46310	516	343	411	655	744	750	423	716	1.531	0.614	2.36848e-06	0.000175016
AT2G42485	154	126	119	222	304	281	133	269	1.64	0.713	2.57749e-06	0.000188919
AT1G73600	605	596	557	839	881	838	586	853	1.397	0.482	2.75864e-06	0.000200572
AT2G44640	1019	908	1052	1466	1392	1339	993	1399	1.366	0.45	2.77457e-06	0.000200923
AT2G45270	374	351	352	622	509	582	359	571	1.48	0.565	2.86777e-06	0.000206845
AT2G46370	357	466	401	650	727	603	408	660	1.494	0.579	2.90589e-06	0.000208763
AT2G42160	663	710	670	902	1128	1002	681	1011	1.415	0.501	3.29004e-06	0.000235426
AT2G42010	589	643	634	845	899	1087	622	944	1.436	0.522	3.7485e-06	0.000266129
AT2G45695	518	500	527	731	739	809	515	760	1.409	0.495	3.85758e-06	0.000271741
AT2G44310	513	572	592	855	882	764	559	834	1.421	0.507	3.95137e-06	0.00027727
AT2G45860	747	792	766	1130	1013	1116	768	1086	1.368	0.452	4.1119e-06	0.00028742
AT2G42190	1193	921	938	1536	1470	1462	1017	1489	1.401	0.486	4.53133e-06	0.00031552
AT2G47310	319	335	383	499	566	597	346	554	1.482	0.568	4.68111e-06	0.000323461
AT2G44280	337	340	332	544	514	506	336	521	1.453	0.539	4.75534e-06	0.000327341
AT2G41820	1057	834	879	1249	1347	1525	923	1374	1.416	0.502	4.91899e-06	0.000337324
AT2G44760	452	411	387	607	659	641	417	636	1.438	0.525	5.01945e-06	0.000342914
AT2G46810	443	303	344	643	566	616	363	608	1.515	0.599	5.05128e-06	0.000343791
AT2G41490	232	243	252	413	417	367	242	399	1.501	0.586	6.03616e-06	0.00040624
AT2G44650	1141	936	1155	1512	1462	1647	1077	1540	1.377	0.462	6.18221e-06	0.000414528
AT2G45690	325	368	393	546	559	583	362	563	1.454	0.54	6.76042e-06	0.000449966
AT4G15630	443	282	343	633	631	560	356	608	1.526	0.61	6.83037e-06	0.000452956
AT2G42070	620	542	532	910	801	803	565	838	1.411	0.497	6.99061e-06	0.000460549
AT2G45100	616	765	642	918	1009	1092	674	1006	1.417	0.503	6.99575e-06	0.000460549
AT2G43940	209	204	243	388	325	427	219	380	1.538	0.621	7.28858e-06	0.000476363
AT2G42640	360	393	376	536	598	590	376	575	1.437	0.523	7.38864e-06	0.000481165
AT2G46710	807	673	593	1062	970	1116	691	1049	1.431	0.517	7.51245e-06	0.000487475
AT2G41460	787	705	544	1017	1002	1158	679	1059	1.454	0.54	7.86794e-06	0.000508718
AT2G41250	622	392	451	811	759	862	488	811	1.502	0.587	8.93224e-06	0.000571411
AT2G44420	356	402	347	529	668	555	368	584	1.466	0.552	9.77795e-06	0.00062331
AT2G44040	407	434	516	643	762	692	452	699	1.445	0.531	1.00372e-05	0.000637592
AT2G46030	462	461	591	777	727	807	505	770	1.435	0.521	1.07488e-05	0.000678037
AT2G47510	3452	3206	3807	4708	4350	4675	3488	4578	1.289	0.366	1.11795e-05	0.000702755
AT2G46720	484	410	405	757	571	735	433	688	1.466	0.551	1.19515e-05	0.000746104
AT5G65080	39	18	12	91	181	57	23	110	1.607	0.684	1.19115e-05	0.000746104
AT2G42950	245	232	250	379	407	384	242	390	1.476	0.562	1.22652e-05	0.000760441
AT2G46900	854	837	853	1106	1160	1213	848	1160	1.331	0.412	1.22347e-05	0.000760441
AT2G46230	1300	1108	1512	2015	1762	1867	1307	1881	1.38	0.465	1.37624e-05	0.000847465
AT2G41770	388	350	314	582	530	521	351	544	1.443	0.53	1.65517e-05	0.00101234
AT2G41350	727	719	718	970	1136	956	721	1021	1.363	0.446	1.67719e-05	0.00101552
AT2G45490	431	496	498	656	768	697	475	707	1.409	0.495	1.67344e-05	0.00101552
AT5G20010	8534	7429	8185	10530	11444	9582	8049	10519	1.283	0.36	1.66693e-05	0.00101552
AT2G43320	281	293	305	435	492	443	293	457	1.448	0.534	1.73619e-05	0.00104773
AT2G42220	1730	1163	1230	1949	2109	2135	1374	2064	1.416	0.502	1.80322e-05	0.00108457
AT2G45060	613	653	555	815	873	945	607	878	1.381	0.466	1.87366e-05	0.0011232
AT2G43250	165	192	176	315	312	282	178	303	1.512	0.597	1.9233e-05	0.00114537
AT2G42980	33	29	21	95	129	57	28	94	1.623	0.699	2.01531e-05	0.00119233
AT2G41950	291	203	268	419	425	428	254	424	1.495	0.58	2.1895e-05	0.00129117
AT2G46170	520	508	561	826	740	725	530	764	1.38	0.464	2.21255e-05	0.00130052
AT2G43400	614	771	678	994	1027	940	688	987	1.375	0.459	2.23089e-05	0.00130706
AT2G42570	2428	2528	2936	3566	3539	3322	2631	3476	1.294	0.372	2.27693e-05	0.00132545
AT2G46200	535	497	524	697	740	818	519	752	1.382	0.467	2.27096e-05	0.00132545
AT2G42410	623	811	725	917	1279	1106	720	1101	1.428	0.514	2.57956e-05	0.0014968
AT2G46530	556	660	482	1005	1020	710	566	912	1.468	0.554	2.62683e-05	0.00151937
AT2G45280	246	288	322	434	471	457	285	454	1.46	0.546	2.64455e-05	0.00152475
AT2G45910	490	670	676	963	935	875	612	924	1.418	0.504	2.70049e-05	0.00155205
AT4G33020	35	36	21	73	88	117	31	93	1.614	0.691	3.01491e-05	0.00172728
AT2G44860	837	919	992	1370	1151	1322	916	1281	1.349	0.432	3.09807e-05	0.00176375
AT2G47070	4346	3433	3832	5278	5019	4979	3870	5092	1.288	0.365	3.75133e-05	0.00212897
AT2G45480	706	728	805	1077	1041	974	746	1031	1.336	0.418	3.84821e-05	0.00217712
AT2G46680	183	148	142	233	309	321	158	288	1.534	0.617	3.89501e-05	0.00219674
AT2G43780	598	605	634	798	875	883	612	852	1.343	0.425	4.02256e-05	0.00226163
AT2G44750	271	260	237	378	407	418	256	401	1.442	0.528	4.17974e-05	0.00234114
AT4G36380	306	323	319	528	426	500	316	485	1.426	0.512	4.56329e-05	0.00254196
AT2G42800	2399	1815	1886	2564	2858	3149	2033	2857	1.351	0.434	4.59485e-05	0.00255169
AT2G41760	331	374	371	534	545	513	359	531	1.398	0.483	4.66232e-05	0.00258124
AT2G47490	957	528	510	1150	1139	1128	665	1139	1.498	0.583	4.93687e-05	0.00272491
AT2G43280	350	469	422	623	651	599	414	624	1.412	0.497	5.09691e-05	0.00280134
AT2G46260	1658	1920	1685	2352	2291	2220	1754	2288	1.279	0.354	5.10629e-05	0.00280134
AT2G43260	419	394	358	566	544	626	390	579	1.396	0.482	5.30862e-05	0.00288962
AT2G44520	710	771	751	1076	1006	962	744	1015	1.323	0.404	5.31508e-05	0.00288962
AT2G47220	468	366	295	603	608	601	376	604	1.455	0.541	5.57106e-05	0.00301971
AT2G46930	272	304	392	572	500	482	323	518	1.457	0.543	5.63318e-05	0.00304427
AT2G44910	532	489	584	723	741	858	535	774	1.376	0.46	5.90701e-05	0.00318275
AT2G42400	1003	1057	865	1351	1463	1235	975	1350	1.335	0.417	6.21527e-05	0.00333335
AT3G54340	129	126	102	181	230	271	119	227	1.543	0.626	6.22333e-05	0.00333335
AT2G42510	73	93	46	150	142	194	71	162	1.581	0.661	6.41903e-05	0.00342803
AT2G42700	816	864	801	1158	1141	1040	827	1113	1.309	0.388	6.97146e-05	0.00370121
AT1G69410	311	389	340	592	583	451	347	542	1.435	0.521	7.35764e-05	0.00388346
AT1G71695	4882	5281	5252	6369	6387	6155	5138	6304	1.215	0.281	7.57275e-05	0.00398538
AT2G45980	598	727	679	993	905	901	668	933	1.343	0.426	7.62321e-05	0.00400031
AT2G43760	477	436	521	713	807	612	478	711	1.396	0.481	7.9196e-05	0.00413188
AT2G42790	461	579	497	846	757	668	512	757	1.391	0.476	8.05958e-05	0.00419284
AT2G44360	246	253	258	405	381	372	252	386	1.418	0.504	8.18761e-05	0.00424724
AT2G44140	803	884	878	1193	1216	1059	855	1156	1.313	0.392	8.51468e-05	0.00439173
AT2G45320	194	170	137	313	267	285	167	288	1.491	0.577	8.58566e-05	0.00441576
AT2G46915	752	632	503	890	1062	904	629	952	1.408	0.493	8.66033e-05	0.00444155
AT2G46610	351	447	375	656	538	577	391	590	1.407	0.492	8.81042e-05	0.00450576
AT2G44710	1464	1524	1456	1866	1882	1885	1481	1878	1.248	0.32	9.33529e-05	0.00476073
AT2G43240	546	497	489	696	700	751	511	716	1.344	0.426	9.38945e-05	0.0047749
AT2G42830	256	219	220	331	380	389	232	367	1.44	0.526	9.45158e-05	0.00479303
AT5G64080	3026	2591	2819	3421	4123	3517	2812	3687	1.282	0.358	9.90539e-05	0.00500914
AT2G45023	111	118	146	205	236	226	125	222	1.504	0.589	0.000106788	0.00537026
AT1G61660	192	172	154	312	249	311	173	291	1.473	0.559	0.000116933	0.00584795
AT3G08770	46652	38781	37882	49281	52539	55180	41105	52333	1.252	0.324	0.000138445	0.00690469
AT4G22380	1224	1364	1324	1646	1660	1719	1304	1675	1.261	0.334	0.000139116	0.0069191
AT2G45330	389	397	400	615	586	509	395	570	1.366	0.45	0.000147551	0.00727867
AT2G46110	249	270	261	443	383	366	260	397	1.409	0.495	0.000153353	0.00752388
AT2G45970	1897	1341	1496	2283	2076	2186	1578	2182	1.329	0.41	0.000157695	0.00771596
AT2G46890	329	318	336	500	547	415	328	487	1.387	0.472	0.000230148	0.0109647
AT2G42310	1358	1600	1618	2083	1937	1917	1525	1979	1.269	0.344	0.000231048	0.0109787
AT2G46535	423	340	355	570	550	509	373	543	1.369	0.453	0.000242105	0.0114142
AT2G45720	291	283	325	411	471	443	300	442	1.378	0.463	0.000246517	0.0115921
AT2G41705	439	394	362	648	552	538	398	579	1.367	0.451	0.000247926	0.0116281
AT2G43990	290	281	273	399	438	403	281	413	1.375	0.46	0.000249653	0.011661
AT2G47600	717	656	820	973	961	1053	731	996	1.314	0.394	0.000249915	0.011661
AT2G44770	727	722	822	1073	947	1022	757	1014	1.299	0.377	0.000250667	0.011666
AT2G47060	417	416	423	546	581	640	419	589	1.341	0.423	0.00025403	0.0117621
AT2G46380	601	420	443	731	706	720	488	719	1.376	0.461	0.000256311	0.0118374
AT2G43235	241	256	244	425	321	397	247	381	1.41	0.496	0.000258481	0.0119072
AT2G41710	830	717	635	1061	1018	940	727	1006	1.326	0.407	0.000261804	0.0120108
AT2G44210	231	275	219	367	369	370	242	369	1.401	0.487	0.000262056	0.0120108
AT2G42890	385	422	383	583	559	531	397	558	1.34	0.422	0.000282886	0.0128355
AT2G42080	327	315	395	533	446	579	346	519	1.39	0.475	0.000286973	0.0129884
AT5G23260	98	108	81	166	150	235	96	184	1.499	0.584	0.000299157	0.0135061
AT5G17800	136	146	92	168	269	278	125	238	1.497	0.582	0.000308808	0.0138726
AT2G43910	1534	960	1305	1900	1684	1860	1266	1815	1.354	0.437	0.000316822	0.0141974
AT2G41560	1320	1424	1377	1812	1653	1742	1374	1736	1.242	0.313	0.000321631	0.0143773
AT2G44600	148	140	151	231	233	248	146	237	1.434	0.52	0.00032982	0.0146709
AT2G46320	285	348	264	433	420	507	299	453	1.394	0.479	0.000333092	0.0147801
AT2G43020	947	1393	1493	2063	2068	1546	1278	1892	1.378	0.463	0.000339281	0.015018
AT2G41475	314	374	487	553	690	569	392	604	1.405	0.49	0.000352671	0.0155633
AT2G45950	554	536	460	637	751	815	517	734	1.345	0.428	0.000359836	0.0157355
AT2G47160	682	470	414	788	775	818	522	794	1.394	0.479	0.000365884	0.0159614
AT2G43720	120	121	168	262	214	227	136	234	1.456	0.542	0.000415898	0.0179272
AT1G35320	358	321	311	499	458	460	330	472	1.35	0.433	0.000423807	0.0182247
AT1G74030	947	822	885	1085	1199	1188	885	1157	1.274	0.349	0.000430145	0.0184098
AT2G41450	259	293	316	391	444	438	289	424	1.368	0.452	0.000468258	0.0199647
AT1G75910	30	9	20	108	56	45	20	70	1.44	0.526	0.00057609	0.0240867
AT2G42670	287	452	410	606	593	536	383	578	1.384	0.469	0.000584405	0.024322
AT2G45245	315	259	222	452	390	375	265	406	1.389	0.475	0.000634759	0.0261769
AT2G47020	294	354	364	566	453	459	337	493	1.36	0.443	0.000689391	0.028237
AT2G40880	326	387	275	450	507	497	329	485	1.364	0.448	0.000701965	0.0286871
AT2G45600	281	250	213	339	411	373	248	374	1.38	0.464	0.000722384	0.0293889
AT1G23420	946	853	802	1155	1035	1244	867	1145	1.279	0.355	0.000738389	0.0299056
AT5G65020	1904	1919	1836	2325	2397	2201	1886	2308	1.208	0.272	0.000762173	0.030663
AT2G42975	203	102	92	224	283	256	132	254	1.463	0.549	0.000819001	0.0328035
AT2G46100	123	108	117	181	186	213	116	193	1.425	0.511	0.000833085	0.033294
AT2G45630	148	148	136	257	192	255	144	235	1.414	0.5	0.000885283	0.0349938
AT2G42990	105	88	109	165	155	210	101	177	1.439	0.525	0.000915257	0.0360998
AT5G40040	22	64	71	136	117	119	52	124	1.461	0.547	0.000956424	0.0373836
AT2G46780	947	814	908	1182	1217	1059	890	1153	1.261	0.334	0.00102889	0.0398865
AT2G23050	197	222	193	338	290	289	204	306	1.37	0.454	0.00107413	0.0414626
AT2G42320	695	654	482	927	812	821	610	853	1.321	0.402	0.00119434	0.0457133
AT1G65370	9072	9486	7681	11739	10051	10719	8746	10836	1.219	0.285	0.00129898	0.0490955
AT2G45080	134	179	191	286	262	246	168	265	1.393	0.478	0.00130785	0.0492254
