# Supplementary material for: Germline β−1,3-glucan deposits are required for female gametogenesis in Arabidopsis thaliana
Source: Nat Commun. 2024 Jul 12;15:5875. doi: 10.1038/s41467-024-50143-0 (PMC11245613; doi:10.1038/s41467-024-50143-0)
Supplement: Supplementary file 7 — Supplementary Dataset 4 [file 41467_2024_50143_MOESM7_ESM.xlsx]

## Sheet: KGvsWT_BP
GO biological process complete	GO code	Nr genes	KG/WT	p-value	FDR
nitrogen compound metabolic process	GO:0006807	6328	KG	0.00046	0.0199
macromolecule metabolic process	GO:0043170	5334	KG	0.00147	0.0493
cellular component organization or biogenesis	GO:0071840	3317	KG	5.51e-05	0.00324
cellular nitrogen compound metabolic process	GO:0034641	2983	KG	1.7e-14	3.29e-11
biosynthetic process	GO:0009058	2978	KG	0.000411	0.0187
organic cyclic compound metabolic process	GO:1901360	2838	KG	4.12e-09	7.73e-07
organic substance biosynthetic process	GO:1901576	2811	KG	0.0001	0.00555
cellular aromatic compound metabolic process	GO:0006725	2745	KG	3.88e-09	7.51e-07
heterocycle metabolic process	GO:0046483	2634	KG	1.16e-07	1.3e-05
cellular biosynthetic process	GO:0044249	2579	KG	1.96e-05	0.00129
cellular macromolecule metabolic process	GO:0044260	2183	KG	2.07e-07	2.19e-05
nucleobase-containing compound metabolic process	GO:0006139	2108	KG	2.17e-12	1.05e-09
nucleic acid metabolic process	GO:0090304	1742	KG	8.02e-14	4.66e-11
gene expression	GO:0010467	1588	KG	4.44e-16	2.58e-12
organonitrogen compound biosynthetic process	GO:1901566	1308	KG	1.93e-06	0.000168
RNA metabolic process	GO:0016070	1283	KG	1.32e-05	0.000971
fruit development	GO:0010154	1208	KG	0.00141	0.048
cellular nitrogen compound biosynthetic process	GO:0044271	1200	KG	8.24e-08	9.78e-06
macromolecule biosynthetic process	GO:0009059	1183	KG	2.11e-05	0.00136
cellular macromolecule biosynthetic process	GO:0034645	874	KG	0.000295	0.0144
RNA processing	GO:0006396	807	KG	8.15e-09	1.25e-06
protein-containing complex organization	GO:0043933	697	KG	0.000251	0.0125
cellular amide metabolic process	GO:0043603	681	KG	1.03e-07	1.17e-05
protein-containing complex assembly	GO:0065003	626	KG	0.000369	0.017
peptide metabolic process	GO:0006518	576	KG	8.6e-08	1e-05
amide biosynthetic process	GO:0043604	564	KG	3.27e-07	3.28e-05
peptide biosynthetic process	GO:0043043	505	KG	1.43e-07	1.57e-05
translation	GO:0006412	500	KG	6.35e-08	7.69e-06
DNA metabolic process	GO:0006259	494	KG	7.31e-14	4.72e-11
ncRNA metabolic process	GO:0034660	494	KG	3.83e-08	4.85e-06
nucleobase-containing compound biosynthetic process	GO:0034654	463	KG	0.000189	0.00972
ribonucleoprotein complex biogenesis	GO:0022613	425	KG	1.91e-10	5.56e-08
ncRNA processing	GO:0034470	418	KG	1.98e-08	2.75e-06
cellular response to DNA damage stimulus	GO:0006974	355	KG	4.11e-12	1.59e-09
ribosome biogenesis	GO:0042254	352	KG	4.99e-09	8.06e-07
DNA repair	GO:0006281	319	KG	1.92e-11	6.2e-09
rRNA metabolic process	GO:0016072	271	KG	4.4e-07	4.34e-05
rRNA processing	GO:0006364	260	KG	2.54e-07	2.63e-05
chromosome organization	GO:0051276	203	KG	0.000654	0.0257
chromatin remodeling	GO:0006338	160	KG	9.06e-06	0.000693
DNA recombination	GO:0006310	155	KG	1.82e-07	1.96e-05
ribonucleoprotein complex subunit organization	GO:0071826	136	KG	1.67e-05	0.00114
ribonucleoprotein complex assembly	GO:0022618	133	KG	2.22e-05	0.00142
DNA replication	GO:0006260	128	KG	2.44e-11	7.47e-09
double-strand break repair	GO:0006302	127	KG	4.65e-09	7.96e-07
DNA-templated DNA replication	GO:0006261	112	KG	4.78e-09	7.93e-07
ribosomal large subunit biogenesis	GO:0042273	93	KG	1.63e-09	4.11e-07
recombinational repair	GO:0000725	93	KG	7.22e-06	0.000575
double-strand break repair via homologous recombination	GO:0000724	87	KG	5.22e-06	0.000427
cytoplasmic translation	GO:0002181	75	KG	6.5e-06	0.000525
meiosis I cell cycle process	GO:0061982	73	KG	0.00124	0.0439
meiosis I	GO:0007127	70	KG	0.00121	0.0433
maturation of LSU-rRNA	GO:0000470	43	KG	4.89e-08	6.05e-06
maturation of 5.8S rRNA	GO:0000460	33	KG	4.74e-05	0.00287
dicarboxylic acid biosynthetic process	GO:0043650	26	KG	0.00136	0.0467
DNA integrity checkpoint signaling	GO:0031570	25	KG	0.00022	0.0111
DNA biosynthetic process	GO:0071897	25	KG	0.000265	0.0131
DNA replication initiation	GO:0006270	23	KG	3.22e-05	0.00199
asymmetric cell division	GO:0008356	23	KG	0.000455	0.0199
pseudouridine synthesis	GO:0001522	22	KG	0.000515	0.0214
L-phenylalanine metabolic process	GO:0006558	21	KG	7.17e-05	0.00409
erythrose 4-phosphate/phosphoenolpyruvate family amino acid metabolic process	GO:1902221	21	KG	7.17e-05	0.00405
maturation of LSU-rRNA from tricistronic rRNA transcript SSU-rRNA, 5.8S rRNA, LSU-rRNA)	GO:0000463	19	KG	0.00064	0.0255
mitotic DNA integrity checkpoint signaling	GO:0044774	16	KG	0.000415	0.0187
DNA replication checkpoint signaling	GO:0000076	16	KG	0.000958	0.0355
DNA strand elongation involved in DNA replication	GO:0006271	15	KG	0.000127	0.00685
DNA strand elongation	GO:0022616	15	KG	0.000127	0.00679
signal transduction in response to DNA damage	GO:0042770	15	KG	0.000358	0.0172
DNA damage checkpoint signaling	GO:0000077	15	KG	0.000358	0.0171
DNA-templated DNA replication maintenance of fidelity	GO:0045005	15	KG	0.000551	0.0224
negative regulation of cell cycle G2/M phase transition	GO:1902750	14	KG	0.00125	0.0439
mitotic G2/M transition checkpoint	GO:0044818	13	KG	0.000366	0.0173
negative regulation of G2/M transition of mitotic cell cycle	GO:0010972	13	KG	0.000366	0.0172
aromatic amino acid family biosynthetic process, prephenate pathway	GO:0009095	13	KG	0.000732	0.0282
L-phenylalanine biosynthetic process	GO:0009094	11	KG	0.00113	0.0412
erythrose 4-phosphate/phosphoenolpyruvate family amino acid biosynthetic process	GO:1902223	11	KG	0.00113	0.041
indole glucosinolate metabolic process	GO:0042343	14	WT	0.000758	0.0288
regulation of seed dormancy process	GO:2000033	15	WT	0.0013	0.0452
pentose metabolic process	GO:0019321	16	WT	0.000869	0.0326
starch catabolic process	GO:0005983	16	WT	0.00115	0.0413
nitrate transmembrane transport	GO:0015706	19	WT	9.64e-05	0.00539
cellular polysaccharide catabolic process	GO:0044247	19	WT	0.000494	0.0208
glucan catabolic process	GO:0009251	24	WT	0.000561	0.0227
response to nitrate	GO:0010167	27	WT	2.62e-05	0.00166
cell wall pectin metabolic process	GO:0052546	27	WT	0.000478	0.0206
proton transmembrane transport	GO:1902600	33	WT	0.000977	0.0359
oligosaccharide biosynthetic process	GO:0009312	39	WT	0.000442	0.0196
inorganic anion transmembrane transport	GO:0098661	41	WT	0.000989	0.0362
sucrose metabolic process	GO:0005985	42	WT	0.000677	0.0264
cellular carbohydrate catabolic process	GO:0044275	43	WT	0.000231	0.0116
xyloglucan metabolic process	GO:0010411	47	WT	1.43e-05	0.00104
disaccharide metabolic process	GO:0005984	67	WT	9.15e-06	0.000691
response to hydrogen peroxide	GO:0042542	70	WT	0.00145	0.0491
oligosaccharide metabolic process	GO:0009311	76	WT	3.92e-06	0.00033
inorganic anion transport	GO:0015698	89	WT	0.000909	0.0339
polysaccharide catabolic process	GO:0000272	111	WT	0.00136	0.0469
organic acid transport	GO:0015849	116	WT	0.000368	0.0171
pectin metabolic process	GO:0045488	134	WT	0.000506	0.0212
galacturonan metabolic process	GO:0010393	135	WT	0.000486	0.0206
cell wall polysaccharide metabolic process	GO:0010383	158	WT	4.77e-05	0.00286
inorganic ion transmembrane transport	GO:0098660	187	WT	0.000567	0.0228
cellular glucan metabolic process	GO:0006073	188	WT	0.00125	0.0437
cell wall macromolecule metabolic process	GO:0044036	193	WT	0.000416	0.0186
carbohydrate catabolic process	GO:0016052	193	WT	0.00133	0.046
cellular response to hypoxia	GO:0071456	209	WT	3.3e-09	6.62e-07
response to ethylene	GO:0009723	209	WT	0.000196	0.00999
cellular response to decreased oxygen levels	GO:0036294	211	WT	2.16e-09	4.66e-07
anion transport	GO:0006820	211	WT	0.000312	0.0151
cellular response to oxygen levels	GO:0071453	212	WT	1.68e-09	4.08e-07
small molecule catabolic process	GO:0044282	232	WT	0.00055	0.0225
ion transmembrane transport	GO:0034220	254	WT	0.000404	0.0185
response to hypoxia	GO:0001666	283	WT	2.64e-12	1.18e-09
response to decreased oxygen levels	GO:0036293	290	WT	4.19e-12	1.52e-09
response to oxygen levels	GO:0070482	292	WT	2.65e-12	1.1e-09
cellular polysaccharide metabolic process	GO:0044264	300	WT	1.57e-05	0.00111
response to light intensity	GO:0009642	335	WT	0.000102	0.00559
response to salicylic acid	GO:0009751	352	WT	7.79e-06	0.000612
immune system process	GO:0002376	378	WT	2.86e-05	0.00179
response to cold	GO:0009409	424	WT	1.09e-06	9.61e-05
cellular carbohydrate metabolic process	GO:0044262	428	WT	9.83e-09	1.47e-06
polysaccharide metabolic process	GO:0005976	431	WT	2.88e-07	2.94e-05
ion transport	GO:0006811	455	WT	1.75e-05	0.00119
response to organonitrogen compound	GO:0010243	559	WT	4.3e-06	0.000357
defense response to fungus	GO:0050832	575	WT	0.000119	0.00646
regulation of defense response	GO:0031347	656	WT	6.85e-05	0.00394
response to nitrogen compound	GO:1901698	675	WT	4.43e-09	8.04e-07
response to organic cyclic compound	GO:0014070	677	WT	4.43e-09	7.81e-07
response to wounding	GO:0009611	708	WT	5.29e-05	0.00314
transmembrane transport	GO:0055085	726	WT	3.88e-06	0.000332
response to temperature stimulus	GO:0009266	774	WT	1.43e-05	0.00103
regulation of response to stress	GO:0080134	787	WT	0.000644	0.0255
response to fungus	GO:0009620	819	WT	6.83e-07	6.3e-05
hormone-mediated signaling pathway	GO:0009755	830	WT	1.6e-05	0.00112
cell wall organization or biogenesis	GO:0071554	832	WT	0.000688	0.0267
defense response to bacterium	GO:0042742	841	WT	6.95e-07	6.31e-05
response to water deprivation	GO:0009414	881	WT	0.000548	0.0226
carbohydrate metabolic process	GO:0005975	887	WT	7.65e-09	1.2e-06
organonitrogen compound catabolic process	GO:1901565	930	WT	0.000741	0.0284
response to abscisic acid	GO:0009737	939	WT	1.08e-05	0.000802
response to water	GO:0009415	940	WT	0.000816	0.0308
cellular response to oxygen-containing compound	GO:1901701	1014	WT	0.000141	0.00731
response to bacterium	GO:0009617	1021	WT	2.8e-09	5.82e-07
cellular response to hormone stimulus	GO:0032870	1030	WT	1.65e-05	0.00114
response to alcohol	GO:0097305	1042	WT	8.39e-06	0.000651
cellular response to endogenous stimulus	GO:0071495	1059	WT	1.9e-05	0.00127
growth	GO:0040007	1123	WT	0.000481	0.0206
cellular response to organic substance	GO:0071310	1370	WT	5.57e-07	5.39e-05
cellular catabolic process	GO:0044248	1480	WT	0.000138	0.00722
organic substance catabolic process	GO:1901575	1617	WT	1.97e-05	0.00129
response to lipid	GO:0033993	1689	WT	7.13e-07	6.38e-05
defense response to other organism	GO:0098542	1746	WT	2.22e-13	1.18e-10
cellular response to chemical stimulus	GO:0070887	1806	WT	3.17e-08	4.1e-06
response to light stimulus	GO:0009416	1826	WT	3.8e-05	0.00232
response to radiation	GO:0009314	1867	WT	0.000137	0.00726
catabolic process	GO:0009056	1899	WT	0.000446	0.0196
defense response	GO:0006952	1995	WT	2.68e-14	2.22e-11
signal transduction	GO:0007165	2050	WT	1.65e-08	2.4e-06
response to external biotic stimulus	GO:0043207	2055	WT	2.26e-14	2.63e-11
response to other organism	GO:0051707	2055	WT	2.26e-14	2.2e-11
response to biotic stimulus	GO:0009607	2057	WT	3.2e-14	2.32e-11
biological process involved in interspecies interaction between organisms	GO:0044419	2070	WT	1.81e-14	2.63e-11
signaling	GO:0023052	2100	WT	1.95e-08	2.76e-06
response to hormone	GO:0009725	2166	WT	6.72e-07	6.3e-05
response to endogenous stimulus	GO:0009719	2193	WT	5.85e-07	5.58e-05
cell communication	GO:0007154	2277	WT	1.02e-09	2.83e-07
response to external stimulus	GO:0009605	2486	WT	3.11e-15	9.04e-12
response to oxygen-containing compound	GO:1901700	2679	WT	1.86e-09	4.32e-07
response to organic substance	GO:0010033	3028	WT	1.62e-11	5.55e-09
cellular response to stimulus	GO:0051716	3361	WT	5.96e-05	0.00347
response to abiotic stimulus	GO:0009628	3678	WT	1.39e-09	3.66e-07
response to chemical	GO:0042221	4400	WT	2.05e-09	4.58e-07
response to stress	GO:0006950	4517	WT	3.13e-08	4.23e-06
response to stimulus	GO:0050896	7999	WT	3.15e-08	4.16e-06

## Sheet: KGvsWT_CC
GO cellular component complete	GO code	Nr genes	KG/WT	p-value	FDR
membrane	GO:0016020	4447	WT	4.41e-10	3.24e-08
cell periphery	GO:0071944	3121	WT	6.24e-10	4.28e-08
plasma membrane	GO:0005886	2711	WT	1.04e-09	6.65e-08
endomembrane system	GO:0012505	2178	WT	9.05e-06	0.000282
extracellular region	GO:0005576	1946	WT	1.55e-06	6.66e-05
Golgi apparatus	GO:0005794	1099	WT	3.8e-06	0.000145
organelle subcompartment	GO:0031984	1072	WT	0.00346	0.0502
endoplasmic reticulum	GO:0005783	1000	WT	0.000156	0.00356
vacuole	GO:0005773	950	WT	1.01e-05	0.000304
vesicle	GO:0031982	731	WT	3.4e-05	0.00097
plant-type vacuole	GO:0000325	730	WT	8.93e-07	4.37e-05
intrinsic component of membrane	GO:0031224	719	WT	6.42e-06	0.000213
intracellular vesicle	GO:0097708	681	WT	4.72e-06	0.000173
cytoplasmic vesicle	GO:0031410	679	WT	6.92e-06	0.000222
integral component of membrane	GO:0016021	478	WT	0.000171	0.00374
cell wall	GO:0005618	453	WT	0.00159	0.0278
plant-type cell wall	GO:0009505	443	WT	0.00193	0.0331
Golgi apparatus subcompartment	GO:0098791	355	WT	4.36e-05	0.00118
trans-Golgi network	GO:0005802	278	WT	0.000101	0.00252
anchored component of membrane	GO:0031225	232	WT	0.00203	0.0343
intrinsic component of plasma membrane	GO:0031226	223	WT	1.13e-05	0.000332
Golgi stack	GO:0005795	195	WT	6.12e-06	0.00021
integral component of organelle membrane	GO:0031301	195	WT	0.00313	0.0487
Golgi cisterna	GO:0031985	187	WT	1.92e-06	7.9e-05
secretory vesicle	GO:0099503	144	WT	0.000163	0.00364
anchored component of plasma membrane	GO:0046658	135	WT	0.000322	0.00676
Golgi trans cisterna	GO:0000138	86	WT	0.000139	0.00325
intrinsic component of endoplasmic reticulum membrane	GO:0031227	79	WT	0.000694	0.0127
integral component of endoplasmic reticulum membrane	GO:0030176	77	WT	0.000642	0.0122
proton-transporting two-sector ATPase complex	GO:0016469	60	WT	0.00305	0.049
proton-transporting V-type ATPase complex	GO:0033176	23	WT	0.00042	0.00863
mitotic checkpoint complex	GO:0033597	5	WT	0.00134	0.0238
Smc5-Smc6 complex	GO:0030915	7	KG	0.00339	0.0513
SUMO ligase complex	GO:0106068	7	KG	0.00339	0.0505
box C/D RNP complex	GO:0031428	9	KG	0.000675	0.0126
SMN-Sm protein complex	GO:0034719	11	KG	0.00343	0.0504
nuclear periphery	GO:0034399	13	KG	0.0023	0.0382
nuclear replisome	GO:0043601	16	KG	0.000592	0.0117
replisome	GO:0030894	16	KG	0.000592	0.0115
preribosome, large subunit precursor	GO:0030687	21	KG	0.00306	0.0484
nuclear replication fork	GO:0043596	22	KG	8.35e-05	0.0022
snos)RNA-containing ribonucleoprotein complex	GO:0005732	23	KG	1.16e-06	5.42e-05
INO80-type complex	GO:0097346	38	KG	0.003	0.0489
replication fork	GO:0005657	39	KG	9.16e-05	0.00235
small-subunit processome	GO:0032040	45	KG	0.000133	0.00318
protein-DNA complex	GO:0032993	59	KG	0.00327	0.0502
SWI/SNF superfamily-type complex	GO:0070603	63	KG	0.000546	0.011
ATPase complex	GO:1904949	69	KG	0.000122	0.00299
preribosome	GO:0030684	83	KG	1.86e-07	1.06e-05
nuclear chromosome	GO:0000228	114	KG	8.45e-07	4.57e-05
Cul4-RING E3 ubiquitin ligase complex	GO:0080008	126	KG	0.00348	0.0496
cytosolic large ribosomal subunit	GO:0022625	127	KG	7.56e-11	6.48e-09
mitochondrial matrix	GO:0005759	129	KG	3.55e-05	0.000985
large ribosomal subunit	GO:0015934	175	KG	2.56e-11	2.63e-09
chromatin	GO:0000785	180	KG	5.97e-06	0.000212
cytosolic ribosome	GO:0022626	274	KG	8.71e-07	4.48e-05
ribosomal subunit	GO:0044391	294	KG	1.64e-08	9.92e-07
chromosome	GO:0005694	339	KG	5.3e-12	6.05e-10
ribosome	GO:0005840	367	KG	1.33e-06	5.93e-05
nucleoplasm	GO:0005654	407	KG	0.000313	0.0067
nucleolus	GO:0005730	477	KG	2.66e-15	3.42e-13
ribonucleoprotein complex	GO:1990904	635	KG	8.88e-16	1.3e-13
nuclear protein-containing complex	GO:0140513	840	KG	6.65e-11	6.22e-09
nuclear lumen	GO:0031981	915	KG	0	0
intracellular organelle lumen	GO:0070013	1079	KG	0	0
membrane-enclosed lumen	GO:0031974	1079	KG	0	0
organelle lumen	GO:0043233	1079	KG	0	0
catalytic complex	GO:1902494	1243	KG	0.00123	0.0222
intracellular non-membrane-bounded organelle	GO:0043232	1579	KG	0	0
non-membrane-bounded organelle	GO:0043228	1579	KG	0	0
protein-containing complex	GO:0032991	2854	KG	1.09e-10	8.59e-09
nucleus	GO:0005634	8808	KG	3.03e-06	0.00012

## Sheet: KGvsWT_MF
GO molecular function complete	GO code	Nr genes	KG/WT	p-value	FDR
transmembrane transporter activity	GO:0022857	1105	WT	1.48e-12	4.72e-09
transporter activity	GO:0005215	1144	WT	2.41e-12	3.85e-09
inorganic molecular entity transmembrane transporter activity	GO:0015318	472	WT	2.32e-08	2.47e-05
catalytic activity, acting on a nucleic acid	GO:0140640	665	KG	2.6e-08	2.07e-05
ion transmembrane transporter activity	GO:0015075	562	WT	6.68e-08	4.26e-05
nucleic acid binding	GO:0003676	3172	KG	9.51e-08	5.05e-05
ADP binding	GO:0043531	135	WT	2.98e-07	0.000136
catalytic activity, acting on DNA	GO:0140097	236	KG	7.04e-07	0.000281
cation transmembrane transporter activity	GO:0008324	368	WT	1.02e-06	0.000362
inorganic cation transmembrane transporter activity	GO:0022890	333	WT	3e-06	0.000956
hydrolase activity, hydrolyzing O-glycosyl compounds	GO:0004553	285	WT	3.49e-06	0.00101
hydrolase activity, acting on glycosyl bonds	GO:0016798	349	WT	3.49e-06	0.000928
xyloglucan:xyloglucosyl transferase activity	GO:0016762	24	WT	4.26e-06	0.00105
structural constituent of ribosome	GO:0003735	309	KG	5.85e-06	0.00133
active transmembrane transporter activity	GO:0022804	463	WT	5.9e-06	0.00125
RNA binding	GO:0003723	1513	KG	7.06e-06	0.00141
proton transmembrane transporter activity	GO:0015078	136	WT	7.66e-06	0.00144
structural molecule activity	GO:0005198	439	KG	2.08e-05	0.00369
active ion transmembrane transporter activity	GO:0022853	202	WT	2.67e-05	0.00449
ATP-dependent activity, acting on DNA	GO:0008094	130	KG	3.9e-05	0.00622
polysaccharide binding	GO:0030247	70	WT	4.15e-05	0.0063
single-stranded DNA binding	GO:0003697	83	KG	7.4e-05	0.0107
cation binding	GO:0043169	1405	WT	0.000161	0.0223
metal ion binding	GO:0046872	1380	WT	0.000191	0.0254
nitrate transmembrane transporter activity	GO:0015112	21	WT	0.000238	0.0304
helicase activity	GO:0004386	140	KG	0.000298	0.0365
pyrophosphate hydrolysis-driven proton transmembrane transporter activity	GO:0009678	45	WT	0.000305	0.0361
transition metal ion binding	GO:0046914	1013	WT	0.000336	0.0383
DNA binding	GO:0003677	1569	KG	0.000419	0.046
