# Supplementary material for: Germline β−1,3-glucan deposits are required for female gametogenesis in Arabidopsis thaliana
Source: Nat Commun. 2024 Jul 12;15:5875. doi: 10.1038/s41467-024-50143-0 (PMC11245613; doi:10.1038/s41467-024-50143-0)
Supplement: Supplementary file 8 — Source data [file 41467_2024_50143_MOESM8_ESM.xlsx]

## Sheet: Supplementary Figure 1
Normalized read counts plotted in Supplementary Figure 1 a, b, c, d and e. Standard Error (SE)
Id	norm.M35	norm.M46	norm.M79	SE_MMC	norm.N05	norm.N26	norm.N39	SE_NUC	norm.S35	norm.S47	norm.S68	SE_STK	MMC - average	NUC - average	STK - average	log2FC_NUC-MMC	FDR_NUC-MMC	log2FC_STK-MMC	FDR_STK-MMC	log2FC_STK-NUC	FDR_STK-NUC	Gene name
AT1G13710	1	0	1	0.333333333333333	1	0	0	0.333333333333333	102	1019	547	264.753344328893	1	0	556	-1.38	0.680781108246005	8.672	0.0000451347099030009	10.052	0.0000116817657512842	KNU
AT3G22880	697	1155	854	134.373856584283	2	0	0	0.666666666666667	0	62	0	20.6666666666667	902	1	21	-8.565	0.000568903121634147	-4.77	0.107772982910603	3.795	0.27425820870114	DMC1
AT1G14750	1780	2727	1658	337.840692240194	3	0	0	1	0	0	0	0	2055	1	0	-9.642	0.0000156161162460091	-11.909	1.76372149327646E-06	-2.267	0.616574025571453	SDS
AT1G67370	6091	7382	5723	503.012370071001	4	0	0	1.33333333333333	0	21	0	7	6399	1	7	-10.376	0.0000142874563954095	-8.557	0.000758519728635473	1.819	0.708106486434171	ASY1
AT2G17950	1	0	1	0.333333333333333	1988	3076	1767	404.561902968301	19	295	348	101.987471997518	1	2277	221	10.452	7.14795366468007E-09	7.278	0.00015975750244081	-3.174	0.137380706764213	WUS
AT5G67600	0	0	1	0.333333333333333	201	813	342	185.032429590059	0	185	31	57.2043121917687	0	452	72	8.411	0.000263227008016214	6.014	0.0195360090898756	-2.396	0.501003438687206	WIH1
AT1G73590	0	2	0	0.666666666666667	2768	663	1684	607.751868226938	203	980	73	283.16445947737	1	1705	419	9.904	2.1248789055801E-07	8.013	0.0000745460500329566	-1.891	0.539706891733812	PIN1
AT2G43150	1	0	1	0.333333333333333	1071	310	1523	353.929842388761	821	87	3	259.800778375363	1	968	304	9.011	0.0000108091930304565	7.467	0.000647264141372597	-1.544	0.685247439788779	AT2G43150
AT4G09960	0	0	1	0.333333333333333	5554	5229	2219	1061.65358443013	1232	1123	913	93.6132706641768	0	4334	1089	11.935	1.44009667884805E-11	10.041	4.61791488351023E-08	-1.894	0.44248828726934	STK
AT5G18000	0	0	3	1	143	404	1	118.014594201075	6	1365	1910	566.133180248056	1	183	1094	6.357	0.00742291230775338	8.677	0.000342994897907141	2.32	0.543271338004306	VDD
AT5G62230	65	1	19	19.0554745706086	8690	5963	3851	1400.6544898725	2765	2496	1697	320.709803058431	28	6168	2319	7.253	8.45965003933044E-06	5.922	0.000659971031591725	-1.331	0.673507612213277	ERL1
AT4G21750	1	0	1	0.333333333333333	3401	2200	4472	656.227687451373	3974	1582	1609	792.871644369027	1	3358	2388	11.055	2.13029634660348E-11	10.587	3.48164233042934E-10	-0.469	0.91226906042881	ML1
AT1G23420	0	0	1	0.333333333333333	1	0	0	0.333333333333333	465	744	359	114.819181517917	0	0	523	-0.713	0.858713139910988	9.284	0.0000323681625495217	9.996	0.0000132986561737322	INO
AT1G13710	1	0	1	0.333333333333333	1	0	0	0.333333333333333	102	1019	547	264.753344328893	1	0	556	-1.38	0.680781108246005	8.672	0.0000451347099030009	10.052	0.0000116817657512842	KLU
AT2G01830	11	1	12	3.51188458428425	7	0	2	2.08166599946613	25	241	1096	327	8	3	454	0.471556678716196	0.683417079344993	0.00115177392897609	0.0145082502329481	0.0000720563085834956	0.00270702970087964	CRE1
AT2G34710	31	0	0	10.3333333333333	3	0	0	1	81	405	1001	269.422427508262	10	1	496	-2.519	0.42616404351178	4.831	0.103169329127189	7.349	0.00771130472826293	PHB
AT3G12280	310	408	268	41.4782406141395	434	40	534	150.789035852523	465	338	403	36.6651514838454	329	336	402	0.031	0.993301258877679	0.277	0.938950606600919	0.246	0.961597848287399	RBR1
AT1G74720	132	125	56	24.2510022702385	230	0	0	76.6666666666667	46	123	154	32.1057281147427	104	77	108	-0.384	0.926841764484576	0.044	0.995550973046919	0.428	0.960961010312364	QKY
AT4G40040	3773	2454	2439	442.187868570714	4489	3867	2696	525.619951422445	2806	2278	2628	155.092803758839	3202	2290	2154	-0.465	0.824470528819277	-0.55	0.8375099306855	-0.085	0.990378519200556	HTR5
AT5G21150	3442	3594	5102	529.820095252467	34605	41144	13893	8213.68257509653	6271	8509	8504	745.168064562916	13895.91	29881	7761	2.769	0.0553500938794239	0.901	0.70050568143826	-1.868	0.337982421093434	AGO9

## Sheet: Supplementary Figure 2
Normalized read counts plotted in Supplementary Figure 2. Standard Error (SE)
Id	norm.M35	norm.M46	norm.M79	SE_MMC	norm.N05	norm.N26	norm.N39	SE_NUC	norm.S35	norm.S47	norm.S68	SE_STK	MMC	NUC	STK	log2FC_NUC-MMC	FDR_NUC-MMC	log2FC_STK-MMC	FDR_STK-MMC	log2FC_STK-NUC	FDR_STK-NUC	Gene name
AT5G43980	2	0	1	0.577350269189626	1	0	2	0.577350269189626	0	3	0	1	1	1	1	-0.05	NA	-0.19	NA	-0.14	NA	PDLP1
AT2G33330	0	0	0	0	671	1501	3	433.277432291752	140	1	107	41.9298355721926	0	725	83	9.915	0.0000565194779144229	7.102	0.00918173863320488	-2.813	0.427406689704784	PDLP3
AT5G61130	21	0	1	6.83942817622773	1	0	0	0.333333333333333	260	134	23	68.461668107051	7	0	139	-3.325	0.210962812755712	3.816	0.167821702570035	7.142	0.00437443682976851	PDCB1
AT1G18650	0	0	0	0	3	0	306	101.503694514042	33	835	235	240.832814301632	0	103	368	7.113	0.00922355233093088	8.723	0.0019895329610703	1.609	0.760940082032234	PDCB3

## Sheet: Supplementary Figure 6K
Number of DAB stained PD per mm of plasma membrane
Infiltration	Cell	35S:GFP-GLUC	35S:GLUC-GFP	35S:GFP
1	1	0.594504	0.923239	1.38653
	2	0.786703	0.814133	1.42524
	3	0.791573	0.785156	0.590365
	4	1.05656	0.93263	1.23736
	5	0.97577	1.20687	0.832862
	6	0.503961	0.679088	1.26242
	7	0.839878	0.269635	1.10847
	8	0.313537	1.01868	1.14657
	9	0.416081	0.857878	1.06513
	10	0.282178	0.626577	0.686361
2	1	0.393295	1.17318	0.419404
	2	0.498513	0.792063	1.1403
	3	0.833497	1.11202	0.808698
	4	0.238675	1.02993	0.66865
	5	0.939171	1.04079	0.994399
	6	1.02614	0.348133	1.20448
	7	0.411683	1.19381	1.08965
	8	0.295458	0.985304	0.992422
	9	0.71232	0.676116	0.914366
	10	0.815045	0.75565	0.966407
3	1	0.533416	0.270658	1.09126
	2	0.444307	0.0700599	0.938713
	3	0.380698	0.334297	0.967242
	4	0.114354	0.529104	0.73847
	5	0.451863	0.262775	0.91781
	6	0.242918	0.10665	0.982591
	7	0.643472	0.0939364	0.78248
	8	0.686401	0.255994	0.686891
	9	0.85624	0.211341	0.739415
	10	0.201432	0.350102	0.923927
4	1	0.390872	0.180301	0.771721
	2	0.409292	0.286985	0.957052
	3	0.23843	0.302215	0.707831
	4	0.381353	0.514777	0.97823
	5	0.180676	0.279859	0.743858
	6	0.252711	0.566609	0.400717
	7	0.466671	0.208768	0.883248
	8	0.107979	0.328373	1.07866
	9	0.044194	0.417203	1.09362
	10	0.0319176	0.432444	0.751506

## Sheet: Supplementary Figure 8
DAB fluoresence intensity in MMC (pre) and tetrad (post) walls
Ovule	Col WT (pre)	pKNU:GLUC (pre)	Col WT (post)	pKNU:GLUC (post)
1	536	915	4092	2603
2	659	1157	4089	3496
3	877	1241	4004	2480
4	1041	1206	3803	3589
5	1135	1070	3759	2512
6	1142	866	3098	3442
7	872	446	2864	3046
8	2102	519	2861	2575
9	2101	497	2852	2626
10	2144	516	2834	2616
11	2202	509	2801	2612
12	2286	463	2801	2607
13	2270	527	2783	2611
14	2097	526	2775	2636
15	1894	544	2775	2636
16	2169	596	2765	2770
17	2314	585	2763	2837
18	2393	495	2743	2560
19	2506	406	2731	3082
20	2537	513	2549	2863
21	2398	547	2456	2836
22	2164	631	2360	2294
23	1866	705	2353	2230
24	1658	821	2316	2314
25	690	861	2300	3217
26	945	792	2293	2149
27	956	764	2272	2369
28	941	742	2220	2038
29	856	849	2220	1972
30	724	940	2159	2054
31	610	1063	2079	2473
32	978	997	2067	2426
33	1454	997	2064	1965
34	2774	1099	2048	1977
35	3351	993	2046	2351
36	3265	1029	2028	2046
37	2717	1074	1987	2514
38	1688	1006	1959	1914
39	1212	1001	1940	2155
40	1139	566	1929	2496
41	1314	572	1921	1941
42	1354	603	1895	1826
43	1322	627	1892	1939
44	1296	616	1887	2094
45	1273	619	1873	1922
46	1272	620	1873	1813
47	1163	594	1870	1986
48	666	808	1869	2545
49	1201	838	1865	1850
50	1201	871	1828	2901
51	1659	896	1825	2044
52	2199	875	1818	2052
53	2457	843	1678	2040
54	2240	816	1661	2093
55	1750	794	1531	2091
56	894	779	1420	2090
57	992	741	1335	3071
58	1195	687		4091
59	1328			4090
60	1469			4042
61	1431			4041
62	1258			3994
63	1031			3832
64	836			3802
65	647			3403
66				3382
67				3244
68				3188
69				3176
70				3100
71				2915
72				2785
73				2765
74				2765
75				2603
76				2080
77				2059
78				2027
79				2021
80				2017
81				1999
82				1982
83				1947
84				1922
85				1781
86				1671

## Sheet: Supplementary Figure 10
Relative mSTR fluoresence intensity in MMC vs adjoning nucellus
Ovule	Col WT; pKNU:mSTRfree	pKNU:GLUC; pKNU:mSTRfree
1	0.31	0.54
2	0.62	0.49
3	0.32	0.71
4	0.51	0.78
5	0.25	0.69
6	0.42	0.3
7	0.26	0.42
8	0.46	0.34
9	0.35	0.36
10	0.64	0.43
11	0.33	0.42
12	0.54	0.55
13	0.31	0.6
14	0.36	0.91
15	0.3	0.65
16	0.51	0.45
17	0.3	0.56
18	0.64	0.61
19	0.28	0.38
20	0.55	0.42
21	0.26	0.55
22	0.4	0.48
23	0.2	0.73
24	0.4	0.8
25	0.33	0.71
26	0.6	0.32
27	0.3	0.4
28	0.51	0.38
29	0.28	0.32
30	0.33	0.45
31	0.28	0.44
32	0.5	0.6
Ovules at the correct stage and orientation were analysed from 10 siliques

## Sheet: Supplementary Figure 13E
Raw Cq values for qPCRs of target and reference genes
Target gene	Sample	Bio rep exp average	Expression	Expression SEM	Ct	Ct SEM		Reference gene	Sample	Ct
ARP9	WT4	1	1.0878	0.05318	23.42	0.0308		SAC52	WT4	18.86
ARP9	WT3		0.83006	0.039	23.02	0.02021		SAC52	WT3	17.97
ARP9	WT2		1.08832	0.05597	22.83	0.02268		SAC52	WT2	18.15
ARP9	KG3	1.27926	1.19586	0.09216	22.6	0.05959		SAC52	KG3	18.28
ARP9	KG2		1.48552	0.04907	22.68	0.0165		SAC52	KG2	18.61
ARP9	KG1		1.1643	0.06327	22.53	0.0367		SAC52	KG1	18.33
PAX	WT4	1	1.2273	0.0664	22.07	0.03712		SAMDC	WT4	19.85
PAX	WT3		0.97439	0.09735	21.61	0.08165		SAMDC	WT3	18.99
PAX	WT2		1.19362	0.09224	21.53	0.05649		SAMDC	WT2	19.2
PAX	KG3	1.324	1.358	0.12044	21.25	0.07134		SAMDC	KG3	18.93
PAX	KG2		1.74146	0.08229	21.28	0.0345		SAMDC	KG2	19.47
PAX	KG1		1.39592	0.07611	21.09	0.03685		SAMDC	KG1	18.81
RAB6A	WT4	1	1.38693	0.06296	20.98	0.02608		YLS8	WT4	20.59
RAB6A	WT3		1.02255	0.13402	20.64	0.11162		YLS8	WT3	20.04
RAB6A	WT2		1.01151	0.06599	20.89	0.04254		YLS8	WT2	20.3
RAB6A	KG3	1.36296	1.49826	0.07123	20.2	0.02402		YLS8	KG3	20.24
RAB6A	KG2		1.82546	0.11022	20.31	0.04825		YLS8	KG2	20.53
RAB6A	KG1		1.33896	0.05976	20.26	0.02383		YLS8	KG1	19.99
SIN2	WT4	1	1.21845	0.09061	23.95	0.05683
SIN2	WT3		0.85011	0.0686	23.7	0.06
SIN2	WT2		0.8318	0.09507	23.96	0.09097
SIN2	KG3	1.34398	1.49826	0.0713	23	0.02324
SIN2	KG2		1.21957	0.16545	23.71	0.11494
SIN2	KG1		1.1802	0.06213	23.25	0.03335
